# Supplementary material for: Mutations in SLC45A2 lead to loss of melanin in parrot feathers
Source: G3 (Bethesda). 2023 Nov 7;14(2):jkad254. doi: 10.1093/g3journal/jkad254 (PMC10849330; doi:10.1093/g3journal/jkad254)
Supplement: jkad254_Supplementary_Data [file jkad254_supplementary_data.zip]

Archive with 4 entries (4 files):
- 07.12.23_S1.png
- File_S1_G3-2023-404649.unk
- Supplemental_Material_Legends_G3-2023-404649.docx
- Supplemental_Tables_S1-S3_G3-2023-404649.pdf
