# Supplementary material for: Mutations in SLC45A2 lead to loss of melanin in parrot feathers
Source: G3 (Bethesda). 2023 Nov 7;14(2):jkad254. doi: 10.1093/g3journal/jkad254 (PMC10849330; doi:10.1093/g3journal/jkad254)
Supplement: jkad254_Supplementary_Data [file jkad254_supplementary_data.zip › File_S1_G3-2023-404649.unk]

>Rfesd_GreenWT
ATGCTGGACCTCATTATTCTGAGCCTCCATTTCTTGATCTGCTTTCTCATCTCCATTGCC
ATCTGGCGTGGACCTAAGGATGTGGATTTGTACAGCTCAAGCACAGGAACAGTTAAAGTG
GAGCCAGAGGATCTTATATTAATTGGCAAAGAAGACGACATAAAGAAGTCTCAAAGAGTA
ACAGCCAAAGTCAATGGCAGAGAAGTTCTTGTTTTCTACCATGAAGGGAAATTTTACGCT
ATGGACTCTCGTTGCTACCATGAAGGAGGCCCTTTATGCCTTGGAGAAATAGAGGATATC
AATGGTCAAGCATGTATTGTTTGTCCTTGGCATAAGTATAAAATTACTTTGGAAACAGGA
GAAGGATTATATGAAGGAATAAACCCATTGGAGCCATCACCAACACCACAATGGCAATCA
AAAGGAGTCAAACAAAGGATTCATAAGGTCACAATAGACAATGGAAACGTTTATGTGAGT
CCTCCAGATTTCTCTGTAAACTTTGACTCTGATTATTTTGCTGAAAAGTACAAACATGGT
GGTGAattagctattaaaaaa
>Rfesd_Yellow1
ATGCTGGACCTCATTATTCTGAGCCTCCATTTCTTGATCTGCTTTCTCATCTCCATTGCC
ATCTGGCGTGGACCTAAGGATGTGGATTTGTACAGCTCAAGCACAGGAACAGTTAAAGTG
GAGCCAGAGGATCTTATATTAATTGGCAAAGAAGACGACATAAAGAAGTCTCAAAGAGTA
ACAGCCAAAGTCAATGGCAGAGAAGTTCTTGTTTTCTACCATGAAGGGAAATTTTACGCT
ATGGACTCTCGTTGCTACCATGAAGGAGGCCCTTTATGCCTTGGAGAAATAGAGGATATC
AATGGTCAAGCATGTATTGTTTGTCCTTGGCATAAGTATAAAATTACTTTGGAAACAGGA
GAAGGATTATATGAAGGAATAAACCCATTGGAGCCATCACCAACACCACAATGGCAATCA
AAAGGAGTCAAACAAAGGATTCATAAGGTCACAATAGACAATGGAAACGTTTATGTGAGT
CCTCCAGATTTCTCTGTAAACTTTGACTCTGATTATTTTGCTGAAAAGTACAAACATGGT
GGTGAattagctattaaaaaa
>Rfesd_Yellow2
ATGCTGGACCTCATTATTCTGAGCCTCCATTTCTTGATCTGCTTTCTCATCTCCATTGCC
ATCTGGCGTGGACCTAAGGATGTGGATTTGTACAGCTCAAGCACAGGAACAGTTAAAGTG
GAGCCAGAGGATCTTATATTAATTGGCAAAGAAGACGACATAAAGAAGTCTCAAAGAGTA
ACAGCCAAAGTCAATGGCAGAGAAGTTCTTGTTTTCTACCATGAAGGGAAATTTTACGCT
ATGGACTCTCGTTGCTACCATGAAGGAGGCCCTTTATGCCTTGGAGAAATAGAGGATATC
AATGGTCAAGCATGTATTGTTTGTCCTTGGCATAAGTATAAAATTACTTTGGAAACAGGA
GAAGGATTATATGAAGGAATAAACCCATTGGAGCCATCACCAACACCACAATGGCAATCA
AAAGGAGTCAAACAAAGGATTCATAAGGTCACAATAGACAATGGAAACGTTTATGTGAGT
CCTCCAGATTTCTCTGTAAACTTTGACTCTGATTATTTTGCTGAAAAGTACAAACATGGT
GGTGAattagctattaaaaaa
>Vps37b_GreenWT
cagGCCCAAAATGTTCAACACAGCAAGGACATGACTCTTGCCAGCAACCGCAGTCTGGCA
GAAGGCAATCTGTTGTACCAGCCAAAGTTGGAGTCTTTGAAATCAAACTTGACTGAAAAA
TATCGGGAGCTGCAAGTTCTTTTTGAAGCATACcagataaagaaaacaaaactagACAGA
CAATCCAGTAATGCTTCACTGGAGACACTGCTAGCGCTGCTTCAGGCAGAGGGGGCTAAG
ATTGAGGAAGACACAGAGGTAATGACA
>Vps37b_Yellow1
cagGCCCAAAATGTTCAACACAGCAAGGACATGACTCTTGCCAGCAACCGCAGTCTGGCA
GAAGGCAATCTGTTGTACCAGCCAAAGTTGGAGTCTTTGAAATCAAACTTGACTGAAAAA
TATCGGGAGCTGCAAGTTCTTTTTGAAGCATACcagataaagaaaacaaaactagACAGA
CAATCCAGTAATGCTTCACTGGAGACACTGCTAGCGCTGCTTCAGGCAGAGGGGGCTAAG
ATTGAGGAAGACACAGAGGTAATGACA
>Vps37b_Yellow2
cagGCCCAAAATGTTCAACACAGCAAGGACATGACTCTTGCCAGCAACCGCAGTCTGGCA
GAAGGCAATCTGTTGTACCAGCCAAAGTTGGAGTCTTTGAAATCAAACTTGACTGAAAAA
TATCGGGAGCTGCAAGTTCTTTTTGAAGCATACcagataaagaaaacaaaactagACAGA
CAATCCAGTAATGCTTCACTGGAGACACTGCTAGCGCTGCTTCAGGCAGAGGGGGCTAAG
ATTGAGGAAGACACAGAGGTAATGACA
>Dym_1_GreenWT
agTGCTGACTTAAAGCTCTTGGAAGAAGCCACAATCTCAGTCTGCAAGTCTTTAGtTGAG
AAGAATCCTCGAACAGGAAACCTTGGATCATTGATTAAAGTCTTTCTTTCTAGAACCAAA
GAGTTAAAAATTTCAGCAGAATGTCAGAATCACCTCTTTATTTGGCAGGCTCACAATGCA
CTGTTTattatttgctgtttgctgaaaGTATTCATCAGTCGAATGTCAGAGGAGGAGCTG
CAACTTCATTTTACTTATGAAGACAAAGCA
>Dym_1_Yellow1
agTGCTGACTTAAAGCTCTTGGAAGAAGCCACAATCTCAGTCTGCAAGTCTTTAGtTGAG
AAGAATCCTCGAACAGGAAACCTTGGATCATTGATTAAAGTCTTTCTTTCTAGAACCAAA
GAGTTAAAAATTTCAGCAGAATGTCAGAATCACCTCTTTATTTGGCAGGCTCACAATGCA
CTGTTTattatttgctgtttgctgaaaGTATTCATCAGTCGAATGTCAGAGGAGGAGCTG
CAACTTCATTTTACTTATGAAGACAAAGCA
>Dym_1_Yellow2
agTGCTGACTTAAAGCTCTTGGAAGAAGCCACAATCTCAGTCTGCAAGTCTTTAGtTGAG
AAGAATCCTCGAACAGGAAACCTTGGATCATTGATTAAAGTCTTTCTTTCTAGAACCAAA
GAGTTAAAAATTTCAGCAGAATGTCAGAATCACCTCTTTATTTGGCAGGCTCACAATGCA
CTGTTTattatttgctgtttgctgaaaGTATTCATCAGTCGAATGTCAGAGGAGGAGCTG
CAACTTCATTTTACTTATGAAGACAAAGCA
>Mef2c_GreenWT
GTATTTCAGACCTTGAGAAAGAAAGGACTTAATGGCTGTGACAGCCCAGACCCTGATGCA
GATGATTCAGTAGGTCACAGCCCTGAGTCTGAAGACaagtacagaaaaattaatgaagat
aTTGATCTAATGATCAGCAGACAGAGATTATGTGCTGTTCCACCACCAAACTTTGAGATG
CCAGTTTCTATCCCAGTGTCCAACCACAACAGTCTGGTATACAGTAACCCAGTCAGCTCC
CTGGGAAACCCCAACCTCTTGCCACTGGCTCATCCTTCTTTGCAAAGAAATAGCATGTCT
CCAGGTGTGACACATCGGCCTCCGAGTGCAGGTAACACAGGTGGCCTGATGGGTGGGGAC
CTCACAACCGGTGCAGGCACCAGTGCagGGAATGGATATGGCAACCCCCGCAACTCACCA
GGTCTGCTGGTCTCACCTGGCAACTTGAATAAGAATATGCAAGCAAAATCTCCGCCTCCA
ATGAATTTGGGAATGAACAACCGTAAACCAGATCTCCGTGTGCTCATTCCACCTGGCAGC
AAGAATACAATGCCATCAGTGAATCAGAGGATAAATAACTCCCAGTCTGCTCAGTCGTTG
GCTACTCCAGTGGTTTCCGTAGCAACTCCTACTCTACCAGGGCAAGGGATGGGAGGATAC
CCATCAGCCATCTCAACAACATATGGTACTGAATATTCTCTGAGCAGTGCAGATATATCA
TCTCTCTCTGGGTTTAATACAGCCAGTGCTCTTCATCTTGGCTCTGTGACTGGCTGGCAA
CAACAACACCTACATAACATGCCACCATCTGCCCTCAGTCAATTGGGG
>Mef2c_Yellow1
GTATTTCAGACCTTGAGAAAGAAAGGACTTAATGGCTGTGACAGCCCAGACCCTGATGCA
GATGATTCAGTAGGTCACAGCCCTGAGTCTGAAGACaagtacagaaaaattaatgaagat
aTTGATCTAATGATCAGCAGACAGAGATTATGTGCTGTTCCACCACCAAACTTTGAGATG
CCAGTTTCTATCCCAGTGTCCAACCACAACAGTCTGGTATACAGTAACCCAGTCAGCTCC
CTGGGAAACCCCAACCTCTTGCCACTGGCTCATCCTTCTTTGCAAAGAAATAGCATGTCT
CCAGGTGTGACACATCGGCCTCCGAGTGCAGGTAACACAGGTGGCCTGATGGGTGGGGAC
CTCACAACCGGTGCAGGCACCAGTGCagGGAATGGATATGGCAACCCCCGCAACTCACCA
GGTCTGCTGGTCTCACCTGGCAACTTGAATAAGAATATGCAAGCAAAATCTCCGCCTCCA
ATGAATTTGGGAATGAACAACCGTAAACCAGATCTCCGTGTGCTCATTCCACCTGGCAGC
AAGAATACAATGCCATCAGTGAATCAGAGGATAAATAACTCCCAGTCTGCTCAGTCGTTG
GCTACTCCAGTGGTTTCCGTAGCAACTCCTACTCTACCAGGGCAAGGGATGGGAGGATAC
CCATCAGCCATCTCAACAACATATGGTACTGAATATTCTCTGAGCAGTGCAGATATATCA
TCTCTCTCTGGGTTTAATACAGCCAGTGCTCTTCATCTTGGCTCTGTGACTGGCTGGCAA
CAACAACACCTACATAACATGCCACCATCTGCCCTCAGTCAATTGGGG
>Mef2c_Yellow2
GTATTTCAGACCTTGAGAAAGAAAGGACTTAATGGCTGTGACAGCCCAGACCCTGATGCA
GATGATTCAGTAGGTCACAGCCCTGAGTCTGAAGACaagtacagaaaaattaatgaagat
aTTGATCTAATGATCAGCAGACAGAGATTATGTGCTGTTCCACCACCAAACTTTGAGATG
CCAGTTTCTATCCCAGTGTCCAACCACAACAGTCTGGTATACAGTAACCCAGTCAGCTCC
CTGGGAAACCCCAACCTCTTGCCACTGGCTCATCCTTCTTTGCAAAGAAATAGCATGTCT
CCAGGTGTGACACATCGGCCTCCGAGTGCAGGTAACACAGGTGGCCTGATGGGTGGGGAC
CTCACAACCGGTGCAGGCACCAGTGCagGGAATGGATATGGCAACCCCCGCAACTCACCA
GGTCTGCTGGTCTCACCTGGCAACTTGAATAAGAATATGCAAGCAAAATCTCCGCCTCCA
ATGAATTTGGGAATGAACAACCGTAAACCAGATCTCCGTGTGCTCATTCCACCTGGCAGC
AAGAATACAATGCCATCAGTGAATCAGAGGATAAATAACTCCCAGTCTGCTCAGTCGTTG
GCTACTCCAGTGGTTTCCGTAGCAACTCCTACTCTACCAGGGCAAGGGATGGGAGGATAC
CCATCAGCCATCTCAACAACATATGGTACTGAATATTCTCTGAGCAGTGCAGATATATCA
TCTCTCTCTGGGTTTAATACAGCCAGTGCTCTTCATCTTGGCTCTGTGACTGGCTGGCAA
CAACAACACCTACATAACATGCCACCATCTGCCCTCAGTCAATTGGGG
>Mtx3_GreenWT
ATGGCGGCTCccatggagctgagctgctggggaggcGGCTGGGGGCTGCCGTCCGTGCAC
CCGGAGTCTCTGACCGTCATGGCTTATGCCAAATTTTCTGGTGCTCCCCTGACAGTGAAT
ACTATAAATAACTCATGGAGAGCTCGCAAAGGGGATGTGCCAGTCCTCATATCAGAAGAC
ATTGTCATTTCTCAGCCAGCAAAAATACTAAACTTCTTAAGAAAGCAGaaataCaatGCT
GATTATGAATTGTCTGCAAAACAAGGGGCTGATACATTGGCATATATTGCACTACttgaa
gagaagctgcttccttctctgCTGCACACTTTCTGGGTTGATGCTGAAAATTACTGCAGT
GTGACAAAACCATGGTTTGCCTCAAGGATTACCTTCCCACTGAGTTTGTATCTGCCTGGA
AAGATGTCCAGGGAAGCACTGAACAGGATTTTGCTGACCAGGGGAGGGCCTCCACTCTAC
ACTCTCACTGAAGTGGAAGCACAAATATACAGGGATGCCAAGGAGTGCCTAAATCTCCTG
TCGAAGAGATTGGGAACATCTCAGTTTTTCTTTGGAGATACGCCTACCACCTTGGATGCC
TTTGTGTTTGGTTTCCTTGCACCAATTTATAAAGTGTGCTTCCCCAGAGTACGTCTACAA
GAGCATTTGAAACAGCTTCCCAATCTGTGTCGATTCTGTGATGATATTTTAACTTGCTAC
TTCAGGTTAACTGCCTCAGGCCATACTCCAGCTGGACAGGATACAGCAGATGCTAATCTG
CAGAAACTCACACAGCTTGTAAATAAGGAATCCAACTTGATTGAAAAGATGGACGACAAC
CTTCGTAAGagtccccagcatccccctcGAAAGCTAAAGACGCTCAAGCTTGCTGCAGGT
GGAGAAGAAGGCAGTCCATTGAATCGTTTGTCACCT
>Mtx3_Yellow1
ATGGCGGCTCccatggagctgagctgctggggaggcGGCTGGGGGCTGCCGTCCGTGCAC
CCGGAGTCTCTGACCGTCATGGCTTATGCCAAATTTTCTGGTGCTCCCCTGACAGTGAAT
ACTATAAATAACTCATGGAGAGCTCGCAAAGGGGATGTGCCAGTCCTCATATCAGAAGAC
ATTGTCATTTCTCAGCCAGCAAAAATACTAAACTTCTTAAGAAAGCAGaaataCaatGCT
GATTATGAATTGTCTGCAAAACAAGGGGCTGATACATTGGCATATATTGCACTACttgaa
gagaagctgcttccttctctgCTGCACACTTTCTGGGTTGATGCTGAAAATTACTGCAGT
GTGACAAAACCATGGTTTGCCTCAAGGATTACCTTCCCACTGAGTTTGTATCTGCCTGGA
AAGATGTCCAGGGAAGCACTGAACAGGATTTTGCTGACCAGGGGAGGGCCTCCACTCTAC
ACTCTCACTGAAGTGGAAGCACAAATATACAGGGATGCCAAGGAGTGCCTAAATCTCCTG
TCGAAGAGATTGGGAACATCTCAGTTTTTCTTTGGAGATACGCCTACCACCTTGGATGCC
TTTGTGTTTGGTTTCCTTGCACCAATTTATAAAGTGTGCTTCCCCAGAGTACGTCTACAA
GAGCATTTGAAACAGCTTCCCAATCTGTGTCGATTCTGTGATGATATTTTAACTTGCTAC
TTCAGGTTAACTGCCTCAGGCCATACTCCAGCTGGACAGGATACAGCAGATGCTAATCTG
CAGAAACTCACACAGCTTGTAAATAAGGAATCCAACTTGATTGAAAAGATGGACGACAAC
CTTCGTAAGagtccccagcatccccctcGAAAGCTAAAGACGCTCAAGCTTGCTGCAGGT
GGAGAAGAAGGCAGTCCATTGAATCGTTTGTCACCT
>Mtx3_Yellow2
ATGGCGGCTCccatggagctgagctgctggggaggcGGCTGGGGGCTGCCGTCCGTGCAC
CCGGAGTCTCTGACCGTCATGGCTTATGCCAAATTTTCTGGTGCTCCCCTGACAGTGAAT
ACTATAAATAACTCATGGAGAGCTCGCAAAGGGGATGTGCCAGTCCTCATATCAGAAGAC
ATTGTCATTTCTCAGCCAGCAAAAATACTAAACTTCTTAAGAAAGCAGaaataCaatGCT
GATTATGAATTGTCTGCAAAACAAGGGGCTGATACATTGGCATATATTGCACTACttgaa
gagaagctgcttccttctctgCTGCACACTTTCTGGGTTGATGCTGAAAATTACTGCAGT
GTGACAAAACCATGGTTTGCCTCAAGGATTACCTTCCCACTGAGTTTGTATCTGCCTGGA
AAGATGTCCAGGGAAGCACTGAACAGGATTTTGCTGACCAGGGGAGGGCCTCCACTCTAC
ACTCTCACTGAAGTGGAAGCACAAATATACAGGGATGCCAAGGAGTGCCTAAATCTCCTG
TCGAAGAGATTGGGAACATCTCAGTTTTTCTTTGGAGATACGCCTACCACCTTGGATGCC
TTTGTGTTTGGTTTCCTTGCACCAATTTATAAAGTGTGCTTCCCCAGAGTACGTCTACAA
GAGCATTTGAAACAGCTTCCCAATCTGTGTCGATTCTGTGATGATATTTTAACTTGCTAC
TTCAGGTTAACTGCCTCAGGCCATACTCCAGCTGGACAGGATACAGCAGATGCTAATCTG
CAGAAACTCACACAGCTTGTAAATAAGGAATCCAACTTGATTGAAAAGATGGACGACAAC
CTTCGTAAGagtccccagcatccccctcGAAAGCTAAAGACGCTCAAGCTTGCTGCAGGT
GGAGAAGAAGGCAGTCCATTGAATCGTTTGTCACCT
>Il6st_1_GreenWT
ATGTTTTCTGGGTGGAACTGGGTGGTCCATAGCTTATATCTATTCTTGAACATCTGTCCT
CTAGAAGtttcaggTGGACTTGTACAGTCATGTGGTCACATCATCCCAGAGTCTCCTGTA
TTGGCCCTTGGTTCCAATTTCACAGCATTATGCATTTTGAATGAGAGTTGTCTGGACTTT
GGCAATATCTATGCTAGTCAGATtatctggaaaattaaaaatagagtgGTACCTAAAGAA
CAGTATCGtgaaGtaaaTagaacagTTTCCAGTGTCACATTTAATGATACTTCTTCACTA
TCTACTCCTCTGACATGCAACATTTTAGCAGATGGACAGATTGAGCAGAACATTTATGGA
ATTACAGTTACAGTAGGCTtgcccCCAGAGAAGCCCAAGAACTTAAGTTGCATTGTACAT
CAGCTGTCAAAAATCACATATCCTATGACTTGTACCTGGAATCCTGGGAGGCATACATTC
CTGGACACTCACTTTAGATTGAAATACAGATGgCTACAAGAGACCTTTCCTGACTGTATA
CCAAAAGATGTAAACAATTCTTGTACGATTCGTGATGTTCAGTTCTTCGTTAATACGAAG
GTCTGGGTAGAAGCAGCAAATGCTCTCGGGAAGGCTGAATCTGATCCTCTTATTCTTGAT
CCCATTGAGATTGTTAAACTTCTGCCTCCACACAATTTATCAGTCAACTCAGGAATACTG
CCTACTGTTCTGAAGCTTTCTTGGGAGAATCAGATTTCAGACACTGCGATGAAGCTGAAA
TTCAATATTCGCTATAAGATCATGGGTGACACAAACTGGATGCAGGTTCCTCCTGAAGAT
ACAGCTTCAACAAGAACTTCattcagtgttcaaggGctcAGACCCTACACAGAGTATGTC
TTTTCAATTCGTTGCATGAAGGAAGATGGAGTGGGCTACTGGAGTGACTGGAGTGAAGAG
AAAACTGGGGTCACCACTGAAGATAAACCATCTAAAGGACCACCCATATGGAGGATCATT
GATGTATCTCACTCACCACCTTCCTGGACTGTACATCTGATGTGGAAGGCGTTGAAGCCA
TTTGAAGCCAATGGAGTAATCTTGCAGTATGAAGTGACTGTCAGAGCCAAGTCATCTCTC
TCCAGTCCACCAGAGAAATACAGTGTTAATACCACTGGCCTTACATTAAAGATACCAAAC
GGAACTTATGAAGTGACTGTGGTTGCCCGTAACAGAGCCGGGGCATCCCCTCCATCAGTT
TTACTTATCCCAGCAAGTAATTCAAAAGCTCCTGTGAAGAATGTTAGAACACTGCCTAAA
GATGGCAAATTGTGGGTAGGGTGGACTGCTCCTAACAGTTATGTTCTTAAATATGTGATT
GAATGGTGTCTGGTGTCCAACAGCTCAGACTGCATCATAGAATGGCAAAATGAACCAGGA
AATGTTCAAGGAACATACTTAAAAGGTGATATAAAGCCTTTCAAGTGTTACTTGATAACT
GTGTACCCTCTATATGCTGATGGTCAGGGAAGTGGACAGTCTGTGAAAGCTTATCTTCAA
CAGGATCGTCCTTCGAAAGGACCAACCGTTCAGacaaaaaaagtaggaaaagctgaagct
gtTTTGACATGGAACCGCCTCACAGTGGATGAACAAAATGGATTTATAAGGAGTTATATC
ATATTTTACAAAACTATAGATGGAAATGAAACAGcCGTGACAGTGGATCCTTCCAAGACA
GAGTATACCCTTTCTTCTTTAGCCAGTGACACACTGTATACTGTGCGGATGATGGCATAC
ACAGATGAAGGAGGCAGGAGTGGTCCTGATTTTACATTTACTACACAAAAATTTGgGaaa
ggaGAAATTGAAGCCATAGTTGTACCTGTGTGTCTAGCTTTCCTGTTGGTTGTGCTCCTT
GGagttctgttttgcttcaaCAAACGGGACTTaattaaaaagcaTATCTGGCCTATTGTC
CCTGATCCATCCAAGAGTAACATTGCTCAGTGGTCTCCTCAAGTTCCAGCTAAGCATAAC
TTTAGTTCCAAAGATCAGATGTATCCAGAAGGTAGCTTCACAGATGTAAGCGTCGTAGAA
ATAGAAGCTGATGACAAGAAGTCTTTTTCAGAACAAGATCTAAAACCCTTTGACttactt
aaaaaggaaaaaagtacttCAGAAGGGCACAGCAGTGGTATTGGAGGGTCCTCATGCATG
TCTTCTCCTAGGCAAAGTGTCTCTGACAGCGATGAAGGTGAAACTACACAAAACACTTCA
AGCACTGTACAGTATTCAACTGTAGTACTTAACGGCTACAGAGACCAAACACCTGTGCAA
GTCTTTTCAAGGTCTGAGTCAACTCAGCCACTGCTCGATTCAGAAGAGAGATCGGAGGAT
CACACTGGAGGAGGTGACAGTACAACACAGAGGCAGcagtatttcaaacaaaatggtGTT
CAGGATGAAACCAACACAGATGGGCCATGCTTTGAAAGAATGAAGCAAATCACTTCTGCT
AATGAGGGGGATATTGTTGGATTTGCACAACTGCAGATCTCAGGTCAGAGTTCCCAGTTA
TTGGGCCTTgggctggaaaaaaatacccaggAAGCTGCTGTATCACATGCTTTACAGGCA
AGTACTGAAGGACAAAATGTGGTACCTGGAATAGTGGAAGGAAATCCACCATCAGTTGAT
GAAATGCCAAAAAGTTACCTCCCACAGACTGTGAGACAAGGGGGCTATATGCCACAG
>Il6st_1_Yellow1
ATGTTTTCTGGGTGGAACTGGGTGGTCCATAGCTTATATCTATTCTTGAACATCTGTCCT
CTAGAAGtttcaggTGGACTTGTACAGTCATGTGGTCACATCATCCCAGAGTCTCCTGTA
TTGGCCCTTGGTTCCAATTTCACAGCATTATGCATTTTGAATGAGAGTTGTCTGGACTTT
GGCAATATCTATGCTAGTCAGATtatctggaaaattaaaaatagagtgGTACCTAAAGAA
CAGTATCAtgaaGtaaaTagaacagTTTCCAGTGTCACATTTAATGATACTTCTTCACTA
TCTACTCCTCTGACATGCAACATTTTAGCAGATGGACAGATTGAGCAGAACATTTATGGA
ATTACAGTTACAGTAGGCTtgcccCCAGAGAAGCCCAAGAACTTAAGTTGCATTGTACAT
CAGCTGTCAAAAATCACATATCCTATGACTTGTACCTGGAATCCTGGGAGGCATACATTC
CTGGACACTCACTTTAGATTGAAATACAGATGgCTACAAGAGACCTTTCCTGACTGTATA
CCAAAAGATGTAAACAATTCTTGTACGATTCGTGATGTTCAGTTCTTCGTTAATACGAAG
GTCTGGGTAGAAGCAGCAAATGCTCTCGGGAAGGCTGAATCTGATCCTCTTATTCTTGAT
CCCATTGAGATTGTTAAACTTCTGCCTCCACACAATTTATCAGTCAACTCAGGAATACTG
CCTACTGTTCTGAAGCTTTCTTGGGAGAATCAGATTTCAGACACTGCGATGAAGCTGAAA
TTCAATATTCGCTATAAGATCATGGGTGACACAAACTGGATGCAGGTTCCTCCTGAAGAT
ACAGCTTCAACAAGAACTTCattcagtgttcaaggGctcAGACCCTACACAGAGTATGTC
TTTTCAATTCGTTGCATGAAGGAAGATGGAGTGGGCTACTGGAGTGACTGGAGTGAAGAG
AAAACTGGGGTCACCACTGAAGATAAACCATCTAAAGGACCACCCATATGGAGGATCATT
GATGTATCTCACTCACCACCTTCCTGGACTGTACATCTGATGTGGAAGGCGTTGAAGCCA
TTTGAAGCCAATGGAGTAATCTTGCAGTATGAAGTGACTGTCAGAGCCAAGTCATCTCTC
TCCAGTCCACCAGAGAAATACAGTGTTAATACCACTGGCCTTACATTAAAGATACCAAAC
GGAACTTATGAAGTGACTGTGGTTGCCCGTAACAGAGCCGGGGCATCCCCTCCATCAGTT
TTACTTATCCCAGCAAGTAATTCAAAAGCTCCTGTGAAGAATGTTAGAACACTGCCTAAA
GATGGCAAATTGTGGGTAGGGTGGACTGCTCCTAACAGTTATGTTCTTAAATATGTGATT
GAATGGTGTCTGGTGTCCAACAGCTCAGACTGCATCATAGAATGGCAAAATGAACCAGGA
AATGTTCAAGGAACATACTTAAAAGGTGATATAAAGCCTTTCAAGTGTTACTTGATAACT
GTGTACCCTCTATATGCTGATGGTCAGGGAAGTGGACAGTCTGTGAAAGCTTATCTTCAA
CAGGATCGTCCTTCGAAAGGACCAACCGTTCAGacaaaaaaagtaggaaaagctgaagct
gtTTTGACATGGAACCGCCTCACAGTGGATGAACAAAATGGATTTATAAGGAGTTATATC
ATATTTTACAAAACTATAGATGGGAATGAAACAGcCGTGACAGTGGATCCTTCCAAGACA
GAGTATACCCTTTCTTCTCTAGCCAGTGACACACTGTATACTGTGCGGATGATGGCATAC
ACAGATGAAGGAGGCAGGAGTGGTCCTGATTTTACATTTACTACACAAAAATTTGgGaaa
ggaGAAATTGAAGCCATAGTTGTACCTGTGTGTCTAGCTTTCCTGTTGGTTGTGCTCCTT
GGagttctgttttgcttcaaCAAACGGGACTTaattaaaaagcaTATCTGGCCTATTGTC
CCTGATCCATCCAAGAGTAACATTGCTCAGTGGTCTCCTCAAGTTCCAGCTAAGCATAAC
TTTAGTTCCAAAGATCAGATGTATCCAGAAGGTAGCTTCACAGATGTAAGCGTCGTAGAA
ATAGAAGCTGATGACAAGAAGTCTTTTTCAGAACAAGATCTAAAACCCTTTGACttactt
aaaaaggaaaaaagtacttCAGAAGGGCACAGCAGTGGTATTGGAGGGTCCTCATGCATG
TCTTCTCCTAGGCAAAGTGTCTCTGACAGCGATGAAGGTGAAACTACACAAAACACTTCA
AGCACTGTACAGTATTCAACTGTAGTACTTAACGGCTACAGAGACCAAACACCTGTGCAA
GTCTTTTCAAGGTCTGAGTCAACTCAGCCACTGCTCGATTCAGAAGAGAGATCGGAGGAT
CACACTGGAGGAGGTGACAGTACAACACAGAGGCAGcagtatttcaaacaaaatggtGTT
CAGGATGAAACCAACACAGATGGGCCATGCTTTGAAAGAATGAAGCAAATCACTTCTGCT
AATGAGGGGGATATTGTTGGATTTGCACAACTGCAGATCTCAGGTCAGAGTTCCCAGTTA
TTGGGCCTTgggctggaaaaaaatacccaggAAGCTGCTGTATCACATGCTTTACAGGCA
AGTACTGAAGGACAAAATGTGGTACCTGGAATAGTGGAAGGAAATCCACCATCAGTTGAT
GAAATGCCAAAAAGTTACCTCCCACAGACTGTGAGACAAGGGGGCTATATGCCACAG
>Il6st_1_Yellow2
ATGTTTTCTGGGTGGAACTGGGTGGTCCATAGCTTATATCTATTCTTGAACATCTGTCCT
CTAGAAGtttcaggTGGACTTGTACAGTCATGTGGTCACATCATCCCAGAGTCTCCTGTA
TTGGCCCTTGGTTCCAATTTCACAGCATTATGCATTTTGAATGAGAGTTGTCTGGACTTT
GGCAATATCTATGCTAGTCAGATtatctggaaaattaaaaatagagtgGTACCTAAAGAA
CAGTATCGtgaaGtaaaTagaacagTTTCCAGTGTCACATTTAATGATACTTCTTCACTA
TCTACTCCTCTGACATGCAACATTTTAGCAGATGGACAGATTGAGCAGAACATTTATGGA
ATTACAGTTACAGTAGGCTtgcccCCAGAGAAGCCCAAGAACTTAAGTTGCATTGTACAT
CAGCTGTCAAAAATCACATATCCTATGACTTGTACCTGGAATCCTGGGAGGCATACATTC
CTGGACACTCACTTTAGATTGAAATACAGATGgCTACAAGAGACCTTTCCTGACTGTATA
CCAAAAGATGTAAACAATTCTTGTACGATTCGTGATGTTCAGTTCTTCGTTAATACGAAG
GTCTGGGTAGAAGCAGCAAATGCTCTCGGGAAGGCTGAATCTGATCCTCTTATTCTTGAT
CCCATTGAGATTGTTAAACTTCTGCCTCCACACAATTTATCAGTCAACTCAGGAATACTG
CCTACTGTTCTGAAGCTTTCTTGGGAGAATCAGATTTCAGACACTGCGATGAAGCTGAAA
TTCAATATTCGCTATAAGATCATGGGTGACACAAACTGGATGCAGGTTCCTCCTGAAGAT
ACAGCTTCAACAAGAACTTCattcagtgttcaaggGctcAGACCCTACACAGAGTATGTC
TTTTCAATTCGTTGCATGAAGGAAGATGGAGTGGGCTACTGGAGTGACTGGAGTGAAGAG
AAAACTGGGGTCACCACTGAAGATAAACCATCTAAAGGACCACCCATATGGAGGATCATT
GATGTATCTCACTCACCACCTTCCTGGACTGTACATCTGATGTGGAAGGCGTTGAAGCCA
TTTGAAGCCAATGGAGTAATCTTGCAGTATGAAGTGACTGTCAGAGCCAAGTCATCTCTC
TCCAGTCCACCAGAGAAATACAGTGTTAATACCACTGGCCTTACATTAAAGATACCAAAC
GGAACTTATGAAGTGACTGTGGTTGCCCGTAACAGAGCCGGGGCATCCCCTCCATCAGTT
TTACTTATCCCAGCAAGTAATTCAAAAGCTCCTGTGAAGAATGTTAGAACACTGCCTAAA
GATGGCAAATTGTGGGTAGGGTGGACTGCTCCTAACAGTTATGTTCTTAAATATGTGATT
GAATGGTGTCTGGTGTCCAACAGCTCAGACTGCATCATAGAATGGCAAAATGAACCAGGA
AATGTTCAAGGAACATACTTAAAAGGTGATATAAAGCCTTTCAAGTGTTACTTGATAACT
GTGTACCCTCTATATGCTGATGGTCAGGGAAGTGGACAGTCTGTGAAAGCTTATCTTCAA
CAGGATCGTCCTTCGAAAGGACCAACCGTTCAGacaaaaaaagtaggaaaagctgaagct
gtTTTGACATGGAACCGCCTCACAGTGGATGAACAAAATGGATTTATAAGGAGTTATATC
ATATTTTACAAAACTATAGATGGAAATGAAACAGcCGTGACAGTGGATCCTTCCAAGACA
GAGTATACCCTTTCTTCTTTAGCCAGTGACACACTGTATACTGTGCGGATGATGGCATAC
ACAGATGAAGGAGGCAGGAGTGGTCCTGATTTTACATTTACTACACAAAAATTTGgGaaa
ggaGAAATTGAAGCCATAGTTGTACCTGTGTGTCTAGCTTTCCTGTTGGTTGTGCTCCTT
GGagttctgttttgcttcaaCAAACGGGACTTaattaaaaagcaTATCTGGCCTATTGTC
CCTGATCCATCCAAGAGTAACATTGCTCAGTGGTCTCCTCAAGTTCCAGCTAAGCATAAC
TTTAGTTCCAAAGATCAGATGTATCCAGAAGGTAGCTTCACAGATGTAAGCGTCGTAGAA
ATAGAAGCTGATGACAAGAAGTCTTTTTCAGAACAAGATCTAAAACCCTTTGACttactt
aaaaaggaaaaaagtacttCAGAAGGGCACAGCAGTGGTATTGGAGGGTCCTCATGCATG
TCTTCTCCTAGGCAAAGTGTCTCTGACAGCGATGAAGGTGAAACTACACAAAACACTTCA
AGCACTGTACAGTATTCAACTGTAGTACTTAACGGCTACAGAGACCAAACACCTGTGCAA
GTCTTTTCAAGGTCTGAGTCAACTCAGCCACTGCTCGATTCAGAAGAGAGATCGGAGGAT
CACACTGGAGGAGGTGACAGTACAACACAGAGGCAGcagtatttcaaacaaaatggtGTT
CAGGATGAAACCAACACAGATGGGCCATGCTTTGAAAGAATGAAGCAAATCACTTCTGCT
AATGAGGGGGATATTGTTGGATTTGCACAACTGCAGATCTCAGGTCAGAGTTCCCAGTTA
TTGGGCCTTgggctggaaaaaaatacccaggAAGCTGCTGTATCACATGCTTTACAGGCA
AGTACTGAAGGACAAAATGTGGTACCTGGAATAGTGGAAGGAAATCCACCATCAGTTGAT
GAAATGCCAAAAAGTTACCTCCCACAGACTGTGAGACAAGGGGGCTATATGCCACAG
>Ttc37_GreenWT
GTTCAGTTtatctttctgaaagaaatGATTATATATCCTTTTTACTTAATAGCCACAATG
TCAAATAAGGAGGTGAAGGCAGCATTAAAGAATGCTAGAGAAGCAATACGAAATAAAGAA
TATAAAGAAGCCTTAAAACATTGCAAGGCAGTcttgaagcaagaaaaaaataactacaaT
GCTTGGGTATTTATTGGCGTGGCAGCTGCTGAGTTAGAACAGCCTGATCAGGCCAAAGGA
GCATATAAGAAGGCTATTGAACTTGAACCGAACCAGCTACTGGCATGGCAGggaTTAGCA
AATTTGTATGAGAAATCCAACCAAACAGATGTCAAAGAAGACTTAGCAGATGTTTACCAA
AAGCTCTTGGAACTCTATGCAAGtGGTGACAAGCAGAAATGGTGTGATGTATGTACCAAG
CTTGTGGAGCTGTAtcatcaagaaaaAaaatacttaCaGGTGGCTGAAACATGGCAGAAA
CTAATAAAcatgaagcagaaGGAGggtgCAGAAAATACAGAGCTTCatcagctttggaaa
aggatGATCCAGTTACTGAAAGACAGTACACAGTACCAGGATAAGATGACTGAGCAGTTG
cttGTGACTGCATTTGAACATGCTCTGAAGTCTTTTGACACCATTCCTGGTGAAGACCAC
CAAAACCTTTACAAGGACTTCATTCAGTGCTTGTCAAAATTTCCTCATGAAGCAACTAAG
TTGGAAAAAGCCTGTAATGATATGATGGCTTTGTATCCTTCTGTGAGTTATCCTTTAGAA
GTACTTTGCTTGCATTTTGTACAGTCAGGTACTTTGTCAGAAGAGGCCCTGTGCTGTTTT
TCTAGGCTTTTGGAGATGGACCCAAGTAGTGGTCCAGGCATTATTGGTTTTGGTGTAAAA
AGCctccaagaaaagaaatacaaggagGCTGTTAAGAGTCTTACTGAAGGTTTGCAGAAG
ACAAGCCAGTGTCCAGCAGCATGGCATTATTTGGCAGATGCACAGATGAAACTTCACAAA
CACAGAGATGCTGTCCTGTCCTGCAATCAAGCTCTCAAGGCTCTTGGAACTTCTGAAGGC
CATAATCTTTGGTGGAAGAACCTTGTACTCCAGTTGAAAGCAGAGGCTTTGATTAAAATA
GCTGatgccagtgctgcagaagaagCCATTAAAGCAATTGAGCAGATTGTGGATGCAAAC
AGTGATCCAGTGGTTTTAGCTATCAGTGGTCAGGCTTACCTGAAGAAAGGTTTAATGAAT
CAAGCTTCAAAGATTTCTCAAGAGCTTCTGTTGTCCCACCCTGACCTGGCTGAGTCACAT
GCTCTAGAGGGTTTCATCCATTATTCCCAAAAGAACTATGAACAAGcagaaagaagtttt
ctaAATGCTATTGAAAGAAAGGCTGAAACTGCAGAGTATCATCAGTACCTGGGGCTCACG
TACTGGTTCATGAGTGATGacacAagaaaaGacaaaggaaaagcactCACTCAGTTCTTG
AAGGCTGCAAAACTGGACAGCTACTTGGGAATTGTCTTTCGTTATTTAGGTAACTACTAC
AGAGACATTGCTGGAGACAAAAGTAGAGCTCGTGGTTGCTATAAAAAGGCTTTTGAACTG
GATGGAACCGATGAGGAATCTGGAACAGGAGCTGTAGACTTAAGTGTGGAACTTGGAGAC
ATGGACACTGCTCTGTCAATCCTGAATGAGGTAACTGAAAGAGCAAGTCCTGGTACAGCA
AAATGGGCTTGGCTTCATCGTGGACTTTACTACCTGAGAACTGATCAGCTGTCACAAGCA
GTGGCTGATTTGCAGGCAGCTGTCAGGGCTGATCCGAAGGATTCCAACTGCTGGGAGTCT
CTAGGGGAGGCTTATTTGAACAGAGGTAGCTACTCAACAGCTCTAAAATCCTTCAGGAAA
GCAAGTGAGCTGAACCCAGGGCTCGTGTACAGCGTTTACAAAGCTGCAGCAGTTGAGCAG
ATTCTAGGCAAATATGAAAATGCTATAGCGACCTATCAGCGAATTTTAAAGGATACAAAA
GATTATGTGCCTGCACTGAAAGgacTTGGTGAATGCTATCTGAGCTTGGCAAGATCAGCC
CTTGATAACTTTTTTGATAGAAAGGCTATGGATTGCATAGAGCAGGCTCTTGAATTTTTT
ACAAGGGCAACAAAGCAACGTCCTGATGTATCTTGCCTCTGGAAACTGCTTGGAGATACC
TGTACTAGCGTGCATGTTATTTCACCAGCTAAAGTAAATGTTCAAGTTCTAGGATCCCTT
CTGGGTAAAAACACAGCCACACAGAGGCTGAAGAAAAGTGAGCTGCTTGTACTAGGAGga
agGTGTTATGGCAGAGCTTTAAAACTGATGCCTTTGCCTAGCATATGGTGTGATCTTGGA
ATAAATTATTATCGACAAGCAGAGCACCTCACAGCGGTGGGATCTGACATGAATGAGATC
AGTGAACTGCTAGAGAAGTCTTTACAGTGTCTCAAAAAAGCTGTGAGGCTTGACAGCAAC
AATCATCTTTATTGGAATGCACTTGGTGTGGTTGCTTCCTGTAGCGCTATTGGGAATTAT
GCTCTTGCTCAACATTCGTTCATCAAATCTGTTCAAgctgagaaaatcAATGTTGTTGCC
TGGACCAACTTGGGGGTTTTGTATCTGACAACTGGAAATATTGAGCAAGCTCATGAAGCC
TTCAAGATAGCACAGTCTCTGGAGCCTTCTTACCTACTGTGTTGGGTTGGGCAGGCTCTT
ATTGCAGAGACAGTAGACAGCTATGATACTATGGATCTTTTCAGGCACACAACTGAACTC
AGTATGCATACTGAGGGAGCAAAAGGCTATGCCCACTGGGTATGTTCAACGCTGCAGgat
aaaagcaacagaaacactgaactATATCTGTACAACATTGTTCAGATGAATGCTATTCCA
GCAGCCCAGGTGGTCTTGAGCAAATATACAGAAAGAAATCCAGACGATGCATCTTCTTTC
ACAATGCTTGGTTATTTGAATGAGCATCTGAATCTAAAAAGGCAGGCAACAGATGCCTAT
GAGAGGGCAGCTTCATTGATGAAGAACTCTGCTGATACTGAGAAATATAATATAGCAATG
CAAAACTATGGGAGGTGTCTGTGtgcCCTTGGTGAGTGTGATAAGGCCATTGAGGTTTAT
ACATCAATACCCTTAACAAAGTTTGATGGCATTGTGGGGATAGCATTAGCCTACTTCAAG
AAAGGACTCATACAAGAAAGTATCAAAGCCTATGAAAAGGCCTTTTGTGTTGCTGAGTCT
GAAGAAGATAAAGCAAATATCTTCACTGCCTTGGCAATAATACATTACAAACGGAACGAA
GTGAATGCTGCAAAGACACTGGTGTTTCAATGCTTGTTAAAGGAACCTAGTATGGAaagt
ctgatggctttAtgCACACTAGGACTTGTAAAGGAGGATGTTACACTTGCAACAGCAGCC
CTGAAAGAATTACTGaaacatgAaaaaggaaaagataagaTCTATGAGAGGTGCCTTATT
GCATCTGCTGTTTATGCATTGCAAGGCAGAAATGTGGGGGTCCAGAGAGAAATCTCCAAA
GTAATACACAGTAACCCTGATAATCCTGCCCTCTGGTCTCTTCTGTCCCGGCTGGTTCCA
CTGTATGTGCCACAAAAGGCAAAAGTAAGAAGTGTTTCACATGTACTTGATGTAAACCAT
GCAAAGGAAGTCCTGGTGAACATAGCAGTTAAtcagctggcagcaggacaTCACATGTta
gaagatgagaaGaacaatcctctgaaaaatattcagaaggCAGTCCACCTCTATCCAGAT
AATCCTGCTGCCTGGGCAGTGCTCATGGCAGCCTGTCATGCTGAAAACACCGTTGTCTGT
CTAAACAACACTCAGCCAAAGCGAACGGATCTAGAGATGACACTTGTATCTAGAGTTTCA
GCCAAAActggagaaaatAACCTTCCACATCATTATGTCCAGACTCTTGAAGACTGGTGT
CTGTGTCAAGCTATTACCAGTCTGGAGGAGACCGGTAAACTCTCAGAAGCTGAAGCCCTT
TGTACAAAGggtTTAAAAAGCTGCCCTGAGCACCCagctttgtttttgcttttgagaCAA
ATTCAGTgtaagcagctgTtgcagtctCACAAAGAACTTCCAGACAACATCCTGGAGGAG
CTTCACAAGACAGTCATGACCAATTCAACTTCAATTGCAGCCTGGCAATGGCTGGCAAAT
GTGTATCAGTCTCAGCGAATGATGGTTGGAGCAGAGATGTGTTACAGAAAGAGTCTGCAG
TTGGCATCACAGCAGGGCAGCTGGAGTGGGAAGTTGTCCAGTCTGCTCAGGCTAGCTATG
CTCGCACTGGAAGTCTGCATGGCTAATGTCTCAAATGAGCACTGGCCATCCTTGGTTCAG
GAGGCAACAACTGAAGCTTTGAAACTTACTTCTTGTCCCCTGGCAGCTCTCCTACAAGCA
CTGCTACAATATAATCGCAAAATGGGAGCAAGGGAGACTCGTCAAATGTTGGAGAGAGTA
GTTTATCAGCCTGGGAATCCAGAAACCATGGTGTCAGTGGCACGCTGGTATCTCCTGCAA
CATCTTTATGCCAAAGATGATCAAGAATTAATAGATgtgcTTATAGAAAATGCCAAAGCC
AACGGAGATGTTAGAGTTCTGGAACTAAATGAGAAATTGTCAGCAAGTGCC
>Ttc37_Yellow1
GTTCAGTTtatctttctgaaagaaatGATTATATATCCTTTTTACTTAATAGCCACAATG
TCAAATAAGGAGGTGAAGGCAGCATTAAAGAATGCTAGAGAAGCAATACGAAATAAAGAA
TATAAAGAAGCCTTAAAACATTGCAAGGCAGTcttgaagcaagaaaaaaataactacaaT
GCTTGGGTATTTATTGGCGTGGCAGCTGCTGAGTTAGAACAGCCTGATCAGGCCAAAGGA
GCATATAAGAAGGCTATTGAACTTGAACCGAACCAGCTACTGGCATGGCAGggaTTAGCA
AATTTGTATGAGAAATCCAACCAAACAGATGTCAAAGAAGACTTAGCAGATGTTTACCAA
AAGCTCTTGGAACTCTATGCAAGtGGTGACAAGCAGAAATGGTGTGATGTATGTACCAAG
CTTGTGGAGCTGTAtcatcaagaaaaAaaatacttaCaGGTGGCTGAAACATGGCAGAAA
CTAATAAAcatgaagcagaaGGAGggtgCAGAAAATACAGAGCTTCatcagctttggaaa
aggatGATCCAGTTACTGAAAGACAGTACACAGTACCAGGATAAGATGACTGAGCAGTTG
cttGTGACTGCATTTGAACATGCTCTGAAGTCTTTTGACACCATTCCTGGTGAAGACCAC
CAAAACCTTTACAAGGACTTCATTCAGTGCTTGTCAAAATTTCCTCATGAAGCAACTAAG
TTGGAAAAAGCCTGTAATGATATGATGGCTTTGTATCCTTCTGTGAGTTATCCTTTAGAA
GTACTTTGCTTGCATTTTGTACAGTCAGGTACTTTGTCAGAAGAGGCCCTGTGCTGTTTT
TCTAGGCTTTTGGAGATGGACCCAAGTAGTGGTCCAGGCATTATTGGTTTTGGTGTAAAA
AGCctccaagaaaagaaatacaaggagGCTGTTAAGAGTCTTACTGAAGGTTTGCAGAAG
ACAAGCCAGTGTCCAGCAGCATGGCATTATTTGGCAGATGCACAGATGAAACTTCACAAA
CACAGAGATGCTGTCCTGTCCTGCAATCAAGCTCTCAAGGCTCTTGGAACTTCTGAAGGC
CATAATCTTTGGTGGAAGAACCTTGTACTCCAGTTGAAAGCAGAGGCTTTGATTAAAATA
GCTGatgccagtgctgcagaagaagCCATTAAAGCAATTGAGCAGATTGTGGATGCAAAC
AGTGATCCAGTGGTTTTAGCTATCAGTGGTCAGGCTTACCTGAAGAAAGGTTTAATGAAT
CAAGCTTCAAAGATTTCTCAAGAGCTTCTGTTGTCCCACCCTGACCTGGCTGAGTCACAT
GCTCTAGAGGGTTTCATCCATTATTCCCAAAAGAACTATGAACAAGcagaaagaagtttt
ctaAATGCTATTGAAAGAAAGGCTGAAACTGCAGAGTATCATCAGTACCTGGGGCTCACG
TACTGGTTCATGAGTGATGacacAagaaaaGacaaaggaaaagcactCACTCAGTTCTTG
AAGGCTGCAAAACTGGACAGCTACTTGGGAATTGTCTTTCGTTATTTAGGTAACTACTAC
AGAGACATTGCTGGAGACAAAAGTAGAGCTCGTGGTTGCTATAAAAAGGCTTTTGAACTG
GATGGAACCGATGAGGAATCTGGAACAGGAGCTGTAGACTTAAGTGTGGAACTTGGAGAC
ATGGACACTGCTCTGTCAATCCTGAATGAGGTAACTGAAAGAGCAAGTCCTGGTACAGCA
AAATGGGCTTGGCTTCATCGTGGACTTTACTACCTGAGAACTGATCAGCTGTCACAAGCA
GTGGCTGATTTGCAGGCAGCTGTCAGGGCTGATCCGAAGGATTCCAACTGCTGGGAGTCT
CTAGGGGAGGCTTATTTGAACAGAGGTAGCTACTCAACAGCTCTAAAATCCTTCAGGAAA
GCAAGTGAGCTGAACCCAGGGCTCGTGTACAGCGTTTACAAAGCTGCAGCAGTTGAGCAG
ATTCTAGGCAAATATGAAAATGCTATAGCGACCTATCAGCGAATTTTAAAGGATACAAAA
GATTATGTGCCTGCACTGAAAGgacTTGGTGAATGCTATCTGAGCTTGGCAAGATCAGCC
CTTGATAACTTTTTTGATAGAAAGGCTATGGATTGCATAGAGCAGGCTCTTGAATTTTTT
ACAAGGGCAACAAAGCAACGTCCTGATGTATCTTGCCTCTGGAAACTGCTTGGAGATACC
TGTACTAGCGTGCATGTTATTTCACCAGCTAAAGTAAATGTTCAAGTTCTAGGATCCCTT
CTGGGTAAAAACACAGCCACACAGAGGCTGAAGAAAAGTGAGCTGCTTGTACTAGGAGga
agGTGTTATGGCAGAGCTTTAAAACTGATGCCTTTGCCTAGCATATGGTGTGATCTTGGA
ATAAATTATTATCGACAAGCAGAGCACCTCACAGCGGTGGGATCTGACATGAATGAGATC
AGTGAACTGCTAGAGAAGTCTTTACAGTGTCTCAAAAAAGCTGTGAGGCTTGACAGCAAC
AATCATCTTTATTGGAATGCACTTGGTGTGGTTGCTTCCTGTAGCGCTATTGGGAATTAT
GCTCTTGCTCAACATTCGTTCATCAAATCTGTTCAAgctgagaaaatcAATGTTGTTGCC
TGGACCAACTTGGGGGTTTTGTATCTGACAACTGGAAATATTGAGCAAGCTCATGAAGCC
TTCAAGATAGCACAGTCTCTGGAGCCTTCTTACCTACTGTGTTGGGTTGGGCAGGCTCTT
ATTGCAGAGACAGTAGACAGCTATGATACTATGGATCTTTTCAGGCACACAACTGAACTC
AGTATGCATACTGAGGGAGCAAAAGGCTATGCCCACTGGGTATGTTCAACGCTGCAGgat
aaaagcaacagaaacactgaactATATCTGTACAACATTGTTCAGATGAATGCTATTCCA
GCAGCCCAGGTGGTCTTGAGCAAATATACAGAAAGAAATCCAGACGATGCATCTTCTTTC
ACAATGCTTGGTTATTTGAATGAGCATCTGAATCTAAAAAGGCAGGCAACAGATGCCTAT
GAGAGGGCAGCTTCATTGATGAAGAACTCTGCTGATACTGAGAAATATAATATAGCAATG
CAAAACTATGGGAGGTGTCTGTGtgcCCTTGGTGAGTGTGATAAGGCCATTGAGGTTTAT
ACATCAATACCCTTAACAAAGTTTGATGGCATTGTGGGGATAGCATTAGCCTACTTCAAG
AAAGGACTCATACAAGAAAGTATCAAAGCCTATGAAAAGGCCTTTTGTGTTGCTGAGTCT
GAAGAAGATAAAGCAAATATCTTCACTGCCTTGGCAATAATACATTACAAACGGAACGAA
GTGAATGCTGCAAAGACACTGGTGTTTCAATGCTTGTTAAAGGAACCTAGTATGGAaagt
ctgatggctttAtgCACACTAGGACTTGTAAAGGAGGATGTTACACTTGCAACAGCAGCC
CTGAAAGAATTACTGaaacatgAaaaaggaaaagataagaTCTATGAGAGGTGCCTTATT
GCATCTGCTGTTTATGCATTGCAAGGCAGAAATGTGGGGGTCCAGAGAGAAATCTCCAAA
GTAATACACAGTAACCCTGATAATCCTGCCCTCTGGTCTCTTCTGTCCCGGCTGGTTCCA
CTGTATGTGCCACAAAAGGCAAAAGTAAGAAGTGTTTCACATGTACTTGATGTAAACCAT
GCAAAGGAAGTCCTGGTGAACATAGCAGTTAAtcagctggcagcaggacaTCACATGTta
gaagatgagaaGaacaatcctctgaaaaatattcagaaggCAGTCCACCTCTATCCAGAT
AATCCTGCTGCCTGGGCAGTGCTCATGGCAGCCTGTCATGCTGAAAACACCGTTGTCTGT
CTAAACAACACTCAGCCAAAGCGAACGGATCTAGAGATGACACTTGTATCTAGAGTTTCA
GCCAAAActggagaaaatAACCTTCCACATCATTATGTCCAGACTCTTGAAGACTGGTGT
CTGTGTCAAGCTATTACCAGTCTGGAGGAGACCGGTAAACTCTCAGAAGCTGAAGCCCTT
TGTACAAAGggtTTAAAAAGCTGCCCTGAGCACCCagctttgtttttgcttttgagaCAA
ATTCAGTgtaagcagctgTtgcagtctCACAAAGAACTTCCAGACAACATCCTGGAGGAG
CTTCACAAGACAGTCATGACCAATTCAACTTCAATTGCAGCCTGGCAATGGCTGGCAAAT
GTGTATCAGTCTCAGCGAATGATGGTTGGAGCAGAGATGTGTTACAGAAAGAGTCTGCAG
TTGGCATCACAGCAGGGCAGCTGGAGTGGGAAGTTGTCCAGTCTGCTCAGGCTAGCTATG
CTCGCACTGGAAGTCTGCATGGCTAATGTCTCAAATGAGCACTGGCCATCCTTGGTTCAG
GAGGCAACAACTGAAGCTTTGAAACTTACTTCTTGTCCCCTGGCAGCTCTCCTACAAGCA
CTGCTACAATATAATCGCAAAATGGGAGCAAGGGAGACTCGTCAAATGTTGGAGAGAGTA
GTTTATCAGCCTGGGAATCCAGAAACCATGGTGTCAGTGGCACGCTGGTATCTCCTGCAA
CATCTTTATGCCAAAGATGATCAAGAATTAATAGATgtgcTTATAGAAAATGCCAAAGCC
AACGGAGATGTTAGAGTTCTGGAACTAAATGAGAAATTGTCAGCAAGTGCC
>Ttc37_Yellow2
GTTCAGTTtatctttctgaaagaaatGATTATATATCCTTTTTACTTAATAGCCACAATG
TCAAATAAGGAGGTGAAGGCAGCATTAAAGAATGCTAGAGAAGCAATACGAAATAAAGAA
TATAAAGAAGCCTTAAAACATTGCAAGGCAGTcttgaagcaagaaaaaaataactacaaT
GCTTGGGTATTTATTGGCGTGGCAGCTGCTGAGTTAGAACAGCCTGATCAGGCCAAAGGA
GCATATAAGAAGGCTATTGAACTTGAACCGAACCAGCTACTGGCATGGCAGggaTTAGCA
AATTTGTATGAGAAATCCAACCAAACAGATGTCAAAGAAGACTTAGCAGATGTTTACCAA
AAGCTCTTGGAACTCTATGCAAGtGGTGACAAGCAGAAATGGTGTGATGTATGTACCAAG
CTTGTGGAGCTGTAtcatcaagaaaaAaaatacttaCaGGTGGCTGAAACATGGCAGAAA
CTAATAAAcatgaagcagaaGGAGggtgCAGAAAATACAGAGCTTCatcagctttggaaa
aggatGATCCAGTTACTGAAAGACAGTACACAGTACCAGGATAAGATGACTGAGCAGTTG
cttGTGACTGCATTTGAACATGCTCTGAAGTCTTTTGACACCATTCCTGGTGAAGACCAC
CAAAACCTTTACAAGGACTTCATTCAGTGCTTGTCAAAATTTCCTCATGAAGCAACTAAG
TTGGAAAAAGCCTGTAATGATATGATGGCTTTGTATCCTTCTGTGAGTTATCCTTTAGAA
GTACTTTGCTTGCATTTTGTACAGTCAGGTACTTTGTCAGAAGAGGCCCTGTGCTGTTTT
TCTAGGCTTTTGGAGATGGACCCAAGTAGTGGTCCAGGCATTATTGGTTTTGGTGTAAAA
AGCctccaagaaaagaaatacaaggagGCTGTTAAGAGTCTTACTGAAGGTTTGCAGAAG
ACAAGCCAGTGTCCAGCAGCATGGCATTATTTGGCAGATGCACAGATGAAACTTCACAAA
CACAGAGATGCTGTCCTGTCCTGCAATCAAGCTCTCAAGGCTCTTGGAACTTCTGAAGGC
CATAATCTTTGGTGGAAGAACCTTGTACTCCAGTTGAAAGCAGAGGCTTTGATTAAAATA
GCTGatgccagtgctgcagaagaagCCATTAAAGCAATTGAGCAGATTGTGGATGCAAAC
AGTGATCCAGTGGTTTTAGCTATCAGTGGTCAGGCTTACCTGAAGAAAGGTTTAATGAAT
CAAGCTTCAAAGATTTCTCAAGAGCTTCTGTTGTCCCACCCTGACCTGGCTGAGTCACAT
GCTCTAGAGGGTTTCATCCATTATTCCCAAAAGAACTATGAACAAGcagaaagaagtttt
ctaAATGCTATTGAAAGAAAGGCTGAAACTGCAGAGTATCATCAGTACCTGGGGCTCACG
TACTGGTTCATGAGTGATGacacAagaaaaGacaaaggaaaagcactCACTCAGTTCTTG
AAGGCTGCAAAACTGGACAGCTACTTGGGAATTGTCTTTCGTTATTTAGGTAACTACTAC
AGAGACATTGCTGGAGACAAAAGTAGAGCTCGTGGTTGCTATAAAAAGGCTTTTGAACTG
GATGGAACCGATGAGGAATCTGGAACAGGAGCTGTAGACTTAAGTGTGGAACTTGGAGAC
ATGGACACTGCTCTGTCAATCCTGAATGAGGTAACTGAAAGAGCAAGTCCTGGTACAGCA
AAATGGGCTTGGCTTCATCGTGGACTTTACTACCTGAGAACTGATCAGCTGTCACAAGCA
GTGGCTGATTTGCAGGCAGCTGTCAGGGCTGATCCGAAGGATTCCAACTGCTGGGAGTCT
CTAGGGGAGGCTTATTTGAACAGAGGTAGCTACTCAACAGCTCTAAAATCCTTCAGGAAA
GCAAGTGAGCTGAACCCAGGGCTCGTGTACAGCGTTTACAAAGCTGCAGCAGTTGAGCAG
ATTCTAGGCAAATATGAAAATGCTATAGCGACCTATCAGCGAATTTTAAAGGATACAAAA
GATTATGTGCCTGCACTGAAAGgacTTGGTGAATGCTATCTGAGCTTGGCAAGATCAGCC
CTTGATAACTTTTTTGATAGAAAGGCTATGGATTGCATAGAGCAGGCTCTTGAATTTTTT
ACAAGGGCAACAAAGCAACGTCCTGATGTATCTTGCCTCTGGAAACTGCTTGGAGATACC
TGTACTAGCGTGCATGTTATTTCACCAGCTAAAGTAAATGTTCAAGTTCTAGGATCCCTT
CTGGGTAAAAACACAGCCACACAGAGGCTGAAGAAAAGTGAGCTGCTTGTACTAGGAGga
agGTGTTATGGCAGAGCTTTAAAACTGATGCCTTTGCCTAGCATATGGTGTGATCTTGGA
ATAAATTATTATCGACAAGCAGAGCACCTCACAGCGGTGGGATCTGACATGAATGAGATC
AGTGAACTGCTAGAGAAGTCTTTACAGTGTCTCAAAAAAGCTGTGAGGCTTGACAGCAAC
AATCATCTTTATTGGAATGCACTTGGTGTGGTTGCTTCCTGTAGCGCTATTGGGAATTAT
GCTCTTGCTCAACATTCGTTCATCAAATCTGTTCAAgctgagaaaatcAATGTTGTTGCC
TGGACCAACTTGGGGGTTTTGTATCTGACAACTGGAAATATTGAGCAAGCTCATGAAGCC
TTCAAGATAGCACAGTCTCTGGAGCCTTCTTACCTACTGTGTTGGGTTGGGCAGGCTCTT
ATTGCAGAGACAGTAGACAGCTATGATACTATGGATCTTTTCAGGCACACAACTGAACTC
AGTATGCATACTGAGGGAGCAAAAGGCTATGCCCACTGGGTATGTTCAACGCTGCAGgat
aaaagcaacagaaacactgaactATATCTGTACAACATTGTTCAGATGAATGCTATTCCA
GCAGCCCAGGTGGTCTTGAGCAAATATACAGAAAGAAATCCAGACGATGCATCTTCTTTC
ACAATGCTTGGTTATTTGAATGAGCATCTGAATCTAAAAAGGCAGGCAACAGATGCCTAT
GAGAGGGCAGCTTCATTGATGAAGAACTCTGCTGATACTGAGAAATATAATATAGCAATG
CAAAACTATGGGAGGTGTCTGTGtgcCCTTGGTGAGTGTGATAAGGCCATTGAGGTTTAT
ACATCAATACCCTTAACAAAGTTTGATGGCATTGTGGGGATAGCATTAGCCTACTTCAAG
AAAGGACTCATACAAGAAAGTATCAAAGCCTATGAAAAGGCCTTTTGTGTTGCTGAGTCT
GAAGAAGATAAAGCAAATATCTTCACTGCCTTGGCAATAATACATTACAAACGGAACGAA
GTGAATGCTGCAAAGACACTGGTGTTTCAATGCTTGTTAAAGGAACCTAGTATGGAaagt
ctgatggctttAtgCACACTAGGACTTGTAAAGGAGGATGTTACACTTGCAACAGCAGCC
CTGAAAGAATTACTGaaacatgAaaaaggaaaagataagaTCTATGAGAGGTGCCTTATT
GCATCTGCTGTTTATGCATTGCAAGGCAGAAATGTGGGGGTCCAGAGAGAAATCTCCAAA
GTAATACACAGTAACCCTGATAATCCTGCCCTCTGGTCTCTTCTGTCCCGGCTGGTTCCA
CTGTATGTGCCACAAAAGGCAAAAGTAAGAAGTGTTTCACATGTACTTGATGTAAACCAT
GCAAAGGAAGTCCTGGTGAACATAGCAGTTAAtcagctggcagcaggacaTCACATGTta
gaagatgagaaGaacaatcctctgaaaaatattcagaaggCAGTCCACCTCTATCCAGAT
AATCCTGCTGCCTGGGCAGTGCTCATGGCAGCCTGTCATGCTGAAAACACCGTTGTCTGT
CTAAACAACACTCAGCCAAAGCGAACGGATCTAGAGATGACACTTGTATCTAGAGTTTCA
GCCAAAActggagaaaatAACCTTCCACATCATTATGTCCAGACTCTTGAAGACTGGTGT
CTGTGTCAAGCTATTACCAGTCTGGAGGAGACCGGTAAACTCTCAGAAGCTGAAGCCCTT
TGTACAAAGggtTTAAAAAGCTGCCCTGAGCACCCagctttgtttttgcttttgagaCAA
ATTCAGTgtaagcagctgTtgcagtctCACAAAGAACTTCCAGACAACATCCTGGAGGAG
CTTCACAAGACAGTCATGACCAATTCAACTTCAATTGCAGCCTGGCAATGGCTGGCAAAT
GTGTATCAGTCTCAGCGAATGATGGTTGGAGCAGAGATGTGTTACAGAAAGAGTCTGCAG
TTGGCATCACAGCAGGGCAGCTGGAGTGGGAAGTTGTCCAGTCTGCTCAGGCTAGCTATG
CTCGCACTGGAAGTCTGCATGGCTAATGTCTCAAATGAGCACTGGCCATCCTTGGTTCAG
GAGGCAACAACTGAAGCTTTGAAACTTACTTCTTGTCCCCTGGCAGCTCTCCTACAAGCA
CTGCTACAATATAATCGCAAAATGGGAGCAAGGGAGACTCGTCAAATGTTGGAGAGAGTA
GTTTATCAGCCTGGGAATCCAGAAACCATGGTGTCAGTGGCACGCTGGTATCTCCTGCAA
CATCTTTATGCCAAAGATGATCAAGAATTAATAGATgtgcTTATAGAAAATGCCAAAGCC
AACGGAGATGTTAGAGTTCTGGAACTAAATGAGAAATTGTCAGCAAGTGCC
>Tmc1_GreenWT
GGCAGTGATGTTGACAGTGAAGGAGGGAGTGCAGCtgagaatgaagaaaatgtcaaagtA
ACAGataaaggagggaagagagcaaCACCGAGAACCAGAAGGGGACATGCTAGAGTGAGA
GCCAGGTGTGGTGgtgaggaggatgaggatgatgaAGATGGTACAAGGAGAGCTGGGCAT
CGCAGGCACAGAAACCGTAGAGGACGGGGACGAGCAGCTAGAAATGAGGGCAGTGACTCT
GAAGGAGACCCTACCAGGAAGAACCAGGCAAATGAGAAATCcaaggaagatgatgaagag
gaagatgagaaaGGGGGTAAAAGtgggaaaggcaaagagaagaaacaggacaaaaagcct
gataagaaagggaaaaaagagaaGgccaacaagaaaaaaaaagacaaaaagaNttttttt
tttttCTCTGATTCTGACTCTGAAGAGGAACCAATTACGGAGGAGGAATTGGCCAAGTTG
AAAGAAgaGgtagaGgaaaaaaagaaactaatcGCCACACTACGAAACAAGCCatggaag
atgaaaaagaagttgTCTGTCCTGAAGGAAGCCCAGCTTTTTGTTGAAAAGTTTGAAGGT
GctcttggaaaaggaaaaggaaaaaaattctatgCATACAAAGTGATGATGACCAAGAAA
TGGATGAAATTTCAGAGAGATTTTGAGAATTTTAAGACAGCCTGCATACCctgggaaatg
aaaattaagGAGATTGAAAGTCACTTTGGCTCATCAGTAGCAtcttatttcatattcttg
CGCTGGATGTATGGAATAAACATGATTCTCTTTGGACTGACCTTTGGACTTGTAATGGTC
CCTGAGGCTTTGATGGGGAAGCCGTATGGCTCTTTACCTAGAAAAACTGTCCCAAGAGCT
GAAGAAGCAAGTGCTATGAACTTTGCTACTCTCTGGGATTTTAGTGGCTTTGCACAGTAT
TCTGTACTCTTTTATGGTTACTACAATAACCAGAGGACAATTGGATGGCTCAAGTTCAGG
ATGccTctttcatattttcttgttGGTGTTGGGACTATTGGCTACAGCTTTATGATTGTC
ATTCGAACAATGGCAAGAAATGCGAATGATGATGGTGGTGGGGATGATACTAGTTTtaat
ttcagctggaaaatgttCACAAGCTGGGACTACTTGATTGGAAATCCTGATACAGCAGAT
AATAAACATGCTGGTTTCTTTTTGGCACTGCAGGAAGCTATCGTGGAGGAGCAGGAGAGC
cgaaaagaggaaaaTattcacTTGACTAGATTCCTGAGGGTTCTTGCTAACTTCTTAGCC
CTATGCACACTTGCTGGGAGTGGCTACCTCATCTTTTTTGTCGTCAGAAGATCCCAGAAA
TTTGCCCTGGAAGGTCTGGAGAACTACGGGTGgtgggaaagaaatgaagTGAACATGGTT
ATGTCACTTTTAGGAATGTTCTGTCCAACTTTATTTGATGTAATCAGTTCTCTGGAAAAC
TACCACCCTCGAATAGCTCTAAGATGGCAGCTGGGACGaatctttgctctttttcttggC
AATCTCTACACTTTCATTATTGCCTTAATGGATGAAATCAATCTCAAGGCAAGCTATTTA
TTTCATTTCACTGATTTTAACgaaaagatAGTCAAGTATAACATGACAATATGGGAAGCT
AGCCTGTACAATGGTACTATTCCAGAAAATTCGACCGCTCCTCCAATACAGGTGGACCCT
GCAGATGTCCCCAGAGGGCCATGCTGGGAAACAATGGTAGGACAGGAATTTGTGCGGCTG
ACTGTCTCTGACACGATGACAACATACATCACAATTCTAATTGGCGATTTCTTGAGAGCt
gtttttgttaggtttttcaATTACTGCTGGTGCTGGGACTTGGAGTATGGATTTCCATCA
TATTCTGAGTTTGATATAAGTGGAAATGTGCTGGGACTGATCTTTAACCAAGGCATGATC
TGgatgGGATCTTTTTACGCTCCATGTCTCCCAGCCATCAACGTGTTCCGCCTCCACACT
TCGATGtacctgcagtgctgggcagtgaTGTGCTGCAATGTCCCCCAAGAAAGGGTCTTC
AAGGCTTCCAGATCCAATAACTTCTATATGgccatgctTcttttcatcctCTTTCTCTCC
ACACTGCCTGCTGTGTACACCATTGTCTCCATCCCACCATCTTTTGACTGTGGTCCTTTc
agTGGGAAGACTAGAATGTTTGAAGTCATATCAGAAACTTTGGAGCATGACTTCCCTTCC
TGGTTTGGGAAGGTGTTTGGTTATGCCTCTAACCCTGGACTTGTCCTACCTTTTATACTG
CTGATGGTCCTGAGTATTTATTATCTCAACGCTACATCCAAATCCTACAAGGAAGCAAAC
CTGGAACTTAAAAAGAAGCTGCAA
>Tmc1_Yellow1
GGCAGTGATGTTGACAGTGAAGGAGGGAGTGCAGCtgagaatgaagaaaatgtcaaagtA
ACAGataaaggagggaagagagcaaCACCGAGAACCAGAAGGGGACATGCTAGAGTGAGA
GCCAGGTGTGGTGgtgaggaggatgaggatgatgaAGATGGTACAAGGAGAGCTGGGCAT
CGCAGGCACAGAAACCGTAGAGGACGGGGACGAGCAGCTAGAAATGAGGGCAGTGACTCT
GAAGGAGACCCTACCAGGAAGAACCAGGCAAATGAGAAATCcaaggaagatgatgaagag
gaagatgagaaaGGGGGTAAAAGtgggaaaggcaaagagaagaaacaggacaaaaagcct
gataagaaagggaaaaaagagaaGgccaacaagaaaaaaaaagacaaaaagaNttttttt
tttttCTCTGATTCTGACTCTGAAGAGGAACCAATTACAGAGGAGGAATTGGCCAAGTTG
AAAGAAgaGgtagaGgaaaaaaagaaactaatcGCCACACTACGAAACAAGCCatggaag
atgaaaaagaagttgTCTGTCCTGAAGGAAGCCCAGCTTTTTGTTGAAAAGTTTGAAGGT
GctcttggaaaaggaaaaggaaaaaaattctatgCATACAAAGTGATGATGACCAAGAAA
TGGATGAAATTTCAGAGAGATTTTGAGAATTTTAAGACAGCCTGCATACCctgggaaatg
aaaattaagGAGATTGAAAGTCACTTTGGCTCATCAGTAGCAtcttatttcatattcttg
CGCTGGATGTATGGAATAAACATGATTCTCTTTGGACTGACCTTTGGACTTGTAATGGTC
CCTGAGGCTTTGATGGGGAAGCCGTATGGCTCTTTACCTAGAAAAACTGTCCCAAGAGCT
GAAGAAGCAAGTGCTATGAACTTTGCTACTCTCTGGGATTTTAGTGGCTTTGCACAGTAT
TCTGTACTCTTTTATGGTTACTACAATAACCAGAGGACAATTGGATGGCTCAAGTTCAGG
ATGccTctttcatattttcttgttGGTGTTGGGACTATTGGCTACAGCTTTATGATTGTC
ATTCGAACAATGGCAAGAAATGCGAATGATGATGGTGGTGGGGATGATACTAGTTTtaat
ttcagctggaaaatgttCACAAGCTGGGACTACTTGATTGGAAATCCTGATACAGCAGAT
AATAAACATGCTGGTTTCTTTTTGGCACTGCAGGAAGCTATCGTGGAGGAGCAGGAGAGC
cgaaaagaggaaaaTattcacTTGACTAGATTCCTGAGGGTTCTTGCTAACTTCTTAGCC
CTATGCACACTTGCTGGGAGTGGCTACCTCATCTTTTTTGTCGTCAGAAGATCCCAGAAA
TTTGCCCTGGAAGGTCTGGAGAACTACGGGTGgtgggaaagaaatgaagTGAACATGGTT
ATGTCACTTTTAGGAATGTTCTGTCCAACTTTATTTGATGTAATCAGTTCTCTGGAAAAC
TACCACCCTCGAATAGCTCTAAGATGGCAGCTGGGACGaatctttgctctttttcttggC
AATCTCTACACTTTCATTATTGCCTTAATGGATGAAATCAATCTCAAGGCAAGCTATTTA
TTTCATTTCACTGATTTTAACgaaaagatAGTCAAGTATAACATGACAATATGGGAAGCT
AGCCTGTACAATGGTACTATTCCAGAAAATTCGACCGCTCCTCCAATACAGGTGGACCCT
GCAGATGTCCCCAGAGGGCCATGCTGGGAAACAATGGTAGGACAGGAATTTGTGCGGCTG
ACTGTCTCTGACACGATGACAACATACATCACAATTCTAATTGGCGATTTCTTGAGAGCt
gtttttgttaggtttttcaATTACTGCTGGTGCTGGGACTTGGAGTATGGATTTCCATCA
TATTCTGAGTTTGATATAAGTGGAAATGTGCTGGGACTGATCTTTAACCAAGGCATGATC
TGgatgGGATCTTTTTACGCTCCATGTCTCCCAGCCATCAACGTGTTCCGCCTCCACACT
TCGATGtacctgcagtgctgggcagtgaTGTGCTGCAATGTCCCCCAAGAAAGGGTCTTC
AAGGCTTCCAGATCCAATAACTTCTATATGgccatgctTcttttcatcctCTTTCTCTCC
ACACTGCCTGCTGTGTACACCATTGTCTCCATCCCACCATCTTTTGACTGTGGTCCTTTc
agTGGGAAGACTAGAATGTTTGAAGTCATATCAGAAACTTTGGAGCATGACTTCCCTTCC
TGGTTTGGAAAGGTGTTTGGTTATGCCTCTAACCCTGGACTTGTCCTACCTTTTATACTG
CTGATGGTCCTGAGTATTTATTATCTCAACGCTACATCCAAATCCTACAAGGAAGCAAAC
CTGGAACTTAAAAAGAAGCTGCAA
>Tmc1_Yellow2
GGCAGTGATGTTGACAGTGAAGGAGGGAGTGCAGCtgagaatgaagaaaatgtcaaagtA
ACAGataaaggagggaagagagcaaCACCGAGAACCAGAAGGGGACATGCTAGAGTGAGA
GCCAGGTGTGGTGgtgaggaggatgaggatgatgaAGATGGTACAAGGAGAGCTGGGCAT
CGCAGGCACAGAAACCGTAGAGGACGGGGACGAGCAGCTAGAAATGAGGGCAGTGACTCT
GAAGGAGACCCTACCAGGAAGAACCAGGCAAATGAGAAATCcaaggaagatgatgaagag
gaagatgagaaaGGGGGTAAAAGtgggaaaggcaaagagaagaaacaggacaaaaagcct
gataagaaagggaaaaaagagaaGgccaacaagaaaaaaaaagacaaaaagaNttttttt
tttttCTCTGATTCTGACTCTGAAGAGGAACCAATTACGGAGGAGGAATTGGCCAAGTTG
AAAGAAgaGgtagaGgaaaaaaagaaactaatcGCCACACTACGAAACAAGCCatggaag
atgaaaaagaagttgTCTGTCCTGAAGGAAGCCCAGCTTTTTGTTGAAAAGTTTGAAGGT
GctcttggaaaaggaaaaggaaaaaaattctatgCATACAAAGTGATGATGACCAAGAAA
TGGATGAAATTTCAGAGAGATTTTGAGAATTTTAAGACAGCCTGCATACCctgggaaatg
aaaattaagGAGATTGAAAGTCACTTTGGCTCATCAGTAGCAtcttatttcatattcttg
CGCTGGATGTATGGAATAAACATGATTCTCTTTGGACTGACCTTTGGACTTGTAATGGTC
CCTGAGGCTTTGATGGGGAAGCCGTATGGCTCTTTACCTAGAAAAACTGTCCCAAGAGCT
GAAGAAGCAAGTGCTATGAACTTTGCTACTCTCTGGGATTTTAGTGGCTTTGCACAGTAT
TCTGTACTCTTTTATGGTTACTACAATAACCAGAGGACAATTGGATGGCTCAAGTTCAGG
ATGccTctttcatattttcttgttGGTGTTGGGACTATTGGCTACAGCTTTATGATTGTC
ATTCGAACAATGGCAAGAAATGCGAATGATGATGGTGGTGGGGATGATACTAGTTTtaat
ttcagctggaaaatgttCACAAGCTGGGACTACTTGATTGGAAATCCTGATACAGCAGAT
AATAAACATGCTGGTTTCTTTTTGGCACTGCAGGAAGCTATCGTGGAGGAGCAGGAGAGC
cgaaaagaggaaaaTattcacTTGACTAGATTCCTGAGGGTTCTTGCTAACTTCTTAGCC
CTATGCACACTTGCTGGGAGTGGCTACCTCATCTTTTTTGTCGTCAGAAGATCCCAGAAA
TTTGCCCTGGAAGGTCTGGAGAACTACGGGTGgtgggaaagaaatgaagTGAACATGGTT
ATGTCACTTTTAGGAATGTTCTGTCCAACTTTATTTGATGTAATCAGTTCTCTGGAAAAC
TACCACCCTCGAATAGCTCTAAGATGGCAGCTGGGACGaatctttgctctttttcttggC
AATCTCTACACTTTCATTATTGCCTTAATGGATGAAATCAATCTCAAGGCAAGCTATTTA
TTTCATTTCACTGATTTTAACgaaaagatAGTAAAGTATAACATGACAATATGGGAAGCT
AGCCTGTACAATGGTACTATTCCAGAAAATTCGACCGCTCCTCCAATACAGGTGGACCCT
GCAGATGTCCCCAGAGGGCCATGCTGGGAAACAATGGTAGGACAGGAATTTGTGCGGCTG
ACTGTCTCTGACACGATGACAACATACATCACAATTCTAATTGGCGATTTCTTGAGAGCt
gtttttgttaggtttttcaATTACTGCTGGTGCTGGGACTTGGAGTATGGATTTCCATCA
TATTCTGAGTTTGATATAAGTGGAAATGTGCTGGGACTGATCTTTAACCAAGGCATGATC
TGgatgGGATCTTTTTACGCTCCATGTCTCCCAGCCATCAACGTGTTCCGCCTCCACACT
TCGATGtacctgcagtgctgggcagtgaTGTGCTGCAATGTCCCCCAAGAAAGGGTCTTC
AAGGCTTCCAGATCCAATAACTTCTATATGgccatgctTcttttcatcctCTTTCTCTCC
ACACTGCCTGCTGTGTACACCATTGTCTCCATCCCACCATCTTTTGACTGTGGTCCTTTc
agTGGGAAGACTAGAATGTTTGAAGTCATATCAGAAACTTTGGAGCATGACTTCCCTTCC
TGGTTTGGGAAGGTGTTTGGTTATGCCTCTAACCCTGGACTTGTCCTACCTTTTATACTG
CTGATGGTCCTGAGTATTTATTATCTCAACGCTACATCCAAATCCTACAAGGAAGCAAAC
CTGGAACTTAAAAAGAAGCTGCAA
>Fam151b_GreenWT
CCTATCATGGCACATCCACCTGAAACAGACAGTGACAACACATTGCAGGAATGGCTGAAC
GAGATTGTCAACACGGATAAAGGCATCAAGCTGGATTTTAAGAGCCTAGCAGCCGTACGG
CCTTCCTTGGAACTTCTTGAACATGTGAAGCACCGCTTGAGGCGACCTATTTGGATCAAT
GCAGACATCCTACCAGGACCTAATGGCAGTAGGTCTGTAGTGAATGCAAAAGGATTCCTT
GGCACTGTCACCTCGTTTTTCCCAAATGTGACCTTATCACTAGGGTGGTCAACTGGCTGG
CACCCTGTCAAGCACAATAAAGGCTATGACTGGGTGATGGTGAAGGAAATGGCTCAGATA
TGCAACACACTTCCCCAGCCTGTAACTTTTGCTGTAAGAGCAGCACTGGTACGACAGTCG
GTGtctgagctgtgctggttAATCCAGCAGTCAGATAGGTACAGTCTCACCGTTTGGACA
GGAAAGGAAGATGTGTACTCTGTAGAAGATTTGCTTTACATCCGAGAAAACTTTGATAAA
AGTAGGGTTTATTATGACATTTTAGAGCCACAAaattctgaattcagaaaaGCCATA
>Fam151b_Yellow1
CCTATCATGGCACATCCACCTGAAACAGACAGTGACAACACATTGCAGGAATGGCTGAAC
GAGATTGTCAACACGGATAAAGGCATCAAGCTGGATTTTAAGAGCCTAGCAGCCGTACGG
CCTTCCTTGGAACTTCTTGAACATGTGAAGCACCGCTTGAGGCGACCTATTTGGATCAAT
GCAGACATCCTACCAGGACCTAATGGCAGTAGGTCTGTAGTGAATGCAAAAGGATTCCTT
GGCACTGTCACCTCGTTTTTCCCAAATGTGACCTTATCACTAGGGTGGTCAACTGGCTGG
CACCCTGTCAAGCACAATAAAGGCTATGACTGGGTGATGGTGAAGGAAATGGCTCAGATA
TGCAACACACTTCCCCAGCCTGTAACTTTTGCTGTAAGAGCAGCACTGGTACGACAGTCG
GTGtctgagctgtgctggttAATCCAGCAGTCAGATAGGTACAGTCTCACCGTTTGGACA
GGAAAGGAAGATGTGTACTCTGTAGAAGATTTGCTTTACATCCGAGAAAACTTTGATAAA
AGTAGGGTTTATTATGACATTTTAGAGCCACAAaattctgaattcagaaaaGCCATA
>Fam151b_Yellow2
CCTATCATGGCACATCCACCTGAAACAGACAGTGACAACACATTGCAGGAATGGCTGAAC
GAGATTGTCAACACGGATAAAGGCATCAAGCTGGATTTTAAGAGCCTAGCAGCCGTACGG
CCTTCCTTGGAACTTCTTGAACATGTGAAGCACCGCTTGAGGCGACCTATTTGGATCAAT
GCAGACATCCTACCAGGACCTAATGGCAGTAGGTCTGTAGTGAATGCAAAAGGATTCCTT
GGCACTGTCACCTCGTTTTTCCCAAATGTGACCTTATCACTAGGGTGGTCAACTGGCTGG
CACCCTGTCAAGCACAATAAAGGCTATGACTGGGTGATGGTGAAGGAAATGGCTCAGATA
TGCAACACACTTCCCCAGCCTGTAACTTTTGCTGTAAGAGCAGCACTGGTACGACAGTCG
GTGtctgagctgtgctggttAATCCAGCAGTCAGATAGGTACAGTCTCACCGTTTGGACA
GGAAAGGAAGATGTGTACTCTGTAGAAGATTTGCTTTACATCCGAGAAAACTTTGATAAA
AGTAGGGTTTATTATGACATTTTAGAGCCACAAaattctgaattcagaaaaGCCATA
>Gcnt1_GreenWT
atgctgaagaggAAATTACGGTTTTGCCACAACTTACGCTTCAGGCTTTTCTTGGGTTTA
ACTCTTATTGTAGTaatcatttcagttttAaaagttAACCAGAAACAAGACTTCTTAAAT
CAGAGACATCTTGAGCTGACACAAGAAGATCCTGTTGGCAATGTTAACTGCACCAAGATT
ATAGAGGGGAATATAGAAGAAATTCAAAAGGTAAAGCTTGAGATGTTGTCAGTGTCATTT
AAGAAACGCCACAGAGTAACAACAAATGATTATATTAACATGACAGCAGACTGTGCCTCC
TTCACCAAGACTAGGAAATACATTATGGAACCTCTCAGCAATGAAGAAGCAGAATTTCCA
ATAGCTTACTCAATAGTGGTTTATCACAAAATTGAGATGCTTGACAGACTTCTAAGGTCA
ATCTATGCCCCTCAGAATTTTTACTGCATTCATGTTGACAAAAAATCTCCAGaatctttt
tttgctgctgtgagGGGAATAGTCTCATGTTTTGataatgtctttatttctaGTCAGTTA
GAGAATGTTGTATACGCTTCATGGAGCAGAGTGCAGGCAGACATTAACTGCATGAAAGAC
CTCTACAGAAGAAGTTCAAACTGGAAATACCTAATAAACCTCTGTGGCATGGACTTGCCA
ATAAAGACCAATCAGGAAATAGTAGAGAAATTAAAAGCCCTTAAAGGTGCAAACAgcttg
gaaacagaaaaaatgcctGTTTATAAAGAAGTAAGGTGGAAAAAACACCATGAGATTATT
GATGGTAAAATAAAGAACACAGGCATAGACAAACAACTACCACCTCTCAGTACTCCAATT
TTTTCTGGTAGTGCCTATTTTGTAGTTAGCAGAAGATTTGTTGAATACGTattagaaagc
agcaaaatacttAAGTTCATTGAATGGGCAAAAGACACTTACAGCCCAGACGAGTACTTG
TGGGCAACAATTCAGAGAATCCCTGATGTCCCAGGTGCAGTTTCTTCTAGTGACAAATAT
GATGTTTCTGACATGAATGCACTGGCCCGATTTGTTAAGTGGCAGTACTTTGAAGGGGAT
GTGTCCAAAGGTGCACCCTACCCACCTTGCAGTGGAGTTCATGTTCGCTCTGTCTGTGTT
TTTGGGGTAGGAGACCTAAACTGGATGTTACGAAACCACCACTTCTTTGCTAATAAGTTT
GACACTGATGTTGACCCTTTTGCAGTGAAATGTTTGGAAGAGTATTTGCGACACAAAGCT
TTGTATCtgcaaaagaac
>Gcnt1_Yellow1
atgctgaagaggAAATTACGGTTTTGCCACAACTTACGCTTCAGGCTTTTCTTGGGTTTA
ACTCTTATTGTAGTaatcatttcagttttAaaagttAACCAGAAACAAGACTTCTTAAAT
CAGAGACATCTTGAGCTGACACAAGAAGATCCTGTTGGCAATGTTAACTGCACCAAGATT
ATAGAGGGGAATATAGAAGAAATTCAAAAGGTAAAGCTTGAGATGTTGTCAGTGTCATTT
AAGAAACGCCACAGAGTAACAACAAATGATTATATTAACATGACAGCAGACTGTGCCTCC
TTCACCAAGACTAGGAAATACATTATGGAACCTCTCAGCAATGAAGAAGCAGAATTTCCA
ATAGCTTACTCAATAGTGGTTTATCACAAAATTGAGATGCTTGACAGACTTCTAAGGTCA
ATCTATGCCCCTCAGAATTTTTACTGCATTCATGTTGACAAAAAATCTCCAGaatctttt
tttgctgctgtgagGGGAATAGTCTCATGTTTTGataatgtctttatttctaGTCAGTTA
GAGAATGTTGTATACGCTTCATGGAGCAGAGTGCAGGCAGACATTAACTGCATGAAAGAC
CTCTACAGAAGAAGTTCAAACTGGAAATACCTAATAAACCTCTGTGGCATGGACTTGCCA
ATAAAGACCAATCAGGAAATAGTAGAGAAATTAAAAGCCCTTAAAGGTGCAAACAgcttg
gaaacagaaaaaatgcctGTTTATAAAGAAGTAAGGTGGAAAAAACACCATGAGATTATT
GATGGTAAAATAAAGAACACAGGCATAGACAAACAACTACCACCTCTCAGTACTCCAATT
TTTTCTGGTAGTGCCTATTTTGTAGTTAGCAGAAGATTTGTTGAATACGTattagaaagc
agcaaaatacttAAGTTCATTGAATGGGCAAAAGACACTTACAGCCCAGACGAGTACTTG
TGGGCAACAATTCAGAGAATCCCTGATGTCCCAGGTGCAGTTTCTTCTAGTGACAAATAT
GATGTTTCTGACATGAATGCACTGGCCCGATTTGTTAAGTGGCAGTACTTTGAAGGGGAT
GTGTCCAAAGGTGCACCCTACCCACCTTGCAGTGGAGTTCATGTTCGCTCTGTCTGTGTT
TTTGGGGTAGGAGACCTAAACTGGATGTTACGAAACCACCACTTCTTTGCTAATAAGTTT
GACACTGATGTTGACCCTTTTGCAGTGAAATGTTTGGAAGAGTATTTGCGACACAAAGCT
TTGTATCtgcaaaagaac
>Gcnt1_Yellow2
atgctgaagaggAAATTACGGTTTTGCCACAACTTACGCTTCAGGCTTTTCTTGGGTTTA
ACTCTTATTGTAGTaatcatttcagttttAaaagttAACCAGAAACAAGACTTCTTAAAT
CAGAGACATCTTGAGCTGACACAAGAAGATCCTGTTGGCAATGTTAACTGCACCAAGATT
ATAGAGGGGAATATAGAAGAAATTCAAAAGGTAAAGCTTGAGATGTTGTCAGTGTCATTT
AAGAAACGCCACAGAGTAACAACAAATGATTATATTAACATGACAGCAGACTGTGCCTCC
TTCACCAAGACTAGGAAATACATTATGGAACCTCTCAGCAATGAAGAAGCAGAATTTCCA
ATAGCTTACTCAATAGTGGTTTATCACAAAATTGAGATGCTTGACAGACTTCTAAGGTCA
ATCTATGCCCCTCAGAATTTTTACTGCATTCATGTTGACAAAAAATCTCCAGaatctttt
tttgctgctgtgagGGGAATAGTCTCATGTTTTGataatgtctttatttctaGTCAGTTA
GAGAATGTTGTATACGCTTCATGGAGCAGAGTGCAGGCAGACATTAACTGCATGAAAGAC
CTCTACAGAAGAAGTTCAAACTGGAAATACCTAATAAACCTCTGTGGCATGGACTTGCCA
ATAAAGACCAATCAGGAAATAGTAGAGAAATTAAAAGCCCTTAAAGGTGCAAACAgcttg
gaaacagaaaaaatgcctGTTTATAAAGAAGTAAGGTGGAAAAAACACCATGAGATTATT
GATGGTAAAATAAAGAACACAGGCATAGACAAACAACTACCACCTCTCAGTACTCCAATT
TTTTCTGGTAGTGCCTATTTTGTAGTTAGCAGAAGATTTGTTGAATACGTattagaaagc
agcaaaatacttAAGTTCATTGAATGGGCAAAAGACACTTACAGCCCAGACGAGTACTTG
TGGGCAACAATTCAGAGAATCCCTGATGTCCCAGGTGCAGTTTCTTCTAGTGACAAATAT
GATGTTTCTGACATGAATGCACTGGCCCGATTTGTTAAGTGGCAGTACTTTGAAGGGGAT
GTGTCCAAAGGTGCACCCTACCCACCTTGCAGTGGAGTTCATGTTCGCTCTGTCTGTGTT
TTTGGGGTAGGAGACCTAAACTGGATGTTACGAAACCACCACTTCTTTGCTAATAAGTTT
GACACTGATGTTGACCCTTTTGCAGTGAAATGTTTGGAAGAGTATTTGCGACACAAAGCT
TTGTATCtgcaaaagaac
>Reep6_GreenWT
CTCTGTGCCCTGGCAGGCTCTGCGGCGTTCCTGGGGCTGTACCTCATGTTTGGCTACGGC
GCTTCACTGCTCTGCAACCTCATTGGCTTCGCCTACCCTGCATACGTCTCCATCAAAGCC
ATCGAGAGCTCCAGCAAGGAGGATGACACCACGTGGCTGACGTACTGGGTGGTGTATGGC
GTCTTCAGCGTAGCCGAGTTCTTCTCTGACATCTTCCTCTACTGGTTCCCCTTCTACTAT
GCTGGAAAGTGCCTGTTCCTGCTGTGGTGCATGGCTCCCGTGCCCTGGAACGGGTCGCAG
GTGCTCTACCAGAACATCATCCGGCCCTGGTTCCTCAGGCATCACCGGACCGTGGACAGT
GTGCTAGGCAACCTCAGCACCAAAGCCCTGGACGCAGCCTCCAGTGTCACCAGAGAAGGT
AACAGGGGTTTGTTTCCC
>Reep6_Yellow1
CTCTGTGCCCTGGCAGGCTCTGCGGCGTTCCTGGGGCTGTACCTCATGTTTGGCTACGGC
GCTTCACTGCTCTGCAACCTCATTGGCTTCGCCTACCCTGCATACGTCTCCATCAAAGCC
ATCGAGAGCTCCAGCAAGGAGGATGACACCACGTGGCTGACGTACTGGGTGGTGTATGGC
GTCTTCAGCGTAGCCGAGTTCTTCTCTGACATCTTCCTCTACTGGTTCCCCTTCTACTAT
GCTGGAAAGTGCCTGTTCCTGCTGTGGTGCATGGCTCCCGTGCCCTGGAACGGGTCGCAG
GTGCTCTACCAGAACATCATCCGGCCCTGGTTCCTCAGGCATCACCGGACCGTGGACAGT
GTGCTAGGCAACCTCAGCACCAAAGCCCTGGACGCAGCCTCCAGTGTCACCAGAGAAGGT
AACAGGGGTTTGTTTCCC
>Reep6_Yellow2
CTCTGTGCCCTGGCAGGCTCTGCGGCGTTCCTGGGGCTGTACCTCATGTTTGGCTACGGC
GCTTCACTGCTCTGCAACCTCATTGGCTTCGCCTACCCTGCATACGTCTCCATCAAAGCC
ATCGAGAGCTCCAGCAAGGAGGATGACACCACGTGGCTGACGTACTGGGTGGTGTATGGC
GTCTTCAGCGTAGCCGAGTTCTTCTCTGACATCTTCCTCTACTGGTTCCCCTTCTACTAT
GCTGGAAAGTGCCTGTTCCTGCTGTGGTGCATGGCTCCCGTGCCCTGGAACGGGTCGCAG
GTGCTCTACCAGAACATCATCCGGCCCTGGTTCCTCAGGCATCACCGGACCGTGGACAGT
GTGCTAGGCAACCTCAGCACCAAAGCCCTGGACGCAGCCTCCAGTGTCACCAGAGAAGGT
AACAGGGGTTTGTTTCCC
>Mt1_GreenWT
ATGGACTCCCAAGACTGCCCTTGTGCCACCGGTGGCACCTGCACCTGTGGGGACAACTGC
AAATGTAAAAACTGCAAATGCACGTCTTGCAAAAAAGgctgctgctcCTGCTGCCCGGCA
GGATGTGCCAAGTGCGCGCAGGGCTGTGTCTGCAAGGGGCCACCCTCTGCCaagtgcagc
tgctgcaaa
>Mt1_Yellow1
ATGGACTCCCAAGACTGCCCTTGTGCCACCGGTGGCACCTGCACCTGTGGGGACAACTGC
AAATGTGAAAACTGCAAATGCACGTCTTGCAAAAAAGgctgctgctcCTGCTGCCCGGCA
GGATGTGCCAAGTGCGCGCAGGGCTGTGTCTGCAAGGGGCCACCCTCTGCCaagtgcagc
tgctgcaaa
>Mt1_Yellow2
ATGGACTCCCAAGACTGCCCTTGTGCCACCGGTGGCACCTGCACCTGTGGGGACAACTGC
AAATGTAAAAACTGCAAATGCACGTCTTGCAAAAAAGgctgctgctcCTGCTGCCCGGCA
GGATGTGCCAAGTGCGCGCAGGGCTGTGTCTGCAAGGGGCCACCCTCTGCCaagtgcagc
tgctgcaaa
>Snapc3_GreenWT
CTCAGAATTAGAAAAGAGGCATtagagaggagagaagaaacaattaTTGTGGATCGGGCT
TGCAGACAAGAAACTCTTGCCTACGAGATGgaatCACATGCAAGTGGAAAGAGGCCAGAC
AGTCCTACAGATCTAGTTGAGGAAGGAGAGCTACTTTTAACTCTTAACATATTCTACCCT
GTCATATTTCAGAAGCATAAAGATTACAAACCCTATCAGACAGTCCTTGTACTGGGCAGC
CAGAAGCTCACCGAGCTGAGAGACTCTATTTCCTGCGTCAGTGACTTCCAGATAGGTGGT
GAGTTCAGCAGTCAGCCAGATCAAGCACCAGAACACATAAGCAAGgATCTCTACAAATCT
GCCTTCTTCTATTTTGAAGGTATCTTTTATAATGACAAAAGATACCCAGAATGCAGAGAT
CTGAGCAGaactGTTATTGAGTGGTCAGAATCTCATGACAGAGGCTATGTAAATCTTCAG
TCCGATGATATGGAGGACTACACATTTAATGATTTGTCCCTCAAAATTGGCTTCCCATAC
CTTTTCTGCCACCAGGGGGACTGTGAGCACATCATTATCATCACGGACATAAGGCTTATT
CATTATGATGACTGCCTGGACAGAAACCTCTATCCCTTGCTAATCAAGAAACACTGGCTA
TGTAccagaaaatgctttgtgtgCAAAATGTATACAGCCAGGTGGGTAACCAACAATGAC
AGTCTGGCACCAGAGGATCCTTGTTTCTTCTGcgatgtttgttttcagatgctCCATTAC
GATCTGGAAGGCAATAAACTAGGGGAATTTCTTGCATATCCTTATGTCGATCCTGGGATT
TTCAAC
>Snapc3_Yellow1
CTCAGAATTAGAAAAGAGGCATtagagaggagagaagaaacaattaTTGTGGATCGGGCT
TGCAGACAAGAAACTCTTGCCTACGAGATGgaatCACATGCAAGTGGAAAGAGGCCAGAC
AGTCCTACAGATCTAGTTGAGGAAGGAGAGCTACTTTTAACTCTTAACATATTCTACCCT
GTCATATTTCAGAAGCATAAAGATTACAAACCCTATCAGACAGTCCTTGTACTGGGCAGC
CAGAAGCTCACCGAGCTGAGAGACTCTATTTCCTGCGTCAGTGACTTCCAGATAGGTGGT
GAGTTCAGCAGTCAGCCAGATCAAGCACCAGAACACATAAGCAAGgATCTCTACAAATCT
GCCTTCTTCTATTTTGAAGGTATCTTTTATAATGACAAAAGATACCCAGAATGCAGAGAT
CTGAGCAGaactGTTATTGAGTGGTCAGAATCTCATGACAGAGGCTATGTAAATCTTCAG
TCCGATGATATGGAGGACTACACATTTAATGATTTGTCCCTCAAAATTGGCTTCCCATAC
CTTTTCTGCCACCAGGGGGACTGTGAGCACATCATTATCATCACGGACATAAGGCTTATT
CATTATGATGACTGCCTGGACAGAAACCTCTATCCCTTGCTAATCAAGAAACACTGGCTA
TGTAccagaaaatgctttgtgtgCAAAATGTATACAGCCAGGTGGGTAACCAACAATGAC
AGTCTGGCACCAGAGGATCCTTGTTTCTTCTGcgatgtttgttttcagatgctCCATTAC
GATCTGGAAGGCAATAAACTAGGGGAATTTCTTGCATATCCTTATGTCGATCCTGGGATT
TTCAAC
>Snapc3_Yellow2
CTCAGAATTAGAAAAGAGGCATtagagaggagagaagaaacaattaTTGTGGATCGGGCT
TGCAGACAAGAAACTCTTGCCTACGAGATGgaatCACATGCAAGTGGAAAGAGGCCAGAC
AGTCCTACAGATCTAGTTGAGGAAGGAGAGCTACTTTTAACTCTTAACATATTCTACCCT
GTCATATTTCAGAAGCATAAAGATTACAAACCCTATCAGACAGTCCTTGTACTGGGCAGC
CAGAAGCTCACCGAGCTGAGAGACTCTATTTCCTGCGTCAGTGACTTCCAGATAGGTGGT
GAGTTCAGCAGTCAGCCAGATCAAGCACCAGAACACATAAGCAAGgATCTCTACAAATCT
GCCTTCTTCTATTTTGAAGGTATCTTTTATAATGACAAAAGATACCCAGAATGCAGAGAT
CTGAGCAGaactGTTATTGAGTGGTCAGAATCTCATGACAGAGGCTATGTAAATCTTCAG
TCCGATGATATGGAGGACTACACATTTAATGATTTGTCCCTCAAAATTGGCTTCCCATAC
CTTTTCTGCCACCAGGGGGACTGTGAGCACATCATTATCATCACGGACATAAGGCTTATT
CATTATGATGACTGCCTGGACAGAAACCTCTATCCCTTGCTAATCAAGAAACACTGGCTA
TGTAccagaaaatgctttgtgtgCAAAATGTATACAGCCAGGTGGGTAACCAACAATGAC
AGTCTGGCACCAGAGGATCCTTGTTTCTTCTGcgatgtttgttttcagatgctCCATTAC
GATCTGGAAGGCAATAAACTAGGGGAATTTCTTGCATATCCTTATGTCGATCCTGGGATT
TTCAAC
>Spg7_GreenWT
cctcagagccTTCTGTCACCAACACGATTCCCCATGTGTCAGGGTCTCGGTGGAGTCCTG
GTGAAACAACACATAATTCGTGATCCAGTCCGGCTTTGGAATTTCTTAGGTAGCACTTAC
TGGTTTACTACTTCAAGCTGTCGGGGGAGTAACCAGAAGAATGGAGGATTCAAAAAGAAA
TCTCCACAGGAGGATGATGAGGATGAGAAAcgcaggaagaaggaaaatcaaatgCATATT
GAGCGTTTACGGGCACTCCTCATCATAACTGTCATAGTGCTGTTGTTTCGATTCATGCTC
GGCGAGAACAGAGAAGGGACCAACATTTCCTGGAACTACTTTGTGAATGAGATGCTGGCA
AAGGGAGAAGTCCAGAGAATCGAAGTGGTGCCAGAGAGCGATATTGTGGAGGTTTATCTG
CACCCAGGAGGCACCCCACATGGACAAGTTAATGTTACCCTGTTGTACACAATGCGGGTG
GCAAACATTGACAAAtttgaagagaagctgagagcTGTGGAGGATGAGCTGAATATtgat
gagagagagagaatccCTGTTTCCTACAAACATCCTGGCTTTTATGGAAATGATGTCATC
TCCCTGATAGTGACACTTGTAGCTGTGTCCATGCTGTGGAGCATCTTCCGCCTCATTAGG
GTTGCTGGACGGGTTGGAGGGTTCAATGCCTTTAACCAGTTGAAAATGGCTCGTTTCACC
ATTGTGGATGGGAAGTCAGGCAAAGGGATTGGCTTCAAGGATGTGGCAGGAATGCACGAG
GCGAAAATGGAAGTCAAGGAATTTGTGGACTACTTAAAGAACCCTGAGCGCTACCTGCAG
CTTGGGGCTAAAGTGCCCAAGGGGGCCTTGTTACTTGGACCGCCAGGCTGTGGAAAGACA
TTGCTGGCAAAGGCAGTGGCTACAGAAGCACAAGTGNGctttGCTAACAATTTTAGCTAC
AAGGcttatttcttcttcTctttccctATaggtCTTGGAGCTGCCAGAGTCAGGAGCCTC
TTCAGAGAAGCCCAGGCTCGAGCACCCTGCATTGTGTACATTGATGAAATTGATGCTGTG
GGCAAGAAGCGCTCAACCAATATATCTGGTTTTGCCAATGCTGAGGAGGAGCAGACCTTA
AACCAGCTGCTGGTGGAAATGGATGGAATGGGGACCACAGATCATGTCATAGTGCTGGCT
TCCACCAACCGTGCTGATGTCTTGGATAATGCTTTGATGAGACCTGGGAGGCTGGACAGG
CATATCTTCATTGATCTTCCAACACTCCAGgagagGaaagagatcTTTGAGCAGCACCTG
AAGGGCCTCAAACTGATCCAAGATGCCAGCTTCTACTCACAGCACCTTGCGGAACTGACT
CCAGGCTTCAGTGGAGCTGATATAGCGAATATATGTAATGAAGCTGCTCTTCATGCTGCA
AGAGAAGGTCACAAATCCATCGATACTTTCAACTTTGAATATGCTGTGGAAAGAGTCATT
GCAGGCACTGCCAAAAGAAGTCAGATCCTGTCACCAGAAGAGAGGAAGGTTGTGGCATTC
CACGAATCAGGCCATGCACTGGTTGgctggctgctggagcacaCTGAAGCTGTGACGAAG
GTTTCCATAGCCCCTCGAACAAACGCCGCTCTGGGATTCGCTCAGATCCTTCCAAGAGAG
CAGTACCTCTTCACAAAGGAACAGCTGATGGAGAGAATGTGTATGGCACTGGGAGGGAGA
GTGTCCGAGGCCATCACCTTTAACAAAGTCACTACAGGAGCACAGGATGATCTGAAGAAA
GTGACCAAGATAGCCTACTCCATGGTGAAGCAGTACGGAATGGTGCCCAGCATTGGGCAG
GTCTCCTTCCCAGACCTGGATAGTGCAGCTGGAATTGGTCGGCGCCCCTTCAGCCAGGGA
CTTCAGCAGATGATGGACCATGAAGCAAAAGTCCTGGTGGCTCAGGCTTACAGGCGCACA
GAAAAGCTCTTACTGGAGAACAGGGACAAGCTACAAATACTCTCTAATGCCCTCCTGGAG
AAAGAAGTGATAAATTACGATGACATTGAAGCTTTAATTGGGCCTCCACCCTATGGGCCA
AAGAAAATGATAGCTCCTCAGAGCTGGCTTCAAGCAGAGAGAGACAAGCAAGAGACAAGA
GATGAAGAAATGCCCCAGCAG
>Spg7_Yellow1
cctcagagccTTCTGTCACCAACACGATTCCCCATGTGTCAGGGTCTCGGTGGAGTCCTG
GTGAAACAACACATAATTCGTGATCCAGTCCGGCTTTGGAATTTCTTAGGTAGCACTTAC
TGGTTTACTACTTCAAGCTGTCGGGGGAGTAACCAGAAGAATGGAGGATTCAAAAAGAAA
TCTCCACAGGAGGATGATGAGGATGAGAAAcgcaggaagaaggaaaatcaaatgCATATT
GAGCGTTTACGGGCACTCCTCATCATAACTGTCATAGTGCTGTTGTTTCGATTCATGCTC
GGCGAGAACAGAGAAGGGACCAACATTTCCTGGAACTACTTTGTGAATGAGATGCTGGCA
AAGGGAGAAGTCCAGAGAATCGAAGTGGTGCCAGAGAGCGATATTGTGGAGGTTTATCTG
CACCCAGGAGGCACCCCACATGGACAAGTTAATGTTACCCTGTTGTACACAATGCGGGTG
GCAAACATTGACAAAtttgaagagaagctgagagcTGTGGAGGATGAGCTGAATATtgat
gagagagagagaatccCTGTTTCCTACAAACATCCTGGCTTTTATGGAAATGATGTCATC
TCCCTGATAGTGACACTTGTAGCTGTGTCCATGCTGTGGAGCATCTTCCGCCTCATTAGG
GTTGCTGGACGGGTTGGAGGGTTCAATGCCTTTAACCAGTTGAAAATGGCTCGTTTCACC
ATTGTGGATGGGAAGTCAGGCAAAGGGATTGGCTTCAAGGATGTGGCAGGAATGCACGAG
GCGAAAATGGAAGTCAAGGAATTTGTGGACTACTTAAAGAACCCTGAGCGCTACCTGCAG
CTTGGGGCTAAAGTGCCCAAGGGGGCCTTGTTACTTGGACCGCCAGGCTGTGGAAAGACA
TTGCTGGCAAAGGCAGTGGCTACAGAAGCACAAGTGNGctttGCTAACAATTTTAGCTAC
AAGGcttatttcttcttcTctttccctATaggtCTTGGAGCTGCCAGAGTCAGGAGCCTC
TTCAGAGAAGCCCAGGCTCGAGCACCCTGCATTGTGTACATTGATGAAATTGATGCTGTG
GGCAAGAAGCGCTCAACCAATATATCTGGTTTTGCCAATGCTGAGGAGGAGCAGACCTTA
AACCAGCTGCTGGTGGAAATGGATGGAATGGGGACCACAGATCATGTCATAGTGCTGGCT
TCCACCAACCGTGCTGATGTCTTGGATAATGCTTTGATGAGACCTGGGAGGCTGGACAGG
CATATCTTCATTGATCTTCCAACACTCCAGgagagGaaagagatcTTTGAGCAGCACCTG
AAGGGCCTCAAACTGATCCAAGATGCCAGCTTCTACTCACAGCACCTTGCGGAACTGACT
CCAGGCTTCAGTGGAGCTGATATAGCGAATATATGTAATGAAGCTGCTCTTCATGCTGCA
AGAGAAGGTCACAAATCCATCGATACTTTCAACTTTGAATATGCTGTGGAAAGAGTCATT
GCAGGCACTGCCAAAAGAAGTCAGATCCTGTCACCAGAAGAGAGGAAGGTTGTGGCATTC
CACGAATCAGGCCATGCACTGGTTGgctggctgctggagcacaCTGAAGCTGTGACGAAG
GTTTCCATAGCCCCTCGAACAAACGCCGCTCTGGGATTCGCTCAGATCCTTCCAAGAGAG
CAGTACCTCTTCACAAAGGAACAGCTGATGGAGAGAATGTGTATGGCACTGGGAGGGAGA
GTGTCCGAGGCCATCACCTTTAACAAAGTCACTACAGGAGCACAGGATGATCTGAAGAAA
GTGACCAAGATAGCCTACTCCATGGTGAAGCAGTACGGAATGGTGCCCAGCATTGGGCAG
GTCTCCTTCCCAGACCTGGATAGTGCAGCTGGAATTGGTCGGCGCCCCTTCAGCCAGGGA
CTTCAGCAGATGATGGACCATGAAGCAAAAGTCCTGGTGGCTCAGGCTTACAGGCGCACA
GAAAAGCTCTTACTGGAGAACAGGGACAAGCTACAAATACTCTCTAATGCCCTCCTGGAG
AAAGAAGTGATAAATTACGATGACATTGAAGCTTTAATTGGGCCTCCACCCTATGGGCCA
AAGAAAATGATAGCTCCTCAGAGCTGGCTTCAAGCAGAGAGAGACAAGCAAGAGACAAGA
GATGAAGAAATGCCCCAGCAG
>Spg7_Yellow2
cctcagagccTTCTGTCACCAACACGATTCCCCATGTGTCAGGGTCTCGGTGGAGTCCTG
GTGAAACAACACATAATTCGTGATCCAGTCCGGCTTTGGAATTTCTTAGGTAGCACTTAC
TGGTTTACTACTTCAAGCTGTCGGGGGAGTAACCAGAAGAATGGAGGATTCAAAAAGAAA
TCTCCACAGGAGGATGATGAGGATGAGAAAcgcaggaagaaggaaaatcaaatgCATATT
GAGCGTTTACGGGCACTCCTCATCATAACTGTCATAGTGCTGTTGTTTCGATTCATGCTC
GGCGAGAACAGAGAAGGGACCAACATTTCCTGGAACTACTTTGTGAATGAGATGCTGGCA
AAGGGAGAAGTCCAGAGAATCGAAGTGGTGCCAGAGAGCGATATTGTGGAGGTTTATCTG
CACCCAGGAGGCACCCCACATGGACAAGTTAATGTTACCCTGTTGTACACAATGCGGGTG
GCAAACATTGACAAAtttgaagagaagctgagagcTGTGGAGGATGAGCTGAATATtgat
gagagagagagaatccCTGTTTCCTACAAACATCCTGGCTTTTATGGAAATGATGTCATC
TCCCTGATAGTGACACTTGTAGCTGTGTCCATGCTGTGGAGCATCTTCCGCCTCATTAGG
GTTGCTGGACGGGTTGGAGGGTTCAATGCCTTTAACCAGTTGAAAATGGCTCGTTTCACC
ATTGTGGATGGGAAGTCAGGCAAAGGGATTGGCTTCAAGGATGTGGCAGGAATGCACGAG
GCGAAAATGGAAGTCAAGGAATTTGTGGACTACTTAAAGAACCCTGAGCGCTACCTGCAG
CTTGGGGCTAAAGTGCCCAAGGGGGCCTTGTTACTTGGACCGCCAGGCTGTGGAAAGACA
TTGCTGGCAAAGGCAGTGGCTACAGAAGCACAAGTGNGctttGCTAACAATTTTAGCTAC
AAGGcttatttcttcttcTctttccctATaggtCTTGGAGCTGCCAGAGTCAGGAGCCTT
TTCAGAGAAGCCCAGGCTCGAGCACCCTGCATTGTGTACATTGATGAAATTGATGCTGTG
GGCAAGAAGCGCTCAACCAATATATCTGGTTTTGCCAATGCTGAGGAGGAGCAGACCTTA
AACCAGCTGCTGGTGGAAATGGATGGAATGGGGACCACAGATCATGTCATAGTGCTGGCT
TCCACCAACCGTGCTGATGTCTTGGATAATGCTTTGATGAGACCTGGGAGGCTGGACAGG
CATATCTTCATTGATCTTCCAACACTCCAGgagagGaaagagatcTTTGAGCAGCACCTG
AAGGGCCTCAAACTGATCCAAGATGCCAGCTTCTACTCACAGCACCTTGCGGAACTGACT
CCAGGCTTCAGTGGAGCTGATATAGCGAATATATGTAATGAAGCTGCTCTTCATGCTGCA
AGAGAAGGTCACAAATCCATCGATACTTTCAACTTTGAATATGCTGTGGAAAGAGTCATT
GCAGGCACTGCCAAAAGAAGTCAGATCCTGTCACCAGAAGAGAGGAAGGTTGTGGCATTC
CACGAATCAGGCCATGCACTGGTTGgctggctgctggagcacaCTGAAGCTGTGACGAAG
GTTTCCATAGCCCCTCGAACAAACGCCGCTCTGGGATTCGCTCAGATCCTTCCAAGAGAG
CAGTACCTCTTCACAAAGGAACAGCTGATGGAGAGAATGTGTATGGCACTGGGAGGGAGA
GTGTCCGAGGCCATCACCTTTAACAAAGTCACTACAGGAGCACAGGATGATCTGAAGAAA
GTGACCAAGATAGCCTACTCCATGGTGAAGCAGTACGGAATGGTGCCCAGCATTGGGCAG
GTCTCCTTCCCAGACCTGGATAGTGCAGCTGGAATTGGTCGGCGCCCCTTCAGCCAGGGA
CTTCAGCAGATGATGGACCATGAAGCAAAAGTCCTGGTGGCTCAGGCTTACAGGCGCACA
GAAAAGCTCTTACTGGAGAACAGGGACAAGCTACAAATACTCTCTAATGCCCTCCTGGAG
AAAGAAGTGATAAATTACGATGACATTGAAGCTTTAATTGGGCCTCCACCCTATGGGCCA
AAGAAAATGATAGCTCCTCAGAGCTGGCTTCAAGCAGAGAGAGACAAGCAAGAGACAAGA
GATGAAGAAATGCCCCAGCAG
>Hmgcs1_GreenWT
tctACCACGATGCCTGGCTCTCTTCCGGTGAATGCTGAATACTGTTGGCCCAAAGATGTG
GGAATTGTTGCACTGGAGATATATTTTCCCTCTCAGTACGTTGACCAGACAGAGCTGGAG
AAGTATGATGGTGTGGATGCTGGGAAGTACACCATTGGGCTGGGCCAGTCAAGAATGGGG
TTCTGCTCTGACCGGGAGGATATCAATTCTCTCTGCTTGACTGTGGTTCAGAAGCTGATG
GAGAGGAACAGCCTTTCCTATGATTGTATTGGGAGATTGGAGGTTGGAACAGAGACGATA
ATTGATAAATCAAAATCTGTAAAGACTGTCCTGATGCAGCTCTTTGAAGAATCTGGTAAT
ACAGATGTAGAAGGCATTGACACCACCAATGCGTGCTATGGAGGCACTGCTGCTCTTTTT
AATGCCATTAATTGGATTGAGTCCAGTTCTTGGGATGGACGCTATGCACTTGTTGTTGCT
GGAGACATAGCTGTGTATGCCACTGGAAATGCCAGGCCAACAGGTGGAGCTGGTGCTGTT
GCTATGCTGGTTGGTCCAAATGCTCCGTTAATTTTTGAGAGAGGGTTGCGTGGAACCCAC
ATGCAGCATGCATATGACTTCTATAAGCCAGATATGGTCTCTGAATATCCTGTAGTTGAT
GGCAAACTCTCTATACAGTGCTACCTCAGTGCATTAGATCGCTGCTATACTGTTTATCGC
AACAAAATCCACACCCAGTGGCAAAAAGAGGGGATAGGCAGACGTTTCACCCTGAATGAC
TTTGGATTCATGATCTTTCATTCTCCCTACTGTAAACTGGTCCAGAAGTCTGTGGCTAGA
CTCTTGCTGAATGACTTTCTCAGTGATCAGAACCCAGAAACAGCAGATGGTATTTTCAGT
GGGCTGGAGGCTTTCAGggatGTAAAACTTGAGGATACATATTTTGACAGAGATGTGGAA
AAAGCTTTCATGAAAGCCAGTGCAGAGCTCTTTAATCAGAAAACCAAAGCTTCGTTACTT
GTGTCCAATCAGAATGGAAATATGTACACCCCTTCAGTCTATGGTTGCCTTGCCTCTCTT
CTAGCCCAGTACTCTCCAGAGCAGCTTGCAGGACAGAGAATCAGTGTGTTTTCGTATGGC
TCTGGGTTTGCTGCTACGCTGTATTCCATCAGAGTTACTCAAGATGCCACTCCTGGTTCT
GCACTAGACAAAATTACTGCCAGTCTGTCCGATCTCAAAACAAGACTTGACTCAAGAAAA
TGTATTGCACCGGATGTCTTTGCTGAAAATATGAAGATTAGACAGGAAACACATCATTTG
GCCAACTATATTCCACAGTGCTCAGTAGAAGATCTCTTTGAGGGAACTTGGTACCTTGTG
CGTGTGGATGAAAAGCACAGGAGAACATATGCACGGCGCCCACTCATGGGTGATGGACCG
CTGGAAGCGGGCGTTGAAGTTGTCCACCCAGGCGTTGTTCATGAGCACATCCCAAGCCCT
GCTAAGAAAGTGCCAAGAATCCCTGCAACAACAGAATCTGAAGGCGTTACTGTTGCTATT
TCCAATGGGGAGCAT
>Hmgcs1_Yellow1
tctACCACGATGCCTGGCTCTCTTCCGGTGAACGCTGAATACTGTTGGCCCAAAGATGTG
GGAATTGTTGCACTGGAGATATATTTTCCCTCTCAGTACGTTGACCAGACAGAGCTGGAG
AAGTATGATGGTGTGGATGCTGGGAAGTACACCATTGGGCTGGGCCAGTCAAGAATGGGG
TTCTGCTCTGACCGGGAGGATATCAATTCTCTCTGCTTGACTGTGGTTCAGAAGCTGATG
GAGAGGAACAGCCTTTCCTATGATTGTATTGGGAGATTGGAGGTTGGAACAGAGACGATA
ATTGATAAATCAAAATCTGTAAAGACTGTCCTGATGCAGCTCTTTGAAGAATCTGGTAAT
ACAGATGTAGAAGGCATTGACACCACCAATGCGTGCTATGGAGGCACTGCTGCTCTTTTT
AATGCCATTAATTGGATTGAGTCCAGTTCTTGGGATGGACGCTATGCACTTGTTGTTGCT
GGAGACATAGCTGTGTATGCCACTGGAAATGCCAGGCCAACAGGTGGAGCTGGTGCTGTT
GCTATGCTGGTTGGTCCAAATGCTCCGTTAATTTTTGAGAGAGGGTTGCGTGGAACCCAC
ATGCAGCATGCATATGACTTCTATAAGCCAGATATGGTCTCTGAATATCCTGTAGTTGAT
GGCAAACTCTCTATACAGTGCTACCTCAGTGCATTAGATCGCTGCTATACTGTTTATCGC
AACAAAATCCACACCCAGTGGCAAAAAGAGGGGATAGGCAGACGTTTCACCCTGAATGAC
TTTGGATTCATGATCTTTCATTCTCCCTACTGTAAACTGGTCCAGAAGTCTGTGGCTAGA
CTCTTGCTGAATGACTTTCTCAGTGATCAGAACCCAGAAACAGCAGATGGTATTTTCAGT
GGGCTGGAGGCTTTCAGggatGTAAAACTTGAGGATACATATTTTGACAGAGATGTGGAA
AAAGCTTTCATGAAAGCCAGTGCAGAGCTCTTTAATCAGAAAACCAAAGCTTCGTTACTT
GTGTCCAATCAGAATGGAAATATGTACACCCCTTCAGTCTATGGTTGCCTTGCCTCTCTT
CTAGCCCAGTACTCTCCAGAGCAGCTTGCAGGACAGAGAATCAGTGTGTTTTCGTATGGC
TCTGGGTTTGCTGCTACGCTGTATTCCATCAGAGTTACTCAAGATGCCACTCCTGGTTCT
GCACTAGACAAAATTACTGCCAGTCTGTCCGATCTCAAAACAAGACTTGACTCAAGAAAA
TGTATTGCACCGGATGTCTTTGCTGAAAATATGAAGATTAGACAGGAAACACATCATTTG
GCCAACTATATTCCACAGTGCTCAGTAGAAGATCTCTTTGAGGGAACTTGGTACCTTGTG
CGTGTGGATGAAAAGCACAGGAGAACATATGCACGGCGCCCACTCATGGGTGATGGACCG
CTGGAAGCGGGCGTTGAAGTTGTCCACCCAGGCGTTGTTCATGAGCACATCCCAAGCCCT
GCTAAGAAAGTGCCAAGAATCCCTGCAACAACAGAATCTGAAGGCGTTACTGTTGCTATT
TCCAATGGGGAGCAT
>Hmgcs1_Yellow2
tctACCACGATGCCTGGCTCTCTTCCGGTGAACGCTGAATACTGTTGGCCCAAAGATGTG
GGAATTGTTGCACTGGAGATATATTTTCCCTCTCAGTACGTTGACCAGACAGAGCTGGAG
AAGTATGATGGTGTGGATGCTGGGAAGTACACCATTGGGCTGGGCCAGTCAAGAATGGGG
TTCTGCTCTGACCGGGAGGATATCAATTCTCTCTGCTTGACTGTGGTTCAGAAGCTGATG
GAGAGGAACAGCCTTTCCTATGATTGTATTGGGAGATTGGAGGTTGGAACAGAGACGATA
ATTGATAAATCAAAATCTGTAAAGACTGTCCTGATGCAGCTCTTTGAAGAATCTGGTAAT
ACAGATGTAGAAGGCATTGACACCACCAATGCGTGCTATGGAGGCACTGCTGCTCTTTTT
AATGCCATTAATTGGATTGAGTCCAGTTCTTGGGATGGACGCTATGCACTTGTTGTTGCT
GGAGACATAGCTGTGTATGCCACTGGAAATGCCAGGCCAACAGGTGGAGCTGGTGCTGTT
GCTATGCTGGTTGGTCCAAATGCTCCGTTAATTTTTGAGAGAGGGTTGCGTGGAACCCAC
ATGCAGCATGCATATGACTTCTATAAGCCAGATATGGTCTCTGAATATCCTGTAGTTGAT
GGCAAACTCTCTATACAGTGCTACCTCAGTGCATTAGATCGCTGCTATACTGTTTATCGC
AACAAAATCCACACCCAGTGGCAAAAAGAGGGGATAGGCAGACGTTTCACCCTGAATGAC
TTTGGATTCATGATCTTTCATTCTCCCTACTGTAAACTGGTCCAGAAGTCTGTGGCTAGA
CTCTTGCTGAATGACTTTCTCAGTGATCAGAACCCAGAAACAGCAGATGGTATTTTCAGT
GGGCTGGAGGCTTTCAGggatGTAAAACTTGAGGATACATATTTTGACAGAGATGTGGAA
AAAGCTTTCATGAAAGCCAGTGCAGAGCTCTTTAATCAGAAAACCAAAGCTTCGTTACTT
GTGTCCAATCAGAATGGAAATATGTACACCCCTTCAGTCTATGGTTGCCTTGCCTCTCTT
CTAGCCCAGTACTCTCCAGAGCAGCTTGCAGGACAGAGAATCAGTGTGTTTTCGTATGGC
TCTGGGTTTGCTGCTACGCTGTATTCCATCAGAGTTACTCAAGATGCCACTCCTGGTTCT
GCACTAGACAAAATTACTGCCAGTCTGTCCGATCTCAAAACAAGACTTGACTCAAGAAAA
TGTATTGCACCGGATGTCTTTGCTGAAAATATGAAGATTAGACAGGAAACACATCATTTG
GCCAACTATATTCCACAGTGCTCAGTAGAAGATCTCTTTGAGGGAACTTGGTACCTTGTG
CGTGTGGATGAAAAGCACAGGAGAACATATGCACGGCGCCCACTCATGGGTGATGGACCG
CTGGAAGCGGGCGTTGAAGTTGTCCACCCAGGCGTTGTTCATGAGCACATCCCAAGCCCT
GCTAAGAAAGTGCCAAGAATCCCTGCAACAACAGAATCTGAAGGCGTTACTGTTGCTATT
TCCAATGGGGAGCAT
>Ankrd27_GreenWT
AATCTCCTTGGAATATCTGAAGTACATATGGCAATGTATGATGAAGATATCttgaaaaat
ccattttatttAGCCATTCAGAAACAACGTCCTGATCTATGCAGCAAAGTTGCAGAATTC
CATGGTATTGTGTTAATTCCATGCAAAGCAAGCCTTTCAAGCAACAGTCTGTCTACCTGC
CAGTTTGAATCTTATGTTCTGAAGCCGTTAGAAGACAATTTTCAAACCTTAAATGGAAAG
gagaTCTTCATACAAGGAAACCTCATCGTTTTAGGAACTGGTTTTAATTACAATCTCTCG
GTACCTGTTCTTTTTGAGGAAacattttacaatgaaaaagaagaaagctttagTATATTG
TGCATAGCTCATCCattggaaaaaAcagaaagCGcaaGTGAATCTACAGCTTTGTCAAAC
TCCTTTTCtcttaaaaaCattgaagatGTTAGAGAATTCTTGGGAAGGCACTGTGAGAGA
TTTGATAAATACATAGGATCTTTccataGaacatttaaagaAcatgaaaggaaaagcCTC
cGCCACTACATAgATTCTGTCAATGCACTTTATACCAAATGTCTCCAGCATCTTTTGAGA
GATTCGCACTTGAAGATGCTTGCAAAGCAAGAAGAGCAGATGAATCTGATCAAACATGCT
GTTGAAATGTATATCCACCATGGAATTTATGATCTAGTCTTTAAATACGTGGGGACTATA
GAGGCAAGTGAGGATGCTGCATTTAACAAAATTACAAGGAGCTTTCAAGACTTGCAGCAA
AAAGACATTGGAGTGAAGCCTGAGTTCAGCTTTAATATACCACGTGCAAAGCAAGAACTG
GGTCAATTAAACAAATGTACTTCCCCTCAGCAGAAACTACTTTGTCTACAAAAGGTGGTA
CAAATTATTATGCAATCTCCTAGCCAAAGAGTTAATGTGGAAACCATGTGTGCCGATGAT
CTACtctctgttttgctgtatttgcttGTAAAAACAGAAATCCCAAACTGGATGGCCAAC
TTGAGTTACATAAAGAACTTCAGGCTTTGCAGTTCAGTGAAGGATGAATTGGGATACTGT
CTAACCTCAATTGAGGCTGCAATAGAATACATACGACAAGGCAACCTCTCTGACAGATCA
ACAgaatcTGAGAGACTATGTGACAAGCTGCTTTTAAGACAAAGGATGAACTTGTTGTCC
CAGATGTCTGCTACTCCAATAGACTGCTTATTTAAGCATATTGCTTCAGGTAATCAGGAA
GAAGTGGAGCGATTACTAAGTCAAGGTGACAGTGATAAGGACACTGTACAGAAAATGTGT
CATCCACTCTGTTACTGTGACAAATGTGAGAAGCTAGTGTCTGGgaaactgaatGATCCT
TCCATTATCACTCCATTTTCTCGAGATGACCGGGGATATACACCACTTCATATAGCTGCT
ATTTGTGGGCAAACATCATTAGTGGATTTACTAGTAGCCAAAGGAGCTGTTGTCAATGCT
ACAGATTACCACGGTTCAACTCCACTTCACCTTGCCTGTCAGAAGGGATATCAGAATGTT
ACActtCTCTTGTTGCACTATAAGGCAAGTACTGATGTTCAGGACAATAATGGAAATACT
CCACTTCATTTAGCCTGCACTTATGGTCATGAGGATtgCGTCAAAGCTTTAGTCTACTAT
GATGTGCAGTCCTGTAGACTAGATATTGGTAATGAAAAGGGAGATACTCCTCTCCATATA
GCTGCTCGCTGGGGCTATCAAGGGATCATAGAAGTGCTTTTGCAAAATGGGGCAAATCCA
GAAATTCAAAACCGGATGAAAGAGACTTCGCTACAGTGTGCATTAAATTCCAAGATTTTG
TCATTGATGGAACTGAACTCTCTAACATTTGAAAGAGGACAGAGTGCTTCTGAGTCACCA
CTTAGGTCTCCTCAGCGGTCAACAGAAACTTTCAGCAGAGGATCGTCTGTCTCAAGCCTG
TCATCAGCCTCAACTGATATAAGACAAgaAgaagtgaaaaacaAtTATAAAGAGGTGCAG
AAACTCCTGAGAGCAGTTGCTGATGGAGATCTGGAAATGGTACGTTATCTCTTGGAATGG
GTGGAAGAAGACTTAGAAGATGAGGATGACACAGCCAGTACATCAAACCCAGAATTCTGC
CATCCTTTATGCCAGTGCTCAAAATGTGGGCCAGTACAAAAGAAGTTTTCAAAGATCTCC
ACTAGTGGGCTTGGAGTAAATGTTTCCAACGAAGATGGTTTTACACCATTGCACATGGCT
GCACTGCATGGACACTCTGAACTTGTCTCTCTCTTACTGAAGCATGGAGCCAATATCAGT
GCCAAGAATGCAAAACATGCAGTTCCTCTTCATCTAGCCTGCCAGAAAGGTCACTTCCAG
GTGGTAAAGTGTCTGATGGATTATAAtgctaaacaaaataaaaaggatataTATGGAAAC
ACTCCTTTAATTTATGCATGCTTGAATGGTCAGTATGAGACTACTGCCTTGTTGTTGCAG
CACGGAGCTTCTGCTAACCTTTCTAATGCCAAaggaaatacagcactgcatgAGGCAGTG
ATAGGGAACAACGAAGCCTTGGTAGACTTGCTCCTTCAGAATGGTGCAATGACGCATATC
AGGAACGAAAGGAACTGCACCCCTGCAGACTGCGCTGAGCCGAATTCAAATATCATTAAG
TTGCTGGAAACAGCACCAAGCTATGTACCTACGtcagcagagagagaaaaggagtgtgag
cagcaTGCTTCTAtcaagataagaaaaaaagTGAATTCTAAGCCATGTGAGAAAGCTGAT
GATCCCATAAGCAGACAACTTCAACTGGTCCAGTCAATTAACAGATTTAACAAagCAAAA
CATTTACGGAGAACAATAACAAGAGATAAAAGTGTCCCTAATTTTGACTATGAGTTATTG
CATCAG
>Ankrd27_Yellow1
AATCTCCTTGGAATATCTGAAGTACATATGGCAATGTATGATGAAGATATCttgaaaaat
ccattttatttAGCCATTCAGAAACAACGTCCTGATCTATGCAGCAAAGTTGCAGAATTC
CATGGTATTGTGTTAATTCCATGCAAAGCAAGCCTTTCAAGCAACAGTCTGTCTACCTGC
CAGTTTGAATCTTATGTTCTGAAGCCGTTAGAAGACAATTTTCAAACCTTAAATGGAAAG
gagaTCTTCATACAAGGAAACCTCATCGTTTTAGGAACTGGTTTTAATTACAATCTCTCG
GTACCTGTTCTTTTTGAGGAAacattttacaatgaaaaagaagaaagctttagTATATTG
TGCATAGCTCATCCattggaaaaaAcagaaagCGcaaGTGAATCTACAGCTTTGTCAAAC
TCCTTTTCtcttaaaaaCattgaagatGTTAGAGAATTCTTGGGAAGGCACTGTGAGAGA
TTTGATAAATACATAGGATCTTTccataGaacatttaaagaAcatgaaaggaaaagcCTC
cGCCACTACATAgATTCTGTCAATGCACTTTATACCAAATGTCTCCAGCATCTTTTGAGA
GATTCGCACTTGAAGATGCTTGCAAAGCAAGAAGAGCAGATGAATCTGATCAAACATGCT
GTTGAAATGTATATCCACCATGGAATTTATGATCTAGTCTTTAAATACGTGGGGACTATA
GAGGCAAGTGAGGATGCTGCATTTAACAAAATTACAAGGAGCTTTCAAGACTTGCAGCAA
AAAGACATTGGAGTGAAGCCTGAGTTCAGCTTTAATATACCACGTGCAAAGCAAGAACTG
GGTCAATTAAACAAATGTACTTCCCCTCAGCAGAAACTACTTTGTCTACAAAAGGTGGTA
CAAATTATTATGCAATCTCCTAGCCAAAGAGTTAATGTGGAAACCATGTGTGCCGATGAT
CTACtctctgttttgctgtatttgcttGTAAAAACAGAAATCCCAAACTGGATGGCCAAC
TTGAGTTACATAAAGAACTTCAGGCTTTGCAGTTCAGTGAAGGATGAATTGGGATACTGT
CTAACCTCAATTGAGGCTGCAATAGAATACATACGACAAGGCAACCTCTCTGACAGATCA
ACAgaatcTGAGAGACTATGTGACAAGCTGCTTTTAAGACAAAGGATGAACTTGTTGTCC
CAGATGTCTGCTACTCCAATAGACTGCTTATTTAAGCATATTGCTTCAGGTAATCAGGAA
GAAGTGGAGCGATTACTAAGTCAAGGTGACAGTGATAAGGACACTGTACAGAAAATGTGT
CATCCACTCTGTTACTGTGACAAATGTGAGAAGCTAGTGTCTGGgaaactgaatGATCCT
TCCATTATCACTCCATTTTCTCGAGATGACCGGGGATATACACCACTTCATATAGCTGCT
ATTTGTGGGCAAACATCATTAGTGGATTTACTAGTAGCCAAAGGAGCTGTTGTCAATGCT
ACAGATTACCACGGTTCAACTCCACTTCACCTTGCCTGTCAGAAGGGATATCAGAATGTT
ACActtCTCTTGTTGCACTATAAGGCAAGTACTGATGTTCAGGACAATAATGGAAATACT
CCACTTCATTTAGCCTGCACTTATGGTCATGAGGATtgCGTCAAAGCTTTAGTCTACTAT
GATGTGCAGTCCTGTAGACTAGATATTGGTAATGAAAAGGGAGATACTCCTCTCCATATA
GCTGCTCGCTGGGGCTATCAAGGGATCATAGAAGTGCTTTTGCAAAATGGGGCAAATCCA
GAAATTCAAAACCGGATGAAAGAGACTTCGCTACAGTGTGCATTAAATTCCAAGATTTTG
TCATTGATGGAACTGAACTCTCTAACATTTGAAAGAGGACAGAGTGCTTCTGAGTCACCA
CTTAGGTCTCCTCAGCGGTCAACAGAAACTTTCAGCAGAGGATCGTCTGTCTCAAGCCTG
TCATCAGCCTCAACTGATATAAGACAAgaAgaagtgaaaaacaAtTATAAAGAGGTGCAG
AAACTCCTGAGAGCAGTTGCTGATGGAGATCTGGAAATGGTACGTTATCTCTTGGAATGG
GTGGAAGAAGACTTAGAAGATGAGGATGACACAGCCAGTACATCAAACCCAGAATTCTGC
CATCCTTTATGCCAGTGCTCAAAATGTGGGCCAGTACAAAAGAAGTTTTCAAAGATCTCC
ACTAGTGGGCTTGGAGTAAATGTTTCCAACGAAGATGGTTTTACACCATTGCACATGGCT
GCACTGCATGGACACTCTGAACTTGTCTCTCTCTTACTGAAGCATGGAGCCAATATCAGT
GCCAAGAATGCAAAACATGCAGTTCCTCTTCATCTAGCCTGCCAGAAAGGTCACTTCCAG
GTGGTAAAGTGTCTGATGGATTATAAtgctaaacaaaataaaaaggatataTATGGAAAC
ACTCCTTTAATTTATGCATGCTTGAATGGTCAGTATGAGACTACTGCCTTGTTGTTGCAG
CACGGAGCTTCTGCTAACCTTTCTAATGCCAAaggaaatacagcactgcatgAGGCAGTG
ATAGGGAACAACGAAGCCTTGGTAGACTTGCTCCTTCAGAATGGTGCAATGACGCATATC
AGGAACGAAAGGAACTGCACCCCTGCAGACTGCGCTGAGCCGAATTCAAATATCATTAAG
TTGCTGGAAACAGCACCAAGCTATGTACCTACGtcagcagagagagaaaaggagtgtgag
cagcaTGCTTCTAtcaagataagaaaaaaagTGAATTCTAAGCCATGTGAGAAAGCTGAT
GATCCCATAAGCAGACAACTTCAACTGGTCCAGTCAATTAACAGATTTAACAAagCAAAA
CATTTACGGAGAACAATAACAAGAGATAAAAGTGTCCCTAATTTTGACTATGAGTTATTG
CATCAG
>Ankrd27_Yellow2
AATCTCCTTGGAATATCTGAAGTACATATGGCAATGTATGATGAAGATATCttgaaaaat
ccattttatttAGCCATTCAGAAACAACGTCCTGATCTATGCAGCAAAGTTGCAGAATTC
CATGGTATTGTGTTAATTCCATGCAAAGCAAGCCTTTCAAGCAACAGTCTGTCTACCTGC
CAGTTTGAATCTTATGTTCTGAAGCCGTTAGAAGACAATTTTCAAACCTTAAATGGAAAG
gagaTCTTCATACAAGGAAACCTCATCGTTTTAGGAACTGGTTTTAATTACAATCTCTCG
GTACCTGTTCTTTTTGAGGAAacattttacaatgaaaaagaagaaagctttagTATATTG
TGCATAGCTCATCCattggaaaaaAcagaaagCGcaaGTGAATCTACAGCTTTGTCAAAC
TCCTTTTCtcttaaaaaCattgaagatGTTAGAGAATTCTTGGGAAGGCACTGTGAGAGA
TTTGATAAATACATAGGATCTTTccataGaacatttaaagaAcatgaaaggaaaagcCTC
cGCCACTACATAgATTCTGTCAATGCACTTTATACCAAATGTCTCCAGCATCTTTTGAGA
GATTCGCACTTGAAGATGCTTGCAAAGCAAGAAGAGCAGATGAATCTGATCAAACATGCT
GTTGAAATGTATATCCACCATGGAATTTATGATCTAGTCTTTAAATACGTGGGGACTATA
GAGGCAAGTGAGGATGCTGCATTTAACAAAATTACAAGGAGCTTTCAAGACTTGCAGCAA
AAAGACATTGGAGTGAAGCCTGAGTTCAGCTTTAATATACCACGTGCAAAGCAAGAACTG
GGTCAATTAAACAAATGTACTTCCCCTCAGCAGAAACTACTTTGTCTACAAAAGGTGGTA
CAAATTATTATGCAATCTCCTAGCCAAAGAGTTAATGTGGAAACCATGTGTGCCGATGAT
CTACtctctgttttgctgtatttgcttGTAAAAACAGAAATCCCAAACTGGATGGCCAAC
TTGAGTTACATAAAGAACTTCAGGCTTTGCAGTTCAGTGAAGGATGAATTGGGATACTGT
CTAACCTCAATTGAGGCTGCAATAGAATACATACGACAAGGCAACCTCTCTGACAGATCA
ACAgaatcTGAGAGACTATGTGACAAGCTGCTTTTAAGACAAAGGATGAACTTGTTGTCC
CAGATGTCTGCTACTCCAATAGACTGCTTATTTAAGCATATTGCTTCAGGTAATCAGGAA
GAAGTGGAGCGATTACTAAGTCAAGGTGACAGTGATAAGGACACTGTACAGAAAATGTGT
CATCCACTCTGTTACTGTGACAAATGTGAGAAGCTAGTGTCTGGgaaactgaatGATCCT
TCCATTATCACTCCATTTTCTCGAGATGACCGGGGATATACACCACTTCATATAGCTGCT
ATTTGTGGGCAAACATCATTAGTGGATTTACTAGTAGCCAAAGGAGCTGTTGTCAATGCT
ACAGATTACCACGGTTCAACTCCACTTCACCTTGCCTGTCAGAAGGGATATCAGAATGTT
ACActtCTCTTGTTGCACTATAAGGCAAGTACTGATGTTCAGGACAATAATGGAAATACT
CCACTTCATTTAGCCTGCACTTATGGTCATGAGGATtgCGTCAAAGCTTTAGTCTACTAT
GATGTGCAGTCCTGTAGACTAGATATTGGTAATGAAAAGGGAGATACTCCTCTCCATATA
GCTGCTCGCTGGGGCTATCAAGGGATCATAGAAGTGCTTTTGCAAAATGGGGCAAATCCA
GAAATTCAAAACCGGATGAAAGAGACTTCGCTACAGTGTGCATTAAATTCCAAGATTTTG
TCATTGATGGAACTGAACTCTCTAACATTTGAAAGAGGACAGAGTGCTTCTGAGTCACCA
CTTAGGTCTCCTCAGCGGTCAACAGAAACTTTCAGCAGAGGATCGTCTGTCTCAAGCCTG
TCATCAGCCTCAACTGATATAAGACAAgaAgaagtgaaaaacaAtTATAAAGAGGTGCAG
AAACTCCTGAGAGCAGTTGCTGATGGAGATCTGGAAATGGTACGTTATCTCTTGGAATGG
GTGGAAGAAGACTTAGAAGATGAGGATGACACAGCCAGTACATCAAACCCAGAATTCTGC
CATCCTTTATGCCAGTGCTCAAAATGTGGGCCAGTACAAAAGAAGTTTTCAAAGATCTCC
ACTAGTGGGCTTGGAGTAAATGTTTCCAGCGAAGATGGTTTTACACCATTGCACATGGCT
GCACTGCATGGACACTCTGAACTTGTCTCTCTCTTACTGAAGCATGGAGCCAATATCAGT
GCCAAGAATGCAAAACATGCAGTTCCTCTTCATCTAGCCTGCCAGAAAGGTCACTTCCAG
GTGGTAAAGTGTCTGATGGATTATAAtgctaaacaaaataaaaaggatataTATGGAAAC
ACTCCTTTAATTTATGCATGCTTGAATGGTCAGTATGAGACTACTGCCTTGTTGTTGCAG
CACGGAGCTTCTGCTAACCTTTCTAATGCCAAaggaaatacagcactgcatgAGGCAGTG
ATAGGGAACAACGAAGCCTTGGTAGACTTGCTCCTTCAGAATGGTGCAATGACGCATATC
AGGAACGAAAGGAACTGCACCCCTGCAGACTGCGCTGAGCCGAATTCAAATATCATTAAG
TTGCTGGAAACAGCACCAAGCTATGTACCTACGtcagcagagagagaaaaggagtgtgag
cagcaTGCTTCTAtcaagataagaaaaaaagTGAATTCTAAGCCATGTGAGAAAGCTGAT
GATCCCATAAGCAGACAACTTCAACTGGTCCAGTCAATTAACAGATTTAACAAagCAAAA
CATTTACGGAGAACAATAACAAGAGATAAAAGTGTCCCTAATTTTGACTATGAGTTATTG
CATCAG
>Mrps30_GreenWT
CTGCGGCAGTTGTTGTGGCAAGGCCGCTGCTGGTTCTCGCAGGCCGAGTCTGctgctctc
cCgcagcccTccGACTCGCTCTACCCTCCCATAGTGGCTTCCGCCACGTCGAACAGCAAG
GCGGCTAAGCGGCGGCGCCTGGAGCACTTCAAGCAACGGGTGCACGCGGCGGCCTCGGTC
GAGGAGAAGCTGCGCCTGTACGGGCTTTTGCAGCGGNNNNNNNNNNNGCCCAAGTACATG
GTCTACCCGCAGACCTTCGCTCTTAACGCCGACCGCTGGTACCAGAGCTTCACCAAGACT
GTCTTCCTGCCGGGGATGCCCCCGAGAGCGCCGCCCGCAGCTGTGAAAGCGCCGGGAGCA
GTGGCGCCGGAGGCCGCGAAAACTCCGGAGGTCGCGGCGGGAGCGGCACCTGAGGCCGCC
GGAGCCCCGGCCCCGGGAATGGAAGCCGTAGCGGCTGCGAAAACCCCAAAGCCTGCGGCA
GGAGTGACGCCAAGCCTGGATATTGGCGAGCTGCGCTCCCTCGCCTGCGACGCCCTCCTT
CAGGAGAGCTTCTACCAAAATAAGAAGCGGCCGTTCCTGTACCGCGATCAGGATCATACG
CCCGGCCCCTTTCTAACGCAGCTCGTATCCACCCTCGCCGCCTTCCTGTCCTCTCGCAAT
CCGCTGCTGACTGCCTCCTCCCTCGatttAAACCCTGAAGTTAACTATTACTGGCATCAT
GGTGAGGAAGTTGTTGATCGGGGATACCGAAAGGGTAGAGTTGATCCTGTGAGATTTCAG
ATAGATGATAACCCACATCTCCAGATACGCGTAccaaagcaACTTCcagagGTTGTACCG
CTAGAGGCAAATCTTGGAGATGTTCCTGTTATTGATCACAAACCATCCAAACTGCCATTG
TTCAAAAGGCAGTATGAAAACAAGGTGTTCATAGGTTCGAAGGTAGCAGATCCGTGCTGT
TATGGACATACCCAGTTTCATCTTATTCCTGATAAGCTAAAGCGGGAGAGGTTTATAAAA
GCACGTCTTGAGGATCAGATTGAAGTTGTTTATCGAGCTAATGGTATTGCAAGTCTCTTT
GCCTGGACAGCAGCACAGGCAATGTATCAAGGATTCTGGAGTGAAGCAGATGTGACCCGT
CCTTTTGTATCTCAGGCTGTTGTGACTGAtggaaaatactttgGtttcttttgttacCAG
CTAAATACTTTAGCACTAACTGCAGAAACTATTAAAAATAACCCTCGGAAGAATATCTGT
TGGGGTACAGACAGTAAGCCATTGTATGATGTTGTGGAAGATGGGAGTGTGAAAGGCTTT
AATGATGAAGTTCTGCTTCATTTGGTCCGTTTTCTGTTGAACAGACCAAAAGAGTCG
>Mrps30_Yellow1
CTGCGGCAGTTGTTGTGGCAAGGCCGCTGCTGGTTCTCGCAGGCCGAGTCTGctgctctc
cCgcagcccTccGACTCGCTCTACCCTCCCATAGTGGCTTCCGCCACGTCGAACAGCAAG
GCGGCTAAGCGGCGGCGCCTGGAGCACTTCAAGCAACGGGTGCACGCGGCGGCCTCGGTC
GAGGAGAAGCTGCGCCTGTACGGGCTTTTGCAGCGGNNNNNNNNNNNGCCCAAGTACATG
GTCTACCCGCAGACCTTCGCTCTTAACGCCGACCGCTGGTACCAGAGCTTCACCAAGACT
GTCTTCCTGCCGGGGATGCCCCCGAGAGCGCCGCCCGCAGCTGTGAAAGCGCCGGGAGCA
GTGGCGCCGGAGGCCGCGAAAACTCCGGAGGTCGCGGCGGGAGCGGCACCTGAGGCCGCC
GGAGCCCCGGCCCCGGGAATGGAAGCCGTAGCGGCTGCGAAAACCCCAAAGCCTGCGGCA
GGAGTGACGCCAAGCCTGGATATTGGCGAGCTGCGCTCCCTCGCCTGCGACGCCCTCCTT
CAGGAGAGCTTCTACCAAAATAAGAAGCGGCCGTTCCTGTACCGCGATCAGGATCATACG
CCCGGCCCCTTTCTAACGCAGCTCGTATCCACCCTCGCCGCCTTCCTGTCCTCTCGCAAT
CCGCTGCTGACTGCCTCCTCCCTCGatttAAACCCTGAAGTTAACTATTACTGGCATCAT
GGTGAGGAAGTTGTTGATCGGGGATACCGAAAGGGTAGAGTTGATCCTGTGAGATTTCAG
ATAGATGATAACCCACATCTCCAGATACGCGTAccaaagcaACTTCcagagGTTGTACCG
CTAGAGGCAAATCTTGGAGATGTTCCTGTTATTGATCACAAACCATCCAAACTGCCATTG
TTCAAAAGGCAGTATGAAAACAAGGTGTTCATAGGTTCGAAGGTAGCAGATCCGTGCTGT
TATGGACATACCCAGTTTCATCTTATTCCTGATAAGCTAAAGCGGGAGAGGTTTATAAAA
GCACGTCTTGAGGATCAGATTGAAGTTGTTTATCGAGCTAATGGTATTGCAAGTCTCTTT
GCCTGGACAGCAGCACAGGCAATGTATCAAGGATTCTGGAGTGAAGCAGATGTGACCCGT
CCTTTTGTATCTCAGGCTGTTGTGACTGAtggaaaatactttgGtttcttttgttacCAG
CTAAATACTTTAGCACTAACTGCAGAAACTATTAAAAATAACCCTCGGAAGAATATCTGT
TGGGGTACAGACAGTAAGCCATTGTATGATGTTGTGGAAGATGGGAGTGTGAAAGGCTTT
AATGATGAAGTTCTGCTTCATTTGGTCCGTTTTCTGTTGAACAGACCAAAAGAGTCG
>Mrps30_Yellow2
CTGCGGCAGTTGTTGTGGCAAGGCCGCTGCTGGTTCTCGCAGGCCGAGTCTGctgctctc
cCgcagcccTccGACTCGCTCTACCCTCCCATAGTGGCTTCCGCCACGTCGAACAGCAAG
GCGGCTAAGCGGCGGCGCCTGGAGCACTTCAAGCAACGGGTGCACGCGGCGGCCTCGGTC
GAGGAGAAGCTGCGCCTGTACGGGCTTTTGCAGCGGNNNNNNNNNNNGCCCAAGTACATG
GTCTACCCGCAGACCTTCGCTCTTAACGCCGACCGCTGGTACCAGAGCTTCACCAAGACT
GTCTTCCTGCCGGGGATGCCCCCGAGAGCGCCGCCCGCAGCTGTGAAAGCGCCGGGAGCA
GTGGCGCCGGAGGCCGCGAAAACTCCGGAGGTCGCGGCGGGAGCGGCACCTGAGGCCGCC
GGAGCCCCGGCCCCGGGAATGGAAGCCGTAGCGGCTGCGAAAACCCCAAAGCCTGCGGCA
GGAGTGACGCCAAGCCTGGATATTGGCGAGCTGCGCTCCCTCGCCTGCGACGCCCTCCTT
CAGGAGAGCTTCTACCAAAATAAGAAGCGGCCGTTCCTGTACCGCGATCAGGATCATACG
CCCGGCCCCTTTCTAACGCAGCTCGTATCCACCCTCGCCGCCTTCCTGTCCTCTCGCAAT
CCGCTGCTGACTGCCTCCTCCCTCGatttAAACCCTGAAGTTAACTATTACTGGCATCAT
GGTGAGGAAGTTGTTGATCGGGGATACCGAAAGGGTAGAGTTGATCCTGTGAGATTTCAG
ATAGATGATAACCCACATCTCCAGATACGCGTAccaaagcaACTTCcagagGTTGTACCG
CTAGAGGCAAATCTTGGAGATGTTCCTGTTATTGATCACAAACCATCCAAACTGCCATTG
TTCAAAAGGCAGTATGAAAACAAGGTGTTCATAGGTTCGAAGGTAGCAGATCCGTGCTGT
TATGGACATACCCAGTTTCATCTTATTCCTGATAAGCTAAAGCGGGAGAGGTTTATAAAA
GCACGTCTTGAGGATCAGATTGAAGTTGTTTATCGAGCTAATGGTATTGCAAGTCTCTTT
GCCTGGACAGCAGCACAGGCAATGTATCAAGGATTCTGGAATGAAGCAGATGTGACCCGT
CCTTTTGTATCTCAGGCTGTTGTGACTGAtggaaaatactttgGtttcttttgttacCAG
CTAAATACTTTAGCACTAACTGCAGAAACTATTAAAAATAACCCTCGGAAGAATATCTGT
TGGGGTACAGACAGTAAGCCATTGTATGATGTTGTGGAAGATGGGAGTGTGAAAGGCTTT
AATGATGAAGTTCTGCTTCATTTGGTCCGTTTTCTGTTGAACAGACCAAAAGAGTCG
>Dcp2_GreenWT
tgcagcCGATTTATTTTGCACATTCCAAGTGAAGAGAGAGATAATGCAATCAGAGTGTGT
TTTCAGATTGAACTTGCCCATTGGTTTTACTTGGATTTCTATATGCAAAACACACCAGGA
TTACCTCAGTGTGGGATAAGAGACTTCGCTAAAGCTGATATCCTTTTTCACTTCTTCAAT
CACTGCCCTTTTTTACTGCCTCAAGGTGAAGACGTACAAAAGGTTTTAGACGAGTGGAAA
GAATACAAAATGGGAGTACCAACCTATGGTGCAATTATCCTTGATGAAACGCTTGAAAAT
GTTCTTTTGGTTCAGGGCTATTTAGCAAAGTCGGGTTGGGGATTTCCAAAAGGAAAAGTA
AATAAAGAAGAGGCTCCTCAGGATTGTGCTGCTAGAGAGGTGTTTGAAGAAACTGGGTTT
GACATAAAAGATTATATCTGCAAAGAAGAATACATTGAGCTGCGAATTAATGATCAGTTA
GCACGTCTGTACATCATTCCAGGAGTTCCAAAGAACACAAAATTCAACCCCAAAACTAGA
AGGGAAATTCGGaatATTGAGTGGTTTTCCATTGACAAATTACCATGCCACAGAAATGAC
ATGACCCCAAAGTCCAAGCTGGGTTTAGCACCTAACAAATTTTTTATGGCAATTCCCTTC
ATCAGACCACTGAGGGAATGGATTTCCCGAAGGAATGGAGATTCCTCAGATAGTGACAAT
GGATTTTCATCTACAGGGAGCACACTCTCCAGGCCCAACTTGGAAAAAGCTAGATCCAAA
CTTCGCTGCAGTCAGCAGGTGTTTACAGATGGCTTTTCCGGAGAGCAGTGTGTGAAGTCG
AAACAGCCACAGAAGCCATATAATCATACTGAGATGGCtgaagttttgaaaataaagAGT
CAGAGCTTGAGGAGCAATGGCAGAAAGCAGTATCAAGACATTCCCAcCcaaaagaagCGA
ACaaatgGAGTCCATAGCCAACCAGTTAAGCCAAATCATACCTTGaaatgtgaaaaaagg
cTTAATCCGAGAAGACTTCAAGATAATTTTGAAACAGGCAAGTCCAATGCAGCATATGAG
ATGTGTTGCTCCAGTGAAGACCCACTGACAGAACAAGTGGACAGACAATCTGTGGCATGC
AATGGCCATTACaaatttgctttctcatcaaGaGCTTTCTTGAGTTTCAAGTTTGACCAT
GATGCCATAATGAAAAGTTTTGACCTC
>Dcp2_Yellow1
tgcagcCGATTTATTTTGCACATTCCAAGTGAAGAGAGAGATAATGCAATCAGAGTGTGT
TTTCAGATTGAACTTGCCCATTGGTTTTACTTGGATTTCTATATGCAAAACACACCAGGA
TTACCTCAGTGTGGGATAAGAGACTTCGCTAAAGCTGATATCCTTTTTCACTTCTTCAAT
CACTGCCCTTTTTTACTGCCTCAAGGTGAAGACGTACAAAAGGTTTTAGACGAGTGGAAA
GAATACAAAATGGGAGTACCAACCTATGGTGCAATTATCCTTGATGAAACGCTTGAAAAT
GTTCTTTTGGTTCAGGGCTATTTAGCAAAGTCGGGTTGGGGATTTCCAAAAGGAAAAGTA
AATAAAGAAGAGGCTCCTCAGGATTGTGCTGCTAGAGAGGTGTTTGAAGAAACTGGGTTT
GACATAAAAGATTATATCTGCAAAGAAGAATACATTGAGCTGCGAATTAATGATCAGTTA
GCACGTCTGTACATCATTCCAGGAGTTCCAAAGAACACAAAATTCAACCCCAAAACTAGA
AGGGAAATTCGGaatATTGAGTGGTTTTCCATTGACAAATTACCATGCCACAGAAATGAC
ATGACCCCAAAGTCCAAGCTGGGTTTAGCACCTAACAAATTTTTTATGGCAATTCCCTTC
ATCAGACCACTGAGGGAATGGATTTCCCGAAGGAATGGAGATTCCTCAGATAGTGACAAT
GGATTTTCATCTACAGGGAGCACACTCTCCAGGCCCAACTTGGAAAAAGCTAGATCCAAA
CTTCGCTGCAGTCAGCAGGTGTTTACAGATGGCTTTTCCGGAGAGCAGTGTGTGAAGTCG
AAACAGCCACAGAAGCCATATAATCATACTGAGATGGCtgaagttttgaaaataaagAGT
CAGAGCTTGAGGAGCAATGGCAGAAAGCAGTATCAAGACATTCCCAcCcaaaagaagCGA
ACaaatgGAGTCCATAGCCAACCAGTTAAGCCAAATCATACCTTGaaatgtgaaaaaagg
cTTAATCCGAGAAGACTTCAAGATAATTTTGAAACAGGCAAGTCCAATGCAGCATATGAG
ATGTGTTGCTCCAGTGAAGACCCACTGACAGAACAAGTGGACAGACAATCTGTGGCATGC
AATGGCCATTACaaatttgctttctcatcaaGaGCTTTCTTGAGTTTCAAGTTTGACCAT
GATGCCATAATGAAAAGTTTTGACCTC
>Dcp2_Yellow2
tgcagcCGATTTATTTTGCACATTCCAAGTGAAGAGAGAGATAATGCAATCAGAGTGTGT
TTTCAGATTGAACTTGCCCATTGGTTTTACTTGGATTTCTATATGCAAAACACACCAGGA
TTACCTCAGTGTGGGATAAGAGACTTCGCTAAAGCTGATATCCTTTTTCACTTCTTCAAT
CACTGCCCTTTTTTACTGCCTCAAGGTGAAGACGTACAAAAGGTTTTAGACGAGTGGAAA
GAATACAAAATGGGAGTACCAACCTATGGTGCAATTATCCTTGATGAAACGCTTGAAAAT
GTTCTTTTGGTTCAGGGCTATTTAGCAAAGTCGGGTTGGGGATTTCCAAAAGGAAAAGTA
AATAAAGAAGAGGCTCCTCAGGATTGTGCTGCTAGAGAGGTGTTTGAAGAAACTGGGTTT
GACATAAAAGATTATATCTGCAAAGAAGAATACATTGAGCTGCGAATTAATGATCAGTTA
GCACGTCTGTACATCATTCCAGGAGTTCCAAAGAACACAAAATTCAACCCCAAAACTAGA
AGGGAAATTCGGaatATTGAGTGGTTTTCCATTGACAAATTACCATGCCACAGAAATGAC
ATGACCCCAAAGTCCAAGCTGGGTTTAGCACCTAACAAATTTTTTATGGCAATTCCCTTC
ATCAGACCACTGAGGGAATGGATTTCCCGAAGGAATGGAGATTCCTCAGATAGTGACAAT
GGATTTTCATCTACAGGGAGCACACTCTCCAGGCCCAACTTGGAAAAAGCTAGATCCAAA
CTTCGCTGCAGTCAGCAGGTGTTTACAGATGGCTTTTCCGGAGAGCAGTGTGTGAAGTCG
AAACAGCCACAGAAGCCATATAATCATACTGAGATGGCtgaagttttgaaaataaagAGT
CAGAGCTTGAGGAGCAATGGCAGAAAGCAGTATCAAGACATTCCCAcCcaaaagaagCGA
ACaaatgGAGTCCATAGCCAACCAGTTAAGCCAAATCATACCTTGaaatgtgaaaaaagg
cTTAATCCGAGAAGACTTCAAGATAATTTTGAAACAGGCAAGTCCAATGCAGCATATGAG
ATGTGTTGCTCCAGTGAAGACCCACTGACAGAACAAGTGGACAGACAATCTGTGGCATGC
AATGGCCATTACaaatttgctttctcatcaaGaGCTTTCTTGAGTTTCAAGTTTGACCAT
GATGCCATAATGAAAAGTTTTGACCTC
>Unc13b_1_GreenWT
ACCTATGTGACCCTGAAAGTGCAAAATGTGAAGAGCACAACAGTAGCCGTGCGAGGTGAT
CAACCCTGCTGGGAACAAGACTTCATGTTTGAGATCAGTCGGTTGGACCTGGGCCTAATC
GTTGAAGTATGGAACAAAGGACTGATCTGGGACACCCTGGTTGGGACTGTGTGGATTGCT
CTGAAGGCCATTCATCAATCTGATGAGGAAGGTCCTGGGGAGTGGTCTACGCTGGAGGCA
GAAGTTGTAATGAAACACGATGAAATCTGTGGAACCAAAAACCCGACTCCTCATAAAATT
TTGCTGGACACAAGATTTGAATTACCTTTT
>Unc13b_1_Yellow1
ACCTATGTGACCCTGAAAGTGCAAAATGTGAAGAGCACAACAGTAGCCGTGCGAGGTGAT
CAACCCTGCTGGGAACAAGACTTCATGTTTGAGATCAGTCGGTTGGACCTGGGCCTAATC
GTTGAAGTATGGAACAAAGGACTGATCTGGGACACCCTGGTTGGGACTGTGTGGATTGCT
CTGAAGGCCATTCATCAATCTGATGAGGAAGGTCCTGGGGAGTGGTCTACGCTGGAGGCA
GAAGTTGTAATGAAACACGATGAAATCTGTGGAACCAAAAACCCGACTCCTCATAAAATT
TTGCTGGACACAAGATTTGAATTACCTTTT
>Unc13b_1_Yellow2
ACCTATGTGACCCTGAAAGTGCAAAATGTGAAGAGCACAACAGTAGCCGTGCGAGGTGAT
CAACCCTGCTGGGAACAAGACTTCATGTTTGAGATCAGTCGGTTGGACCTGGGCCTAATC
GTTGAAGTATGGAACAAAGGACTGATCTGGGACACCCTGGTTGGGACTGTGTGGATTGCT
CTGAAGGCCATTCATCAATCTGATGAGGAAGGTCCTGGGGAGTGGTCTACGCTGGAGGCA
GAAGTTGTAATGAAACACGATGAAATCTGTGGAACCAAAAACCCGACTCCTCATAAAATT
TTGCTGGACACAAGATTTGAATTACCTTTT
>Lrrc2_GreenWT
ATGGGGCATCAGGTGATAATATTTGACTTTTCTCTCATAAGAGGACTGTGGGAAACTCGA
GTTAAGAAGAACAAAGAACgTcagagaaaagagaaGGAGagattagAAAAAAGCTCACTG
GAGAAGATAAAGCAGGAATGGAATTTCATATTAGAGTGCCGGAAGAAAGGCATTCCTCAA
TCAAAATACCTCAAGAATGGTTTTGTAGACACTGATGAAAAGATTCTGGACACTTATGGA
AAGACacctcagctgcagaagaaAcGTGTTTTGCCAGATGAAGcaaataaggaCAGaaac
aagtttatttttcacctttctgGAGAACAGTGGACGGAATTTCCAGATTCTCTGAAAAAA
CAGATCTACCTGAAAGAATGGCATGTGTACAATACATCAATACAAACCATTCCAGCCTAC
ATTGCATTATTTCAAGATCTGAGAGTACTGGAGTTGTCGAAAAATCGAATCAACCATCTC
CCAGTGGAAATTGGCTGCTTAAAAAATCTCAGAGTGCTCAATGTGAGCTTCAATAATTTG
AAGTCTGTCCCTCCAGAACTGGGCAACTGTGAGAATCTAGAAAAACTGGATTTGTCTGGA
AATATGGAAATAACAGAGCTCCCATTTGAACTAAGTAACCTGAAACAAGTCACAGTTGTG
GATGTGTCAGCAAACAAGTTCCATTCTATTCCAATTTGTGTACTTCGGATGTCTAACTTG
CAGTGGTTGGATATTAGCAGCAACAACCTGAAAGACCTCCCGGAAGACATAGACAGGTTA
GATCAACTTCAGACACTTCTCCTACAGAAGAACAAGTTGACTTATCTTCCACGAGCTCTT
GTCAATATGCCAAAGCTCAGTTTGCTTGTTGTCAGTGGTGATGACCTGGTTGAGATACCC
ACTGCTGTCTGTGAGTCAACAACAGGTTTAAAATTTGTAAGTCTCAAGGACAGCCCAGTT
GAAACCATTGTGTGTgaagacactgaagaaattgTAGAAAGTGAACGCGAACGGGAACAA
TTTGAGAAAGAGTTTATGAAAGCATACATTGAAGACCTAAAAGAAAGGGaTTCTGCTCCT
TCCTACACTACAAAAGTATTATTCAGTCTTCagctc
>Lrrc2_Yellow1
ATGGGGCATCAGGTGATAATATTTGACTTTTCTCTCATAAGAGGACTGTGGGAAACTCGA
GTTAAGAAGAACAAAGAACgTcagagaaaagagaaGGAGagattagAAAAAAGCTCACTG
GAGAAGATAAAGCAGGAATGGAATTTCATATTAGAGTGCCGGAAGAAAGGCATTCCTCAA
TCAAAATACCTCAAGAATGGTTTTGTAGACACTGATGAAAAGATTCTGGACACTTATGGA
AAGACacctcagctgcagaagaaAcGTGTTTTGCCAGATGAAGcaaataaggaCAGaaac
aagtttatttttcacctttctgGAGAACAGTGGACGGAATTTCCAGATTCTCTGAAAAAA
CAGATCTACCTGAAAGAATGGCATGTGTACAATACATCAATACAAACCATTCCAGCCTAC
ATTGCATTATTTCAAGATCTGAGAGTACTGGAGTTGTCGAAAAATCGAATCAACCATCTC
CCAGTGGAAATTGGCTGCTTAAAAAATCTCAGAGTGCTCAATGTGAGCTTCAATAATTTG
AAGTCTGTCCCTCCAGAACTGGGCAACTGTGAGAATCTAGAAAAACTGGATTTGTCTGGA
AATATGGAAATAACAGAGCTCCCATTTGAACTAAGTAACCTGAAACAAGTCACAGTTGTG
GATGTGTCAGCAAACAAGTTCCATTCTATTCCAATTTGTGTACTTCGGATGTCTAACTTG
CAGTGGTTGGATATTAGCAGCAACAACCTGAAAGACCTCCCGGAAGACATAGACAGGTTA
GATCAACTTCAGACACTTCTCCTACAGAAGAACAAGTTGACTTATCTTCCACGAGCTCTT
GTCAATATGCCAAAGCTCAGTTTGCTTGTTGTCAGTGGTGATGACCTGGTTGAGATACCC
ACTGCTGTCTGTGAGTCAACAACAGGTTTAAAATTTGTAAGTCTCAAGGACAGCCCAGTT
GAAACCATTGTGTGTgaagacactgaagaaattgTAGAAAGTGAACGCGAACGGGAACAA
TTTGAGAAAGAGTTTATGAAAGCATACATTGAAGACCTAAAAGAAAGGGaTTCTGCTCCT
TCCTACACTACAAAAGTATTATTCAGTCTTCagctc
>Lrrc2_Yellow2
ATGGGGCATCAGGTGATAATATTTGACTTTTCTCTCATAAGAGGACTGTGGGAAACTCGA
GTTAAGAAGAACAAAGAACgTcagagaaaagagaaGGAGagattagAAAAAAGCTCACTG
GAGAAGATAAAGCAGGAATGGAATTTCATATTAGAGTGCCGGAAGAAAGGCATTCCTCAA
TCAAAATACCTCAAGAATGGTTTTGTAGACACTGATAAAAAGATTCTGGACACTTATGGA
AAGACacctcagctgcagaagaaAcGTGTTTTGCCAGATGAAGcaaataaggaCAGaaac
aagtttatttttcacctttctgGAGAACAGTGGACGGAATTTCCAGATTCTCTGAAAAAA
CAGATCTACCTGAAAGAATGGCATGTGTACAATACATCAATACAAACCATTCCAGCCTAC
ATTGCATTATTTCAAGATCTGAGAGTACTGGAGTTGTCGAAAAATCGAATCAACCATCTC
CCAGTGGAAATTGGCTGCTTAAAAAATCTCAGAGTGCTCAATGTGAGCTTCAATAATTTG
AAGTCTGTCCCTCCAGAACTGGGCAACTGTGAGAATCTAGAAAAACTGGATTTGTCTGGA
AATATGGAAATAACAGAGCTCCCATTTGAACTAAGTAACCTGAAACAAGTCACAGTTGTG
GATGTGTCAGCAAACAAGTTCCATTCTATTCCAATTTGTGTACTTCGGATGTCTAACTTG
CAGTGGTTGGATATTAGCAGCAACAACCTGAAAGACCTCCCGGAAGACATAGACAGGTTA
GATCAACTTCAGACACTTCTCCTACAGAAGAACAAGTTGACTTATCTTCCACGAGCTCTT
GTCAATATGCCAAAGCTCAGTTTGCTTGTTGTCAGTGGTGATGACCTGGTTGAGATACCC
ACCGCTGTCTGTGAGTCAACAACAGGTTTAAAATTTGTAAGTCTCAAGGACAGCCCAGTT
GAAACCATTGTGTGTgaagacactgaagaaattgTAGAAAGTGAACGCGAACGGGAACAA
TTTGAGAAAGAGTTTATGAAAGCATACATTGAAGACCTAAAAGAAAGGGaTTCTGCTCCT
TCCTACACTACAAAAGTATTATTCAGTCTTCagctc
>Fam96b_GreenWT
GGGCCGGGCGGTGGGGCGCCGCTGGAGAACGCCAACCCGCTCATCTACCGCCGCTCGGGG
GAGCGGCCGGTGACGGCGCGGGAGGAGGATGATGAGCTGCCCGACATCATTGACGACCGC
GAGATCTTCGATATGTCGGTGCAGCTCCGCTCCGCTTTCCTTAACCCGACACATCTCATT
CGCTCCATTAACGACCCAGAGCACCCCCTCACGCTGGAGGAGCTGAACGTCGTCGAGCAA
GTGCGAGTGAAGGTGAATGACGCAGAAAGCACGGTGGCAGTGGAGTTCACCCCCACCATT
CCTCACTGCAGCATGGCCACCTTAATCGGCCTCTCCATAAAAGTAAAATTGATCAGGTCT
CTGCCTGAGAGATTTAAGCTGGATGTTCATATTACACCAGGAACACATGTCTCTGAGCAT
GCAGTTAATAAACAGCTTGCCGATAAAGAACGTGTagcagctgctttggaaaactCTCAC
TTACTGGAAGTGGTGAATCAGTGTTTGTCTGCTCGATCA
>Fam96b_Yellow1
GGGCCGGGCGGTGGGGCGCCGCTGGAGAACGCCAACCCGCTCATCTACCGCCGCTCGGGG
GAGCGGCCGGTGACGGCGCGGGAGGAGGATGATGAGCTGCCCGACATCATTGACGACCGC
GAGATCTTCGATATGTCGGTGCAGCTCCGCTCCGCTTTCCTTAACCCGACACATCTCATT
CGCTCCATTAACGACCCCGAGCACCCCCTCACGCTGGAGGAGCTGAACGTCGTCGAGCAA
GTGCGAGTGAAGGTGAATGACGCAGAAAGCACGGTGGCAGTGGAGTTCACCCCCACCATT
CCTCACTGCAGCATGGCCACCTTAATCGGCCTCTCCATAAAAGTAAAATTGATCAGGTCT
CTGCCTGAGAGATTTAAGCTGGATGTTCATATTACACCAGGAACACATGTCTCTGAGCAT
GCAGTTAATAAACAGCTTGCCGATAAAGAACGTGTagcagctgctttggaaaactCTCAC
TTACTGGAAGTGGTGAATCAGTGTTTGTCTGCTCGATCA
>Fam96b_Yellow2
GGGCCGGGCGGTGGGGCGCCGCTGGAGAACGCCAACCCGCTCATCTACCGCCGCTCGGGG
GAGCGGCCGGTGACGGCGCGGGAGGAGGATGATGAGCTGCCCGACATCATTGACGACCGC
GAGATCTTCGATATGTCGGTGCAGCTCCGCTCCGCTTTCCTTAACCCGACACATCTCATT
CGCTCCATTAACGACCCCGAGCACCCCCTCACGCTGGAGGAGCTGAACGTCGTCGAGCAA
GTGCGAGTGAAGGTGAATGACGCAGAAAGCACGGTGGCAGTGGAGTTCACCCCCACCATT
CCTCACTGCAGCATGGCCACCTTAATCGGCCTCTCCATAAAAGTAAAATTGATCAGGTCT
CTGCCTGAGAGATTTAAGCTGGATGTTCATATTACACCAGGAACACATGTCTCTGAGCAT
GCAGTTAATAAACAGCTTGCCGATAAAGAACGTGTagcagctgctttggaaaactCTCAC
TTACTGGAAGTGGTGAATCAGTGTTTGTCTGCTCGATCA
>Slc25a51_GreenWT
AAACATTATCTTTGTGGCTGCTGTGCAGCCTTCACAAATATAGCAATCACTTTTCCCATC
CAGAAGGTCCTCTTTCGACAGCAGTTGTATGGTTTGAAAACAAAGGATGCAGTACATCAG
CTGCAGAAGGATGGGATTCGAAATCTCTATCGTGGTATCCTTCCTCCCTTAATGCAGAAA
ACAACAACACTGGCTTTAATGTTTGGCTTGTATGAAGATGTCTCGTCCCTGCTCCATAGC
CACACAAATGCTCCTGAACTGGTCACTTGCAGCATGGCAGCAGTGCTTGCAGGGACCACG
GAAGCTGTTCTTACACCTTTTGAGCGAGTTCAGACTTTGCTTCAGGACTACAGACACCAC
GATAAATTTACAAACACTTACCAGGCCTTCAAGGTACTGAAAGTCTATGGGTTGAGAGAG
TATTATCGGGGACTGGTGCCTATTCTGCTCCGAAATGGACCCAGTAATGTACTCTTCTTT
GGCCTGCGGGGACCTATTAAACAATGTCTGCCAGAAGCAACTTCTTACAGCACTCATTTG
GTCAATGACTTTATCTGTGGAGGGCTGTTGGGTGCCATGCTTGGATTCTTGTTTTTCCCA
GTGAATGTTGTAAAAACTCGCATGCAAGCTCAGATTGGTGGTGAATTTCAGTCCTTCTCA
AAAGTTTTTGTGAAGATCTGGCTGGAACGAGATAGAAAACTCATCCACCTTTTCCGAGGA
GCCCATCTGAATTACCATCGTTCTCTCCTGTCCTGGGGCATAATCAATGCAACCTACGAA
TTCTTGCTAAAACTG
>Slc25a51_Yellow1
AAACATTATCTTTGTGGCTGCTGTGCAGCCTTCACAAATATAGCAATCACTTTTCCCATC
CAGAAGGTCCTCTTTCGACAGCAGTTGTATGGTTTGAAAACAAAGGATGCAGTACATCAG
CTGCAGAAGGATGGGATTCGAAATCTCTATCGTGGTATCCTTCCTCCCTTAATGCAGAAA
ACAACAACACTGGCTTTAATGTTTGGCTTGTATGAAGATGTCTCGTCCCTGCTCCATAGC
CACACAAATGCTCCTGAACTGGTCACTTGCAGCATGGCAGCAGTGCTTGCAGGGACCACG
GAAGCTGTTCTTACACCTTTTGAGCGAGTTCAGACTTTGCTTCAGGACTACAGACACCAC
GATAAATTTACAAACACTTACCAGGCCTTCAAGGTACTGAAAGTCTATGGGTTGAGAGAG
TATTATCGGGGACTGGTGCCTATTCTGCTCCGAAATGGACCCAGTAATGTACTCTTCTTT
GGCCTGCGGGGACCTATTAAACAATGTCTGCCAGAAGCAACTTCTTACAGCACTCATTTG
GTCAATGACTTTATCTGTGGAGGGCTGTTGGGTGCCATGCTTGGATTCTTGTTTTTCCCA
GTGAATGTTGTAAAAACTCGCATGCAAGCTCAGATTGGTGGTGAATTTCAGTCCTTCTCA
AAAGTTTTTGTGAAGATCTGGCTGGAACGAGATAGAAAACTCATCCACCTTTTCCGAGGA
GCCCATCTGAATTACCATCGTTCTCTCCTGTCCTGGGGCATAATCAATGCAACCTACGAA
TTCTTGCTAAAACTG
>Slc25a51_Yellow2
AAACATTATCTTTGTGGCTGCTGTGCAGCCTTCACAAATATAGCAATCACTTTTCCCATC
CAGAAGGTCCTCTTTCGACAGCAGTTGTATGGTTTGAAAACAAAGGATGCAGTACATCAG
CTGCAGAAGGATGGGATTCGAAATCTCTATCGTGGTATCCTTCCTCCCTTAATGCAGAAA
ACAACAACACTGGCTTTAATGTTTGGCTTGTATGAAGATGTCTCGTCCCTGCTCCATAGC
CACACAAATGCTCCTGAACTGGTCACTTGCAGCATGGCAGCAGTGCTTGCAGGGACCACG
GAAGCTGTTCTTACACCTTTTGAGCGAGTTCAGACTTTGCTTCAGGACTACAGACACCAC
GATAAATTTACAAACACTTACCAGGCCTTCAAGGTACTGAAAGTCTATGGGTTGAGAGAG
TATTATCGGGGACTGGTGCCTATTCTGCTCCGAAATGGACCCAGTAATGTACTCTTCTTT
GGCCTGCGGGGACCTATTAAACAATGTCTGCCAGAAGCAACTTCTTACAGCACTCATTTG
GTCAATGACTTTATCTGTGGAGGGCTGTTGGGTGCCATGCTTGGATTCTTGTTTTTCCCA
GTGAATGTTGTAAAAACTCGCATGCAAGCTCAGATTGGTGGTGAATTTCAGTCCTTCTCA
AAAGTTTTTGTGAAGATCTGGCTGGAACGAGATAGAAAACTCATCCACCTTTTCCGAGGA
GCCCATCTGAATTACCATCGTTCTCTCCTGTCCTGGGGCATAATCAATGCAACCTACGAA
TTCTTGCTAAAACTG
>Arhgef39_GreenWT
GTGGAAGAGCAGAGGGCTCGCTGGGAGAGGAAGCGCAGCCGGACAGccaaagagctgctg
gaaaCCGAACACAGATACCTTGAGCAGCTGGATTTGGTGGTTACATTTTTTGTGACAATT
TTAAAGGCCAAAGGGACGCTGAAACCTGCTGTGTTGGAAACCATATTTGGACCCCTGGAA
TCCATATGTTCGGCCAGCCATGTTCTGGCACTTCACCTGGAGAGAGGGAACCTGGGACCA
GGACTGGAAAATTTCTGTCAGAATCTGGAGCTTTATGGCCACTACATTGAGAATTTGGAG
CAGGCAAATAAAACCTTGAAGGAGCAATTGAGGAAAAATAAGTCATTCCGACGGTTTAAG
AAACTCCAAGAGGCTCGACCTCAGTTTCAAGGGAGGAGGCTAGAGGATCTGCTTCCTTTG
CCCCTGCAGAGGCTGCACCAgTACAAGCACTTCCTCAGAGACTTGTTGGAGAACACCAAC
CCAGACAGCCCTGAGTACCAAAAACTTGCAAAGGCtgtGaaatctCtttctCTggTATCT
CAGTGGGTACAAGACATCATTCATAAAAGGGAGAACTCATTGCAGCTACTTCGCGttcag
aaactgctgaaaggACAAAAGATACAGATTTTGACTCCAGGGCGCTGGTATATCCGGGAA
GGCTGGCTTTTGGTGGTGCCTTCGAAGGGAGAAGAACTGAAGCGCAGgatgttcttcctc
ttttctgaTGTCTTCATTTCAACAAAGCCCTGTCACCCACTGCACCCACTGAATTCAAAC
AAACTGGCATGCCAGGCTGTCTACCCACTTCACCAGTGCGTAGTGGATAAGGTGTTTGGC
CACACGCAGAGCCAGGGAGGGCTCCTCAGTctttcctttccaCacAAGACACTGTTGTTG
ATGTCCAGTGACCAACAAGATATTAATGACTGGTATCAGAGTCTTGCAGCTGCAGTCAGG
>Arhgef39_Yellow1
GTGGAAGAGCAGAGGGCTCGCTGGGAGAGGAAGCGCAGCCGGACAGccaaagagctgctg
gaaaCCGAACACAGATACCTTGAGCAGCTGGATTTGGTGGTTACATTTTTTGTGACAATT
TTAAAGGCCAAAGGGACGCTGAAACCTGCTGTGTTGGAAACCATATTTGGACCCCTGGAA
TCCATATGTTCGGCCAGCCATGTTCTGGCACTTCACCTGGAGAGAGGGAACCTGGGACCA
GGACTGGAAAATTTCTGTCAGAATCTGGAGCTTTATGGCCACTACATTGAGAATCTGGAG
CAGGCAAATAAAACCTTGAAGGAGCAATTGAGGAAAAATAAGTCATTCCGACGGTTTAAG
AAACTCCAAGAGGCTCGACCTCAGTTTCAAGGGAGGAGGCTAGAGGATCTGCTTCCTTTG
CCCCTGCAGAGGCTGCACCAgTACAAGCACTTCCTCAGAGACTTGTTGGAGAACACCAAC
CCAGACAGCCCTGAGTACCAAAAACTTGCAAAGGCtgtGaaatctCtttctCTggTATCT
CAGTGGGTACAAGACATCATTCATAAAAGGGAGAACTCATTGCAGCTACTTCGCGttcag
aaactgctgaaaggACAAAAGATACAGATTTTGACTCCAGGGCGCTGGTATATCCGGGAA
GGCTGGCTTTTGGTGGTGCCTTCGAAGGGAGAAGAACTGAAGCGCAGgatgttcttcctc
ttttctgaTGTCTTCATTTCAACAAAGCCCTGTCACCCACTGCACCCACTGAATTCAAAC
AAACTGGCATGCCAGGCTGTCTACCCACTTCACCAGTGCGTAGTGGATAAGGTGTTTGGC
CACACGCAGAGCCAGGGAGGGCTCCTCAGTctttcctttccaCacAAGACACTGTTGTTG
ATGTCCAGTGACCAACAAGATATTAATGACTGGTATCAGAGTCTTGCAGCTGCAGTCAGG
>Arhgef39_Yellow2
GTGGAAGAGCAGAGGGCTCGCTGGGAGAGGAAGCGCAGCCGGACAGccaaagagctgctg
gaaaCCGAACACAGATACCTTGAGCAGCTGGATTTGGTGGTTACATTTTTTGTGACAATT
TTAAAGGCCAAAGGGACGCTGAAACCTGCTGTGTTGGAAACCATATTTGGACCCCTGGAA
TCCATATGTTCGGCCAGCCATGTTCTGGCACTTCACCTGGAGAGAGGGAACCTGGGACCA
GGACTGGAAAATTTCTGTCAGAATCTGGAGCTTTATGGCCACTACATTGAGAATTTGGAG
CAGGCAAATAAAACCTTGAAGGAGCAATTGAGGAAAAATAAGTCATTCCGACGGTTTAAG
AAACTCCAAGAGGCTCGACCTCAGTTTCAAGGGAGGAGGCTAGAGGATCTGCTTCCTTTG
CCCCTGCAGAGGCTGCACCAgTACAAGCACTTCCTCAGAGACTTGTTGGAGAACACCAAC
CCAGACAGCCCTGAGTACCAAAAACTTGCAAAGGCtgtGaaatctCtttctCTggTATCT
CAGTGGGTACAAGACATCATTCATAAAAGGGAGAACTCATTGCAGCTACTTCGCGttcag
aaactgctgaaaggACAAAAGATACAGATTTTGACTCCAGGGCGCTGGTATATCCGGGAA
GGCTGGCTTTTGGTGGTGCCTTCGAAGGGAGAAGAACTGAAGCGCAGgatgttcttcctc
ttttctgaCGTCTTCATTTCAACAAAGCCCTGTCACCCACTGCACCCACTGAATTCAAAC
AAACTGGCATGCCAGGCTGTCTACCCACTTCACCAGTGCGTAGTGGATAAGGTGTTTGGC
CACACGCAGAGCCAGGGAGGGCTCCTCAGTctttcctttccaCacAAGACACTGTTGTTG
ATGTCCAGTGACCAACAAGATATTAATGACTGGTATCAGAGTCTTGCAGCTGCAGTCAGG
>Cplx4_GreenWT
ATGGCTTTTCTAATGAAAAGTATGCTGAGCAACCAGGTAAAGAATTTGGGACTTGGaggt
ggaggggaagaaagcaaagaagaaagcactCCTTCtgatccagcagcagctgcaggaatg
ACCAGAGAGGAGTATGAGGAATATCAAAAGCAAATGGTTGAGGAGAAGATGGAAAGAGAT
GCAgcatttgcacagaaaaaagcagagcGAGCCTGTCTGCGGGTTCACCTGAGAGAAAAG
TACAGACTCCCAAAGAGCGAATTGGATGAGAATCAAATACAGATGGCTGGAGATGACGTG
GGCTTGCCAGAAGACCTTCAGAAGATGGTGGCAGAAGATCAagtggaggaagaggacaaG
GACTCTATCCTAGGACAGCTGCAGAACATCCAGAATATGGACATGGATGCGatcaaagaa
aaagcacaGgcCACCTTCACTGAAATCAAACAGGCAGCAGAGCAGAAATGTTCTGTGATG
>Cplx4_Yellow1
ATGGCTTTTCTAATGAAAAGTATGCTGAGCAACCAGGTAAAGAATTTGGGACTTGGaggt
ggaggggaagaaagcaaagaagaaagcactCCTTCtgatccagcagcagctgcaggaatg
ACCAGAGAGGAGTATGAGGAATATCAAAAGCAAATGGTTGAGGAGAAGATGGAAAGAGAT
GCAgcatttgcacagaaaaaagcagagcGAGCCTGTCTGCGGGTTCACCTGAGAGAAAAG
TACAGACTCCCAAAGAGCGAATTGGATGAGAATCAAATACAGATGGCTGGAGATGACGTG
GGCTTGCCAGAAGACCTTCAGAAGATGGTGGCAGAAGATCAagtggaggaagaggacaaG
GACTCTATCCTAGGACAGCTGCAGAACATCCAGAATATGGACATGGATGCGatcaaagaa
aaagcacaGgcCACCTTCACTGAAATCAAACAGGCAGCAGAGCAGAAATGTTCTGTGATG
>Cplx4_Yellow2
ATGGCTTTTCTAATGAAAAGTATGCTGAGCAACCAGGTAAAGAATTTGGGACTTGGaggt
ggaggggaagaaagcaaagaagaaagcactCCTTCtgatccagcagcagctgcaggaatg
ACCAGAGAGGAGTATGAGGAATATCAAAAGCAAATGGTTGAGGAGAAGATGGAAAGAGAT
GCAgcatttgcacagaaaaaagcagagcGAGCCTGTCTGCGGGTTCACCTGAGAGAAAAG
TACAGACTCCCAAAGAGCGAATTGGATGAGAATCAAATACAGATGGCTGGAGATGACGTG
GGCTTGCCAGAAGACCTTCAGAAGATGGTGGCAGAAGATCAagtggaggaagaggacaaG
GACTCTATCCTAGGACAGCTGCAGAACATCCAGAATATGGACATGGATGCGatcaaagaa
aaagcacaGgcCACCTTCACTGAAATCAAACAGGCAGCAGAGCAGAAATGTTCTGTGATG
>Gcnt4_GreenWT
ATGAAGAGACACAAGTGTCCCTGCAAATGTCCCTCAAGAAGGAAAATCCTGATCCTGTGT
GTTACGGGGTGGCTGATAGCACTGCTGAAACTCTTCCATGTTGAAAGACACTTTCTTCCC
TCTAAGGGCATTTATTTGGTTGAGCCCTTCTTGAGCACTTCTTCTTATGTTAGAAACAGG
TATTCCTACCTAAGAAATGAGTTCCAGTACAAAATTAATTGCTCGTCTATATTTGAACAA
GATCCCCATGAAATTGGCAAGAGTTTAGAgataagaagaaaagagataatAGATTTAACC
GATGAAGATGTTGTCGCAATGACAAGTGCTTGCCATGTGTATCGTTCGCTTAGGAAATAC
CACCTAAAACCTGTTTCTCCAGAGGAGGAGAGTTTTCCAATTGCCTACTCTTTGGTTGTT
CACAAAGATGCAGTAATGGTAGAAAGACTCATACATTCACTGTACAGTCATCAAAATATT
TACTGCATCCATTATgaccaaaaagcagcaaaaaGttTCAAATCTGCTGTGAACAATCTA
GCTAAATGTTTCCCCAATATTTTCATTGCATCGAAATTGGAGACAGTGGACTATGCACAT
ATTTCACGGCTGCAAGCCGATTTCAATTGTTTGTCTGATTTGATGGAGTCTCCAGTCCCC
TGGAAGTATGTTATTAATTTGTGTGGCCAAGATTTCCCTTTGAGGTCAAATTTTGAGTTG
GTGGTTGAACTGAAGAAACTCCGTGGAGGAAACATGCTGGAAACTATAAAGCCGAGCAGT
AGCAAAAAAGAAAGATTTACTTATCACTATGAACTTTTGAAAGTGCCTTATGAATATGTG
CAGATGCCTGTAAAAACCAACATTTCTAAGGATCTGCCACCTCATAATATTGAGGTATTT
GTAGGCAGCGCctattttgttttaagcagAGAATTTATTCAATATACTCTTAAAAGCTCT
CttgcaaaggatttttttGagtgGTCAAGGGATACGTACTCTCCAGATGAACATTTCTGG
GCCACTCTTGTACGTGTTCCTGGGGTCCCTGGGGAAATTCCAAGGTCGGCCCAGGACATA
ACAGACCTACAAAGCAAAACTCGTCTGGTGAAATGGAATTATCTTGAGGAACATTTGTAT
CCTCCCTGCACTGGTACCCACCTTCGCAGTGTCTGCATCTATGGGGCTGCAGAATTAAGA
TGGCTTCTGAAATATGGACACTGGTTTGCCAACAAGTTTGACTCCAAAGTGGACCCTGTC
CTGGTAAAATGCCTGGCAGAAAAGCTGGCAGAACAACAGAAAGAGTGGGTATATTTGTCG
TCTGATAAATACTTTCTGCACATAAATTCTATGAATGCCTCGCTA
>Gcnt4_Yellow1
ATGAAGAGACACAAGTGTCCCTGCAAATGTCCCTCAAGAAGGAAAATCCTGATCCTGTGT
GTTACGGGGTGGCTGATAGCACTGCTGAAACTCTTCCATGTTGAAAGACACTTTCTTCCC
TCTAAGGGCATTTATTTGGTTGAGCCCTTCTTGAGCACTTCTTCTTATGTTAGAAACAGG
TATTCCTACCTAAGAAATGAGTTCCAGTACAAAATTAATTGCTCGTCTATATTTGAACAA
GATCCCCATGAAATTGGCAAGAGTTTAGAgataagaagaaaagagataatAGATTTAACC
GATGAAGATGTTGTCGCAATGACAAGTGCTTGCCATGTGTATCGTTCGCTTAGGAAATAC
CACCTAAAACCTGTTTCTCCAGAGGAGGAGAGTTTTCCAATTGCCTACTCTTTGGTTGTT
CACAAAGATGCAGTAATGGTAGAAAGACTCATACATTCACTGTACAGTCATCAAAATATT
TACTGCATCCATTATgaccaaaaagcagcaaaaaGttTCAAATCTGCTGTGAACAATCTA
GCTAAATGTTTCCCCAATATTTTCATTGCATCGAAATTGGAGACAGTGGACTATGCACAT
ATTTCACGGCTGCAAGCCGATTTCAATTGTTTGTCTGATTTGATGGAGTCTCCAGTCCCC
TGGAAGTATGTTATTAATTTGTGTGGCCAAGATTTCCCTTTGAGGTCAAATTTTGAGTTG
GTGGTTGAACTGAAGAAACTCCGTGGAGGAAACATGCTGGAAACTATAAAGCCGAGCAGT
AGCAAAAAAGAAAGATTTACTTATCACTATGAACTTTTGAAAGTGCCTTATGAATATGTG
CAGATGCCTGTAAAAACCAACATTTCTAAGGATCTGCCACCTCATAATATTGAGGTATTT
GTAGGCAGCGCctattttgttttaagcagAGAATTTATTCAATATACTCTTAAAAGCTCT
CttgcaaaggatttttttGagtgGTCAAGGGATACGTACTCTCCAGATGAACATTTCTGG
GCCACTCTTGTACGTGTTCCTGGGGTCCCTGGGGAAATTCCAAGGTCGGCCCAGGACATA
ACAGACCTACAAAGCAAAACTCGTCTGGTGAAATGGAATTATCTTGAGGAACATTTGTAT
CCTCCCTGCACTGGTACCCACCTTCGCAGTGTCTGCATCTATGGGGCTGCAGAATTAAGA
TGGCTTCTGAAATATGGACACTGGTTTGCCAACAAGTTTGACTCCAAAGTGGACCCTGTC
CTGGTAAAATGCCTGGCAGAAAAGCTGGCAGAACAACAGAAAGAGTGGGTATATTTGTCG
TCTGATAAATACTTTCTGCACATAAATTCTATGAATGCCTCGCTA
>Gcnt4_Yellow2
ATGAAGAGACACAAGTGTCCCTGCAAATGTCCCTCAAGAAGGAAAATCCTGATCCTGTGT
GTTACGGGGTGGCTGATAGCACTGCTGAAACTCTTCCATGTTGAAAGACACTTTCTTCCC
TCTAAGGGCATTTATTTGGTTGAGCCCTTCTTGAGCACTTCTTCTTATGTTAGAAACAGG
TATTCCTACCTAAGAAATGAGTTCCAGTACAAAATTAATTGCTCGTCTATATTTGAACAA
GATCCCCATGAAATTGGCAAGAGTTTAGAgataagaagaaaagagataatAGATTTAACC
GATGAAGATGTTGTCGCAATGACAAGTGCTTGCCATGTGTATCGTTCGCTTAGGAAATAC
CACCTAAAACCTGTTTCTCCAGAGGAGGAGAGTTTTCCAATTGCCTACTCTTTGGTTGTT
CACAAAGATGCAGTAATGGTAGAAAGACTCATACATTCACTGTACAGTCATCAAAATATT
TACTGCATCCATTATgaccaaaaagcagcaaaaaGttTCAAATCTGCTGTGAACAATCTA
GCTAAATGTTTCCCCAATATTTTCATTGCATCGAAATTGGAGACAGTGGACTATGCACAT
ATTTCACGGCTGCAAGCCGATTTCAATTGTTTGTCTGATTTGATGGAGTCTCCAGTCCCC
TGGAAGTATGTTATTAATTTGTGTGGCCAAGATTTCCCTTTGAGGTCAAATTTTGAGTTG
GTGGTTGAACTGAAGAAACTCCGTGGAGGAAACATGCTGGAAACTATAAAGCCGAGCAGT
AGCAAAAAAGAAAGATTTACTTATCACTATGAACTTTTGAAAGTGCCTTATGAATATGTG
CAGATGCCTGTAAAAACCAACATTTCTAAGGATCTGCCACCTCATAATATTGAGGTATTT
GTAGGCAGCGCctattttgttttaagcagAGAATTTATTCAATATACTCTTAAAAGCTCT
CttgcaaaggatttttttGagtgGTCAAGGGATACGTACTCTCCAGATGAACATTTCTGG
GCCACTCTTGTACGTGTTCCTGGGGTCCCTGGGGAAATTCCAAGGTCGGCCCAGGACATA
ACAGACCTACAAAGCAAAACTCGTCTGGTGAAATGGAATTATCTTGAGGAACATTTGTAT
CCTCCCTGCACTGGTACCCACCTTCGCAGTGTCTGCATCTATGGGGCTGCAGAATTAAGA
TGGCTTCTGAAATATGGACACTGGTTTGCCAACAAGTTTGACTCCAAAGTGGACCCTGTC
CTGGTAAAATGCCTGGCAGAAAAGCTGGCAGAACAACAGAAAGAGTGGGTATATTTGTCG
TCTGATAAATACTTTCTGCACATAAATTCTATGAATGCCTCGCTA
>Slf1_GreenWT
ATGGCAAGCGCCGGGCAGAAGCGAATAATTCAATTCACTGGAtttaaaaaacaggagaaa
aaagAgCTGCTGAAATGGCTGTTCAAACTGGACTGTGTGTTCATAGATACTAAGaAATAC
AGGAATTGTACACACCTTATAGCAAAAAAGCTGTGCAAGAGTGAAAAGTTCTTAGCTGCC
TGTTCTTCTGGAAAATGGATACTAACTAAGGAGTACATAATTAATAGTGCTGGAAGTGGC
AGATGGCTTGATGAAACAATGTACGAATGGGGATATGAAATTGAAGAAGACACCCATTAT
TCACCTCAAATGCAATCTGCACCTAAAAGATGGCGCGAAGAACTGACACGCTCTGGTGCT
CCAGGGGCCTTCCACAGATGGAAAGTTGTCCTCCCCGTTAAGAAAGGTTATAAACAAATG
GCGTCTATTAGAAGAGTTCTTCAAGCTGGAAAGGCAGCAATATGTTCATCGCAAGCAGAG
GACAATATAACTCATATTTTCATCAGTAATAGGACTTTTCCTATGCAAAGCAAAAATTGT
CTCTCTGAAGCTCATTACTACCCTGTGCAATATCTAGGACATTACATTTTTGAGAATGAA
ATACAAAATACCAAAGATACTAGAATGGAC
>Slf1_Yellow1
ATGGCAAGCGCCGGGCAGAAGCGAATAATTCAATTCACTGGAtttaaaaaacaggagaaa
aaagAgCTGCTGAAATGGCTGTTCAAACTGGACTGTGTGTTCATAGATACTAAGaAATAC
AGGAATTGTACACACCTTATAGCAAAAAAGCTGTGCAAGAGTGAAAAGTTCTTAGCTGCC
TGTTCTTCTGGAAAATGGATACTAACTAAGGAGTACATAATTAATAGTGCTGGAAGTGGC
AGATGGCTTGATGAAACAATGTACGAATGGGGATATGAAATTGAAGAAGACACCCATTAT
TCACCTCAAATGCAATCTGCACCTAAAAGATGGCGCGAAGAACTGACACGCTCTGGTGCT
CCAGGGGCCTTCCACAGATGGAAAGTTGTCCTCCCCGTTAAGAAAGGTTATAAACAAATG
GCGTCTATTAGAAGAGTTCTTCAAGCTGGAAAGGCAGCAATATGTTCATCGCAAGCAGAG
GACAATATAACTCATATTTTCATCAGTAATAGGACTTTTCCTATGCAAAGCAAAAATTGT
CTCTCTGAAGCTCATTACTACCCTGTGCAATATCTAGGACATTACATTTTTGAGAATGAA
ATACAAAATACCAAAGATACTAGAATGGAC
>Slf1_Yellow2
ATGGCAAGCGCCGGGCAGAAGCGAATAATTCAATTCACTGGAtttaaaaaacaggagaaa
aaagAgCTGCTGAAATGGCTGTTCAAACTGGACTGTGTGTTCATAGATACTAAGaAATAC
AGGAATTGTACACACCTTATAGCAAAAAAGCTGTGCAAGAGTGAAAAGTTCTTAGCTGCC
TGTTCTTCTGGAAAATGGATACTAACTAAGGAGTACATAATTAATAGTGCTGGAAGTGGC
AGATGGCTTGATGAAACAATGTACGAATGGGGATATGAAATTGAAGAAGACACCCATTAT
TCACCTCAAATGCAATCTGCACCTAAAAGATGGCGCGAAGAACTGACACGCTCTGGTGCT
CCAGGGGCCTTCCACAGATGGAAAGTTGTCCTCCCCGTTAAGAAAGGTTATAAACAAATG
GCGTCTATTAGAAGAGTTCTTCAAGCTGGAAAGGCAGCAATATGTTCATCGCAAGCAGAG
GACAATATAACTCATATTTTCATCAGTAATAGGACTTTTCCTATGCAAAGCAAAAATTGT
CTCTCTGAAGCTCATTACTACCCTGTGCAATATCTAGGACATTACATTTTTGAGAATGAA
ATACAAAATACCAAAGATACTAGAATGGAC
>Wdr70_GreenWT
gACGCTGAGATGCGAGGGGGACCTGACCCGGAGATAGCGGCTACCATGGGCTTCTCTGGC
TTCGGGAAGAAAGCTCGGACTTTTGATCTCGAAGCCATGTTTGAGCAAACAAGAAGAACT
GCGgtggagaggagcaggaaggtCTTGGAAGCTCgtgaaagagagAaggaagaacAGGCT
GAAAAAGATCTTAGAAGTTCATGCATCAATCCATCAGCTTCAGCATCCAATGCAACAGGC
ACTGGAACCACATCAACCCAAAGAAGGAAAGTCCGGAGTGAGAGTGAAAATAGTTCAGAT
GAAGAATTAACTGGGCCTTCCAAGCAGTCCCCGACCTCTGCTCAAGGTCCAGTGGAGGAT
AcCgatgatgaagatgatgacTTCATTGGGCCGCCACTTCCGCCTGGGTTCAAGGATAGT
GATGACGATAATGATGAtgatAcagaggaggaagataaTaaCCCTGTCAAGAAAATTCCA
GATTCTCATGAAATTACACTGCAACATGGGACTAAAGCAGTTTCTGCTTTGGGGTTGGAT
CCTTCAGGTGCCCGTTTGATAACTGGTGGATATGACTATGATGTTAAATTTTGGGATTTT
GCTGGAATGGATGCTTCTCTGCAAGCTTTTCGGTCACTCCAGCCATGTGAATGtcATCAA
ATCAGATCTTTACAGTATAGCAGCACAGGAGATGTCATTCTCGTTGTCTCTGGTAACTCT
CAGGCAAAAGTTCTTGACAGAGATGGCTTCCCAGTAATGGAATGCATAAAAGGAGACCAG
TACATTGTGGATATGACAAACACAAAGgGTCACACAGCAATGCTCAATTCAGGCTGTTGG
CATCCAAAGataaaggaagaatttttaACATGTTCTAATGATGGAACTGTGAGGACGTGG
GAtatAaacaatgaaaaaaagcacaaaacTgTATTTAAACCACGATCAAGTCAGGGTAAA
CGGGTGATTCCTACAAGTTGCACATACAGCAGAGATGGTAAACTTATCGCAGCTGGCTGT
CAAGATGGCTCCATCCAGATCTGGGATAGGAATATGACTGTACACACGAAGTTCCACTGC
AGGCAAGCTCATGCTCCGGGCACTGACACTTCATGCTTGACATTTTCCTATGATGGTGTT
GTCCTTGCCAGCCGGGGAGGAGATAATACTTTAAAATTATGGGATATTAGACAGTTAAAA
AAGCCTCTTAATTCAGCAGAAGGACTACCCAGCTTCTTTCCAATGACAGATTGTTGTTTC
AGCCCAGATGATAAGATACTCGTCACAGGCACCTCTGTTAAGAGAGGTGGTGGCAGTGGG
AAGCTTTGCTTCTTTTACCGGGAATCATTGCAGAAGTTGTACGAGATAGAAGTTACAGAT
GCAAGTGTTGTGCGTAGCCTTTGGCATCCTAAACTGAACCAGATCATGGTTGGTACAGGA
AATGGTTTGGCCAAAGTCTACTATGATCCTGTCAAAAGCCAGAGGGGAGCAAAATTATGT
GTGGTCAAAACAAAACGAAAAGAGAGACCAGCAGAGACTCTTACACAGGATTACATTATA
ACACCCCATGCACTTCCGATGTTCCGTGAACCACGACAGCGAAGCACCaggaagcagctg
gagaaggataGGCTGGACCCCGTGAAGTCTCACAAACCTGAACCTCCAGTAGCAGGACCA
GgtcGTGGTGGGCGTGTTGGAACTCATGGAGGTACCTTGTCATCATATATAGTCAAGAAT
ATTGCACTGGATAAGACAGATGATAGCAACCCTCGAGAGGCTATTTTACGTCACGCAAAG
GAAGCGGAGGAGAATCCCTACTGGATTTCTCCGGCATATGCTAAAACACAACCAAAAGCA
GTTTTTGCAGAAGTGGAACCAGAAGATGATGAAACAGACAAGCCAGAGTGGAAAAAACGT
AAAATT
>Wdr70_Yellow1
gACGCTGAGATGCGAGGGGGACCTGACCCGGAGATAGCGGCTACCATGGGCTTCTCTGGC
TTCGGGAAGAAAGCTCGGACTTTTGATCTCGAAGCCATGTTTGAGCAAACAAGAAGAACT
GCGgtggagaggagcaggaaggtCTTGGAAGCTCgtgaaagagagAaggaagaacAGGCT
GAAAAAGATCTTAGAAGTTCATGCATCAATCCATCAGCTTCAGCATCCAATGCAACAGGC
ACTGGAACCACATCAACCCAAAGAAGGAAAGTCCGGAGTGAGAGTGAAAATAGTTCAGAT
GAAGAATTAACTGGGCCTTCCAAGCAGTCCCCGACCTCTGCTCAAGGTCCAGTGGAGGAT
AcCgatgatgaagatgatgacTTCATTGGGCCGCCACTTCCGCCTGGGTTCAAGGATAGT
GATGACGATAATGATGAtgatAcagaggaggaagataaTaaCCCTGTCAAGAAAATTCCA
GATTCTCATGAAATTACACTGCAACATGGGACTAAAGCAGTTTCTGCTTTGGGGTTGGAT
CCTTCAGGTGCCCGTTTGATAACTGGTGGATATGACTATGATGTTAAATTTTGGGATTTT
GCTGGAATGGATGCTTCTCTGCAAGCTTTTCGGTCACTCCAGCCATGTGAATGtcATCAA
ATCAGATCTTTACAGTATAGCAGCACAGGAGATGTCATTCTCGTTGTCTCTGGTAACTCT
CAGGCAAAAGTTCTTGACAGAGATGGCTTCCCAGTAATGGAATGCATAAAAGGAGACCAG
TACATTGTGGATATGACAAACACAAAGgGTCACACAGCAATGCTCAATTCAGGCTGTTGG
CATCCAAAGataaaggaagaatttttaACATGTTCTAATGATGGAACTGTGAGGACGTGG
GAtatAaacaatgaaaaaaagcacaaaacTgTATTTAAACCACGATCAAGTCAGGGTAAA
CGGGTGATTCCTACAAGTTGCACATACAGCAGAGATGGTAAACTTATCGCAGCTGGCTGT
CAAGATGGCTCCATCCAGATCTGGGATAGGAATATGACTGTACACACGAAGTTCCACTGC
AGGCAAGCTCATGCTCCGGGCACTGACACTTCATGCTTGACATTTTCCTATGATGGTGTT
GTCCTTGCCAGCCGGGGAGGAGATAATACTTTAAAATTATGGGATATTAGACAGTTAAAA
AAGCCTCTTAATTCAGCAGAAGGACTACCCAGCTTCTTTCCAATGACAGATTGTTGTTTC
AGCCCAGATGATAAGATACTCGTCACAGGCACCTCTGTTAAGAGAGGTGGTGGCAGTGGG
AAGCTTTGCTTCTTTTACCGGGAATCATTGCAGAAGTTGTACGAGATAGAAGTTACAGAT
GCGAGTGTTGTGCGTAGCCTTTGGCATCCTAAACTGAACCAGATCATGGTTGGTACAGGA
AATGGTTTGGCCAAAGTCTACTATGATCCTGTCAAAAGCCAGAGGGGAGCAAAATTATGT
GTGGTCAAAACAAAACGAAAAGAGAGACCAGCAGAGACTCTTACACAGGATTACATTATA
ACACCCCATGCACTTCCGATGTTCCGTGAACCACGACAGCGAAGCACCaggaagcagctg
gagaaggataGGCTGGACCCCGTGAAGTCTCACAAACCTGAACCTCCAGTAGCAGGACCA
GgtcGTGGTGGGCGTGTTGGAACTCATGGAGGTACCTTGTCATCATATATAGTCAAGAAT
ATTGCACTGGATAAGACAGATGATAGCAACCCTCGAGAGGCTATTTTACGTCACGCAAAG
GAAGCGGAGGAGAATCCCTACTGGATTTCTCCGGCATATGCTAAAACACAACCAAAAGCA
GTTTTTGCAGAAGTGGAACCAGAAGATGATGAAACAGACAAGCCAGAGTGGAAAAAACGT
AAAATT
>Wdr70_Yellow2
gACGCTGAGATGCGAGGGGGACCTGACCCGGAGATAGCGGCTACCATGGGCTTCTCTGGC
TTCGGGAAGAAAGCTCGGACTTTTGATCTCGAAGCCATGTTTGAGCAAACAAGAAGAACT
GCGgtggagaggagcaggaaggtCTTGGAAGCTCgtgaaagagagAaggaagaacAGGCT
GAAAAAGATCTTAGAAGTTCATGCATCAATCCATCAGCTTCAGCATCCAATGCAACAGGC
ACTGGAACCACATCAACCCAAAGAAGGAAAGTCCGGAGTGAGAGTGAAAATAGTTCAGAT
GAAGAATTAACTGGGCCTTCCAAGCAGTCCCCGACCTCTGCTCAAGGTCCAGTGGAGGAT
AcCgatgatgaagatgatgacTTCATTGGGCCGCCACTTCCGCCTGGGTTCAAGGATAGT
GATGACGATAATGATGAtgatAcagaggaggaagataaTaaCCCTGTCAAGAAAATTCCA
GATTCTCATGAAATTACACTGCAACATGGGACTAAAGCAGTTTCTGCTTTGGGGTTGGAT
CCTTCAGGTGCCCGTTTGATAACTGGTGGATATGACTATGATGTTAAATTTTGGGATTTT
GCTGGAATGGATGCTTCTCTGCAAGCTTTTCGGTCACTCCAGCCATGTGAATGtcATCAA
ATCAGATCTTTACAGTATAGCAGCACAGGAGATGTCATTCTCGTTGTCTCTGGTAACTCT
CAGGCAAAAGTTCTTGACAGAGATGGCTTCCCAGTAATGGAATGCATAAAAGGAGACCAG
TACATTGTGGATATGACAAACACAAAGgGTCACACAGCAATGCTCAATTCAGGCTGTTGG
CATCCAAAGataaaggaagaatttttaACATGTTCTAATGATGGAACTGTGAGGACGTGG
GAtatAaacaatgaaaaaaagcacaaaacTgTATTTAAACCACGATCAAGTCAGGGTAAA
CGGGTGATTCCTACAAGTTGCACATACAGCAGAGATGGTAAACTTATCGCAGCTGGCTGT
CAAGATGGCTCCATCCAGATCTGGGATAGGAATATGACTGTACACACGAAGTTCCACTGC
AGGCAAGCTCATGCTCCGGGCACTGACACTTCATGCTTGACATTTTCCTATGATGGTGTT
GTCCTTGCCAGCCGGGGAGGAGATAATACTTTAAAATTATGGGATATTAGACAGTTAAAA
AAGCCTCTTAATTCAGCAGAAGGACTACCCAGCTTCTTTCCAATGACAGATTGTTGTTTC
AGCCCAGATGATAAGATACTCGTCACAGGCACCTCTGTTAAGAGAGGTGGTGGCAGTGGG
AAGCTTTGCTTCTTTTACCGGGAATCATTGCAGAAGTTGTACGAGATAGAAGTTACAGAT
GCAAGTGTTGTGCGTAGCCTTTGGCATCCTAAACTGAACCAGATCATGGTTGGTACAGGA
AATGGTTTGGCCAAAGTCTACTATGATCCTGTCAAAAGCCAGAGGGGAGCAAAATTATGT
GTGGTCAAAACAAAACGAAAAGAGAGACCAGCAGAGACTCTTACACAGGATTACATTATA
ACACCCCATGCACTTCCGATGTTCCGTGAACCACGACAGCGAAGCACCaggaagcagctg
gagaaggataGGCTGGACCCCGTGAAGTCTCACAAACCTGAACCTCCAGTAGCAGGACCA
GgtcGTGGTGGGCGTGTTGGAACTCATGGAGGTACCTTGTCATCATATATAGTCAAGAAT
ATTGCACTGGATAAGACAGATGATAGCAACCCTCGAGAGGCTATTTTACGTCACGCAAAG
GAAGCGGAGGAGAATCCCTACTGGATTTCTCCGGCATATGCTAAAACACAACCAAAAGCA
GTTTTTGCAGAAGTGGAACCAGAAGATGATGAAACAGACAAGCCAGAGTGGAAAAAACGT
AAAATT
>Iqgap2_GreenWT
AGGTGGATGGAGGTCTGCTTGGAGGAAGAGCTGCCCCCAACTACAGAGCTGGAGGAAGGT
TTAAGAAATGGTGTTTACCTAGCCAAGCTGGCAAAATTCTTTGCCCCTAACGTGGTGTCA
GACAAAAAGATATACGACGTGGAGCAGGCACGCTATAAGCGATCTGGCCTTCATTTTCGG
CACACTGACAATACCGTGCAGTGGTTAAGAGCAATGGAGTCCATTGGTTTGCCTAAGATC
TTTTATCCAGAGACTACGGATGTCTACGATAGGAAAAACATCCCTAGGATGATATATTGC
ATTCACGCTCTAAGtttaTATCTGTTCAAACTAGGATTAGCACCACAAATCCAGGACCTA
CTGGGGAAAGTAGACTTCACAGAGGAAGAAATCAGCAACATGCGAAAGGAGCTAGAGAAG
TATGGCATACAGATGCCATCTTTTAGTAAAATTGGTGGGATCCTGGCCAGTGAATTATCA
GTGGATGAAGCTGCATtgcatgCAGCAGTAATAGCAATTAACGAAGCTATTGAGAAGGGA
ATAGCTGAGCAAACCATTGTAACTCTGAGGAACCCAAATGCAATGTTGCTAAATGTGGAT
GAAGAACTTGCACAAGACTATCAGAATGAACTCTTTGAAGctaaAaggagaaaagaatca
AATGCAAGACTTAAGaaTGGCACAATCtctgaagaagagagagatgtCTACGAGGAGCTG
CTGACACAAGCTGAGATTCAAGGAAATATCAATAAGATAAACAAACTTATAGCAGTTGAC
AATATCAATACTACAATTCGTAACTGTGATCCTAGTAAAACACTGGTTGCACTGATGAAA
CCGGAGGCACAGCTGCCTGTTGTTCAcCcatttgctgctgttttctatcAGACTGAGCTG
TTCAACCTCCAACAACAGAATGCTGTGAACTACCTGGCACATGATGAACTGTCTATTGCA
GTAGAAATGTTGTCAGCTGTTGTGTTGCTAAACCAGGCCTTGGAAAATAAGGACCTCCTA
ATGATAAAGAATCATCTCAGAACCCCATGTATTGGCTTCAATAATCTGGAAGAGGAAAAC
TTTCAACGTTACGCTGATACACTATTGTCTATTAAGTCAGAGGCTTCATCTCAAGGCCAA
GATTATTTAAGCTGGAATGATATCCAGAACTGCATTGACATGGTTAATATCcaaattaaa
gaagaaaatgaaaGAATCATTGCAATTGGTCAGATTAATGAAGCAATTGACCAAGGAAAT
CCTGAGAAAACTGTAgaaaccctgctgTtgcccacagccaAGCTGCAAGATGTGAGGCCA
GTAAATGCAAGGCATTACCAGGATGTTCTGCACCATgccaaagcacagaaatgcaaGGAA
TCCCAAGATGAATCAGCACTTCTGTGGCTGgatgaaatacaaaaaggaaTCAGTGATGGC
AATAATAATATAAAAGAGGCAGAAATCTTGGCTGTTGGAACATCAGTGATTAATAAGAGC
TTGGAGAAGGGTGATTCACAGCCAATCCTGATGATACTGCAGTCCAAGTTTGGATTAAGA
GTGATTCCTGAGCGTGCTGAAACCTACTTCAGGAACCTCTCTGAAGCCAAGAATCTGAAA
GCTAGAGAAGATTCTAATGAAAGTCCATGGATTAAACTGGTAATGAAAAACCTGTATGAT
TACTATTACAATGTGGAAACTGAGGAAGGCACCTGTGATGCCCCCGAAGGAGTTGTACCG
AAAACTTCATGGTTAACTGGTGAAGAAATCCAGAGCATTGTCGGGCAAGTTACAGCAGAT
TACAATCgagagcagctgtggcttgCTAATGAAAATCTGATTGTTCAGCTGCAAGCCCGA
GCAAGGGGATTCTTAGTCAGAAAAAATTATCGGGAGAGAAAAGCTTACCTTCAAAGCCAG
GAACCATCTGCCATCAAAATACAGGCTTTCTGGAAAGGatacaaacaaaggaaaagctat
GTTGACAGACTAAAGGTGCTTCAAGGCAATGTTTCTGCTATTGTTAAGattCAGTCATGG
GTCAAAATGTGGCTTGCAAAGAGATCTTACAGGAAACGTCTGCAGTACTTCAAGGATCAT
AATGATGAAATTGTGAAGATACAAGCATTTCTCAGAGCAAACAAAGCCAGGGAGGACTAC
AGAACACTAATTGGTGCTGAAAATCCACCTCTGACTGTCCTGCGCAAATTTGCTTACCTC
TTGGACCAAAGTGACTTAGACTTTCAAGAAGAACTAGAAGTAACAAGGTTAAGGGAAGAA
GTGGTTACAAAAATTCGATCCAATCaacagctggagaaggacttgaaCTTAATGGATATA
AAGATTGGACTGCTGGTGAAAAACAGAATCACTCTTCAGGATGTGGTACTGCACAGTAAG
AAACTTaacaaaaagagcaaaagtCAGTTGGAAGAGATGGTTATGGTTGATAAACAGGGT
ATCAAAGGTTTGAgtaaagagagaagaaagaaactggagGCTTATCAACATTTGTTCTAC
CTTTTACAGactAATCCCACATATTTGGCAAAGCTGATTTTCCAGATGCcacaaaacaaa
tcaaccaAGTTTATGGATACAGTCATCTTTACTCTATACAACTATGCCTCCAATCAACGA
GAAGAGTATCTGCTTCTCAAACTCTTCAAAACTGCTCTAGAAGAGGAGATAAACTCTAAG
GTAGACCAGATACAGGATATCGTTACTGGAAACCCCACAGTCATTAAGATGGTCGTCAGC
TTCAACCGAGGTGCTCGTGGACAGAATACTCTGCGCCAGCTCCTGGCCCCTGTGGTGAAA
GAGATCATGGAGGACAAGTCCCTCATAATCAACACTAGTCCTGTGGATGTATACAAGTCA
TGGGTAAACCAGCTAGAAATGCAGACTGGTGAGGCCAGCAAATTGCCATATGATGTAACC
ACAGAACAAGCATTGACACACACAGAAGTGGTCAATAAACTGGAATCATCAATTCAGAGT
TTACGAGCAGTAACTGACAAAGTTCTCACGACCATATTCTCCTCTCTCAACATGATGCCT
TATGGAATGAGATACATAGCCAAAGTTCTGAAGAGCTCGCTCCATGAGAAATTCCCAGAT
GCAACAGAAGATGAACTATTGAAGATTGTTGGCAACCTCTTGTACTATCGCTACATGAAC
CCTGCCATTGTTGCTCCTGATGGCTTTGATATCATTGATATAACAGCTGGGGGCCAGATA
CACCCTGACCAGAGGAGGAACCTAGGTTGTGTGGCAAAAGTCCTTCAGCATGCTGCTTCT
AACAAACTGTTCGAAGGAGAGAGCGAACATCTATCGTCTATGAACACCTACCTCTCACAG
ACATACCAGAAGTTCAGGAAtttttttcaagcagcaTGTGATGTTCCTGAACCAGAGGAG
AAATTCAATATTGATGAATACTCTGACATGGTGACCCTTAGCAAACCTGTCATATATATC
TCCATTGAAGAAATTATCAATACCCATTCACTACTCTTGGAACATCAGGATGCCATTGCC
ACTGAGCCAAATGACCTACTCAACGAATTGCTGGAAGGGCTGGGACCAGTTCCTGATGTT
GAGTCTTTCCTTGGAGAAGGAGCTGTTGATCCCAATGACTCTAACCGGGCAAGCACACTG
AATCAGCTTGCAAAAACAGAGATTTCGCTGTCTCTAACAAGCAAATATGAGTTACGAGAA
GGTGAAGATCAGGATCTCAAGAGCCTAATGATAAAGACCAAAAGGCTCATTGTGGATGTG
ATACGAACACAGCCAGGGGATACGCTCTTAGAAATATTAGAAACACCGGCCACCGCACAA
CAGGAATCTGAACATCTGAAACTTGCAGAAAAACGTGCCATCTTAGATTCAAAAACtcca
gagaGaatgaagcacagtCAGTCTGTTTTCGAAGATGGGCAGCTACCActagaacaaaag
aaaaggaaaattcagagaaatctcCGGACATTGGAACAAGCAGGACTGGTGTCTTCAGCA
ACTAAGTACCAAGAAATTATAAATGAGATCGCTAAGGATATTCGGAATCAAAGAAGATAC
AGACATCATCGAAAAGCTGAATTGGTGAAACTCCAGCAGACTTTGAATGCACTTAACTCC
AAGACAGCATTTTATGAAGAACAAATTAATTATTACAACACCTACATAAAAACTTGCTTA
GACAACTTAACAAGAAAAAATTCACGGAGGTCTATTAAAGTAGATGGAAAAGAAGAGGTG
AAGGGAAGCAAAAAACTGAAGCAGACCTCATTAAAGTACACAGCCGCAAGACTGCATGAA
AAAGGTGTCATCTTAGAAATTGAAGATCTTCAAACCAACCAGTTTAAGAACGTGATGTTT
GATATCACACCTGGAGAAGAAGTGGGTGACtttgaaatcaaagcaaaATTCTTGGGGGTT
GAGATGGAAAAAGTGCAGCTCCATTTCCAGGATTTGCTTCAGATGCAGTACGAAGGTGTG
GctgtaatgaaaatgtttgatAAGGCTAAAGTGAACGTGAATTTGCTCATATTCTTGTTG
AATAAGAAGTTCTATGGAAAA
>Iqgap2_Yellow1
AGGTGGATGGAGGTCTGCTTGGAGGAAGAGCTGCCCCCAACTACAGAGCTGGAGGAAGGT
TTAAGAAATGGTGTTTACCTAGCCAAGCTGGCAAAATTCTTTGCCCCTAACGTGGTGTCA
GACAAAAAGATATACGACGTGGAGCAGGCACGCTATAAGCGATCTGGCCTTCATTTTCGG
CACACTGACAATACCGTGCAGTGGTTAAGAGCAATGGAGTCCATTGGTTTGCCTAAGATC
TTTTATCCAGAGACTACGGATGTCTACGATAGGAAAAACATCCCTAGGATGATATATTGC
ATTCACGCTCTAAGtttaTATCTGTTCAAACTAGGATTAGCACCACAAATCCAGGACCTA
CTGGGGAAAGTAGACTTCACAGAGGAAGAAATCAGCAACATGCGAAAGGAGCTAGAGAAG
TATGGCATACAGATGCCATCTTTTAGTAAAATTGGTGGGATCCTGGCCAGTGAATTATCA
GTGGATGAAGCTGCATtgcatgCAGCAGTAATAGCAATTAACGAAGCTATTGAGAAGGGA
ATAGCTGAGCAAACCATTGTAACTCTGAGGAACCCAAATGCAATGTTGCTAAATGTGGAT
GAAGAACTTGCACAAGACTATCAGAATGAACTCTTTGAAGctaaAaggagaaaagaatca
AATGCAAGACTTAAGaaTGGCACAATCtctgaagaagagagagatgtCTACGAGGAGCTG
CTGACACAAGCTGAGATTCAAGGAAATATCAATAAGATAAACAAACTTATAGCAGTTGAC
AATATCAATACTACAATTCGTAACTGTGATCCTAGTAAAACACTGGTTGCACTGATGAAA
CCGGAGGCACAGCTGCCTGTTGTTCAcCcatttgctgctgttttctatcAGACTGAGCTG
TTCAACCTCCAACAACAGAATGCTGTGAACTACCTGGCACATGATGAACTGTCTATTGCA
GTAGAAATGTTGTCAGCTGTTGTGTTGCTAAACCAGGCCTTGGAAAATAAGGACCTCCTA
ATGATAAAGAATCATCTCAGAACCCCATGTATTGGCTTCAATAATCTGGAAGAGGAAAAC
TTTCAACGTTACGCTGATACACTATTGTCTATTAAGTCAGAGGCTTCATCTCAAGGCCAA
GATTATTTAAGCTGGAATGATATCCAGAACTGCATTGACATGGTTAATATCcaaattaaa
gaagaaaatgaaaGAATCATTGCAATTGGTCAGATTAATGAAGCAATTGACCAAGGAAAT
CCTGAGAAAACTGTAgaaaccctgctgTtgcccacagccaAGCTGCAAGATGTGAGGCCA
GTAAATGCAAGGCATTACCAGGATGTTCTGCACCATgccaaagcacagaaatgcaaGGAA
TCCCAAGATGAATCAGCACTTCTGTGGCTGgatgaaatacaaaaaggaaTCAGTGATGGC
AATAATAATATAAAAGAGGCAGAAATCTTGGCTGTTGGAACATCAGTGATTAATAAGAGC
TTGGAGAAGGGTGATTCACAGCCAATCCTGATGATACTGCAGTCCAAGTTTGGATTAAGA
GTGATTCCTGAGCGTGCTGAAACCTACTTCAGGAACCTCTCTGAAGCCAAGAATCTGAAA
GCTAGAGAAGATTCTAATGAAAGTCCATGGATTAAACTGGTAATGAAAAACCTGTATGAT
TACTATTACAATGTGGAAACTGAGGAAGGCACCTGTGATGCCCCCGAAGGAGTTGTACCG
AAAACTTCATGGTTAACTGGTGAAGAAATCCAGAGCATTGTCGGGCAAGTTACAGCAGAT
TACAATCgagagcagctgtggcttgCTAATGAAAATCTGATTGTTCAGCTGCAAGCCCGA
GCAAGGGGATTCTTAGTCAGAAAAAATTATCAGGAGAGAAAAGCTTACCTTCAAAGCCAG
GAACCATCTGCCATCAAAATACAGGCTTTCTGGAAAGGatacaaacaaaggaaaagctat
GTTGACAGACTAAAGGTGCTTCAAGGCAATGTTGCTGCTATTGTTAAGattCAGTCATGG
GTCAAAATGTGGCTTGCAAAGAGATCTTACAGGAAACGTCTGCAGTACTTCAAGGATCAT
AATGATGAAATTGTGAAGATACAAGCATTTCTCAGAGCAAACAAAGCCAGGGAGGACTAC
AGAACACTAATTGGTGCTGAAAATCCACCTCTGACTGTCCTGCGCAAATTTGCTTACCTC
TTGGACCAAAGTGACTTAGACTTTCAAGAAGAACTAGAAGTAACAAGGTTAAGGGAAGAA
GTGGTTACAAAAATTCGATCCAATCaacagctggagaaggacttgaaCTTAATGGATATA
AAGATTGGACTGCTGGTGAAAAACAGAATCACTCTTCAGGATGTGGTACTGCACAGTAAG
AAACTTaacaaaaagagcaaaagtCAGTTGGAAGAGATGGTTATGGTTGATAAACAGGGT
ATCAAAGGTTTGAgtaaagagagaagaaagaaactggagGCTTATCAACATTTGTTCTAC
CTTTTACAGactAATCCCACATATTTGGCAAAGCTGATTTTCCAGATGCcacaaaacaaa
tcaaccaAGTTTATGGATACAGTCATCTTTACTCTATACAACTATGCCTCCAATCAACGA
GAAGAGTATCTGCTTCTCAAACTCTTCAAAACTGCTCTAGAAGAGGAGATAAACTCTAAG
GTAGACCAGATACAGGATATTGTTACTGGAAACCCCACAGTCATTAAGATGGTCGTCAGC
TTCAACCGAGGTGCTCGTGGACAGAATACTCTGCGCCAGCTCCTGGCCCCTGTGGTGAAA
GAGATCATGGAGGACAAGTCCCTCATAATCAACACTAGTCCTGTGGATGTATACAAGTCA
TGGGTAAACCAGCTAGAAATGCAGACTGGTGAGGCCAGCAAATTGCCATATGATGTAACC
ACAGAACAAGCATTGACACACACAGAAGTGGTCAATAAACTGGAATCATCAATTCAGAGT
TTACGAGCAGTAACTGACAAAGTTCTCACGACCATATTCTCCTCTCTCAACATGATGCCT
TATGGAATGAGATACATAGCCAAAGTTCTGAAGAGCTCGCTCCATGAGAAATTCCCAGAT
GCAACAGAAGATGAACTATTGAAGATTGTTGGCAACCTCTTGTACTATCGCTACATGAAC
CCTGCCATTGTTGCTCCTGATGGCTTTGATATCATTGATATAACAGCTGGGGGCCAGATA
CACCCTGACCAGAGGAGGAACCTAGGTTGTGTGGCAAAAGTCCTTCAGCATGCTGCTTCT
AACAAACTGTTCGAAGGAGAGAGCGAACATCTATCGTCTATGAACACCTACCTCTCACAG
ACATACCAGAAGTTCAGGAAtttttttcaagcagcaTGTGATGTTCCTGAACCAGAGGAG
AAATTCAATATTGATGAATACTCTGACATGGTGACCCTTAGCAAACCTGTCATATATATC
TCCATTGAAGAAATTATCAATACCCATTCACTACTCTTGGAACATCAGGATGCCATTGCC
ACTGAGCCAAATGACCTACTCAACGAATTGCTGGAAGGGCTGGGACCAGTTCCTGATGTT
GAGTCTTTCCTTGGAGAAGGAGCTGTTGATCCCAATGACTCTAACCGGGCAAGCACACTG
AATCAGCTTGCAAAAACAGAGATTTCGCTGTCTCTAACAAGCAAATATGAGTTACGAGAA
GGTGAAGATCAGGATCTCAAGAGCCTAATGATAAAGACCAAAAGGCTCATTGTGGATGTG
ATACGAACACAGCCAGGGGATACGCTCTTAGAAATATTAGAAACACCGGCCACCGCACAA
CAGGAATCTGAACATCTGAAACTTGCAGAAAAACGTGCCATCTTAGATTCCAAAACtcca
gagaAaatgaagcacagtCAGTCTGTTTTCGAAGATGGGCAGCTACCActagaacaaaag
aaaaggaaaattcagagaaatctcCGGACATTGGAACAAGCAGGACTGGTGTCTTCAGCA
ACTAAGTACCAAGAAATTATAAATGAGATCGCTAAGGATATTCGGAATCAAAGAAGATAC
AGACATCATCGAAAAGCTGAATTGGTGAAACTCCAGCAGACTTTGAATGCACTTAACTCC
AAGACAGCATTTTATGAAGAACAAATTAATTATTACAACACCTACATAAAAACTTGCTTA
GACAACTTAACAAGAAAAAATTCACGGAGGTCTATTAAAGTAGATGGAAAAGAAGAGGTG
AAGGGAAGCAAAAAACTGAAGCAGACCTCATTAAAGTACACAGCCGCAAGACTGCATGAA
AAAGGTGTCATCTTAGAAATTGAAGATCTTCAAACCAACCAGTTTAAGAACGTGATGTTT
GATATCACACCTGGAGAAGAAGTGGGTGACtttgaaatcaaagcaaaATTCTTGGGGGTT
GAGATGGAAAAAGTGCAGCTCCATTTCCAGGATTTGCTTCAGATGCAGTACGAAGGTGTG
GctgtaatgaaaatgtttgatAAGGCTAAAGTGAACGTGAATTTGCTCATATTCTTGTTG
AATAAGAAGTTCTATGGAAAA
>Iqgap2_Yellow2
AGGTGGATGGAGGTCTGCTTGGAGGAAGAGCTGCCCCCAACTACAGAGCTGGAGGAAGGT
TTAAGAAATGGTGTTTACCTAGCCAAGCTGGCAAAATTCTTTGCCCCTAACGTGGTGTCA
GACAAAAAGATATACGACGTGGAGCAGGCACGCTATAAGCGATCTGGCCTTCATTTTCGG
CACACTGACAATACCGTGCAGTGGTTAAGAGCAATGGAGTCCATTGGTTTGCCTAAGATC
TTTTATCCAGAGACTACGGATGTCTACGATAGGAAAAACATCCCTAGGATGATATATTGC
ATTCACGCTCTAAGtttaTATCTGTTCAAACTAGGATTAGCACCACAAATCCAGGACCTA
CTGGGGAAAGTAGACTTCACAGAGGAAGAAATCAGCAACATGCGAAAGGAGCTAGAGAAG
TATGGCATACAGATGCCATCTTTTAGTAAAATTGGTGGGATCCTGGCCAGTGAATTATCA
GTGGATGAAGCTGCATtgcatgCAGCAGTAATAGCAATTAACGAAGCTATTGAGAAGGGA
ATAGCTGAGCAAACCATTGTAACTCTGAGGAACCCAAATGCAATGTTGCTAAATGTGGAT
GAAGAACTTGCACAAGACTATCAGAATGAACTCTTTGAAGctaaAaggagaaaagaatca
AATGCAAGACTTAAGaaTGGCACAATCtctgaagaagagagagatgtCTACGAGGAGCTG
CTGACACAAGCTGAGATTCAAGGAAATATCAATAAGATAAACAAACTTATAGCAGTTGAC
AATATCAATACTACAATTCGTAACTGTGATCCTAGTAAAACACTGGTTGCACTGATGAAA
CCGGAGGCACAGCTGCCTGTTGTTCAcTcatttgctgctgttttctatcAGACTGAGCTG
TTCAACCTCCAACAACAGAATGCTGTGAACTACCTGGCACATGATGAACTGTCTATTGCA
GTAGAAATGTTGTCAGCTGTTGTGTTGCTAAACCAGGCCTTGGAAAATAAGGACCTCCTA
ATGATAAAGAATCATCTCAGAACCCCATGTATTGGCTTCAATAATCTGGAAGAGGAAAAC
TTTCAACGTTACGCTGATACACTATTGTCTATTAAGTCAGAGGCTTCATCTCAAGGCCAA
GATTATTTAAGCTGGAATGATATCCAGAACTGCATTGACATGGTTAATATCcaaattaaa
gaagaaaatgaaaGAATCATTGCAATTGGTCAGATTAATGAAGCAATTGACCAAGGAAAT
CCTGAGAAAACTGTAgaaaccctgctgTtgcccacagccaAGCTGCAAGATGTGAGGCCA
GTAAATGCAAGGCATTACCAGGATGTTCTGCACCATgccaaagcacagaaatgcaaGGAA
TCCCAAGATGAATCAGCACTTCTGTGGCTGgatgaaatacaaaaaggaaTCAGTGATGGC
AATAATAATATAAAAGAGGCAGAAATCTTGGCTGTTGGAACATCAGTGATTAATAAGAGC
TTGGAGAAGGGTGATTCACAGCCAATCCTGATGATACTGCAGTCCAAGTTTGGATTAAGA
GTGATTCCTGAGCGTGCTGAAACCTACTTCAGGAACCTCTCTGAAGCCAAGAATCTGAAA
GCTAGAGAAGATTCTAATGAAAGTCCATGGATTAAACTGGTAATGAAAAACCTGTATGAT
TACTATTACAATGTGGAAACTGAGGAAGGCACCTGTGATGCCCCCGAAGGAGTTGTACCG
AAAACTTCATGGTTAACTGGTGAAGAAATCCAGAGCATTGTCGGGCAAGTTACAGCAGAT
TACAATCgagagcagctgtggcttgCTAATGAAAATCTGATTGTTCAGCTGCAAGCCCGA
GCAAGGGGATTCTTAGTCAGAAAAAATTATCGGGAGAGAAAAGCTTACCTTCAAAGCCAG
GAACCATCTGCCATCAAAATACAGGCTTTCTGGAAAGGatacaaacaaaggaaaagctat
GTTGACAGACTAAAGGTGCTTCAAGGCAATGTTGCTGCTATTGTTAAGattCAGTCATGG
GTCAAAATGTGGCTTGCAAAGAGATCTTACAGGAAACGTCTGCAGTACTTCAAGGATCAT
AATGATGAAATTGTGAAGATACAAGCATTTCTCAGAGCAAACAAAGCCAGGGAGGACTAC
AGAACACTAATTGGTGCTGAAAATCCACCTCTGACTGTCCTGCGCAAATTTGCTTACCTC
TTGGACCAAAGTGACTTAGACTTTCAAGAAGAACTAGAAGTAACAAGGTTAAGGGAAGAA
GTGGTTACAAAAATTCGATCCAATCaacagctggagaaggacttgaaCTTAATGGATATA
AAGATTGGACTGCTGGTGAAAAACAGAATCACTCTTCAGGATGTGGTACTGCACAGTAAG
AAACTTaacaaaaagagcaaaagtCAGTTGGAAGAGATGGTTATGGTTGATAAACAGGGT
ATCAAAGGTTTGAgtaaagagagaagaaagaaactggagGCTTATCAACATTTGTTCTAC
CTTTTACAGactAATCCCACATATTTGGCAAAGCTGATTTTCCAGATGCcacaaaacaaa
tcaaccaAGTTTATGGATACAGTCATCTTTACTCTATACAACTATGCCTCCAATCAACGA
GAAGAGTATCTGCTTCTCAAACTCTTCAAAACTGCTCTAGAAGAGGAGATAAACTCTAAG
GTAGACCAGATACAGGATATCGTTACTGGAAACCCCACAGTCATTAAGATGGTCGTCAGC
TTCAACCGAGGTGCTCGTGGACAGAATACTCTGCGCCAGCTCCTGGCCCCTGTGGTGAAA
GAGATCATGGAGGACAAGTCCCTCATAATCAACACTAGTCCTGTGGATGTATACAAGTCA
TGGGTAAACCAGCTAGAAATGCAGACTGGTGAGGCCAGCAAATTGCCATATGATGTAACC
ACAGAACAAGCATTGACACACACAGAAGTGGTCAATAAACTGGAATCATCAATTCAGAGT
TTACGAGCAGTAACTGACAAAGTTCTCACGACCATATTCTCCTCTCTCAACATGATGCCT
TATGGAATGAGATACATAGCCAAAGTTCTGAAGAGCTCGCTCCATGAGAAATTCCCAGAT
GCAACAGAAGATGAACTATTGAAGATTGTTGGCAACCTCTTGTACTATCGCTACATGAAC
CCTGCCATTGTTGCTCCTGATGGCTTTGATATCATTGATATAACAGCTGGGGGCCAGATA
CACCCTGACCAGAGGAGGAACCTAGGTTGTGTGGCAAAAGTCCTTCAGCATGCTGCTTCT
AACAAACTGTTCGAAGGAGAGAGCGAACATCTATCGTCTATGAACACCTACCTCTCACAG
ACATACCAGAAGTTCAGGAAtttttttcaagcagcaTGTGATGTTCCTGAACCAGAGGAG
AAATTCAATATTGATGAATACTCTGACATGGTGACCCTTAGCAAACCTGTCATATATATC
TCCATTGAAGAAATTATCAATACCCATTCACTACTCTTGGAACATCAGGATGCCATTGCC
ACTGAGCCAAATGACCTACTCAACGAATTGCTGGAAGGGCTGGGACCAGTTCCTGATGTT
GAGTCTTTCCTTGGAGAAGGAGCTGTTGATCCCAATGACTCTAACCGGGCAAGCACACTG
AATCAGCTTGCAAAAACAGAGATTTCGCTGTCTCTAACAAGCAAATATGAGTTACGAGAA
GGTGAAGATCAGGATCTCAAGAGCCTAATGATAAAGACCAAAAGGCTCATTGTGGATGTG
ATACGAACACAGCCAGGGGATACGCTCTTAGAAATATTAGAAACACCGGCCACCGCACAA
CAGGAATCTGAACATCTGAAACTTGCAGAAAAACGTGCCATCTTAGATTCCAAAACtcca
gagaAaatgaagcacagtCAGTCTGTTTTCGAAGATGGGCAGCTACCActagaacaaaag
aaaaggaaaattcagagaaatctcCGGACATTGGAACAAGCAGGACTGGTGTCTTCAGCA
ACTAAGTACCAAGAAATTATAAATGAGATCGCTAAGGATATTCGGAATCAAAGAAGATAC
AGACATCATCGAAAAGCTGAATTGGTGAAACTCCAGCAGACTTTGAATGCACTTAACTCC
AAGACAGCATTTTATGAAGAACAAATTAATTATTACAACACCTACATAAAAACTTGCTTA
GACAACTTAACAAGAAAAAATTCACGGAGGTCTATTAAAGTAGATGGAAAAGAAGAGGTG
AAGGGAAGCAAAAAACTGAAGCAGACCTCATTAAAGTACACAGCCGCAAGACTGCATGAA
AAAGGTGTCATCTTAGAAATTGAAGATCTTCAAACCAACCAGTTTAAGAACGTGATGTTT
GATATCACACCTGGAGAAGAAGTGGGTGACtttgaaatcaaagcaaaATTCTTGGGGGTT
GAGATGGAAAAAGTGCAGCTCCATTTCCAGGATTTGCTTCAGATGCAGTACGAAGGTGTG
GctgtaatgaaaatgtttgatAAGGCTAAAGTGAACGTGAATTTGCTCATATTCTTGTTG
AATAAGAAGTTCTATGGAAAA
>Mapk4_1_GreenWT
GCTATTgattttctggagaaaatactgacatttaACCCTATGGATCGATTAACGGCTGAG
ATGGGCCTGCAGCATCCTTACATGAGTCAGTATTCCTGCCCCGAGGATGAACCAGTGTCT
CAGCATCCATTTCGGATTGAGGATGAGATTGATGATATATTACTGATGGAAGCCAAACAG
AGCCAGATGTCTAACTGGGACAGGTATCACATAAGCCTCTCCTCTGACCTGGAATGGAGA
CATGATAAATACCATGACATGGATGATGTTCAGCGGGACCCTCGGGCAGGGTCTGAATCC
ATCGCTGAGGAAGCACAAGTTGATCCACGGAAATACTCACAAAGCAGCTCAGAGAGGTTC
TTGGAGCTCTCCCACTCATCCATGGACCGAGTATTTGACGCCGATTGTGGAAAATCATGT
GATTACAAAGTGGGGTCACCTTCCTACTTGGACAAATTGCTGTGGAGAGACAATAAGCCC
CATCACTACTCAGAACCCAAGCTGATTTTAGATTTATCCCACTGGAAA
>Mapk4_1_Yellow1
GCTATTgattttctggagaaaatactgacatttaACCCTATGGATCGATTAACGGCTGAG
ATGGGCCTGCAGCATCCTTACATGAGTCAGTATTCCTGCCCCGAGGATGAACCAGTGTCT
CAGCATCCATTTCGGATTGAGGATGAGATTGATGATATATTACTGATGGAAGCCAAACAG
AGCCAGATGTCTAACTGGGACAGGTATCACATAAGCCTCTCCTCTGACCTGGAATGGAGA
CATGATAAATACCATGACATGGATGATGTTCAGCGGGACCCTCGGGCAGGGTCTGAATCC
ATCGCTGAGGAAGCACAAGTTGATCCACGGAAATACTCACAAAGCAGCTCAGAGAGGTTC
TTGGAGCTCTCCCACTCATCCATGGACCGAGTATTTGACGCCGATTGTGGAAAATCATGT
GATTACAAAGTGGGGTCACCTTCCTACTTGGACAAATTGCTGTGGAGAGACAATAAGCCC
CATCACTACTCAGAACCCAAGCTGATTTTAGATTTATCCCACTGGAAA
>Mapk4_1_Yellow2
GCTATTgattttctggagaaaatactgacatttaACCCTATGGATCGATTAACGGCTGAG
ATGGGCCTGCAGCATCCTTACATGAGTCAGTATTCCTGCCCCGAGGATGAACCAGTGTCT
CAGCATCCATTTCGGATTGAGGATGAGATTGATGATATATTACTGATGGAAGCCAAACAG
AGCCAGATGTCTAACTGGGACAGGTATCACATAAGCCTCTCCTCTGACCTTGAATGGAGA
CATGATAAATACCATGACATGGATGATGTTCAGCGGGACCCTCGGGCAGGGTCTGAATCC
ATCGCTGAGGAAGCACAAGTTGATCCACGGAAATACTCACAAAGCAGCTCAGAGAGGTTC
TTGGAGCTCTCCCACTCATCCATGGACCGAGTATTTGACGCCGATTGTGGAAAATCATGT
GATTACAAAGTGGGGTCACCTTCCTACTTGGACAAATTGCTGTGGAGAGACAATAAGCCC
CATCACTACTCAGAACCCAAGCTGATTTTAGATTTATCCCACTGGAAA
>Mast4_2_GreenWT
GTGAGACACAAAGAAACCAGACAAAGATTtgccatgaagaaaatTaataagcagaatCTC
ATCCTCCGAAACCAGATCCAACAGGCCTTTGTTGAGCGTGATATCCTGACATTTGCAGAA
AATCCGTTTGTAGTCAGCATGTATTGTTCTTTTGAAACAAGGCGTCATTTGTGTATGGTC
ATGGAGTATGTAGAAGGTGGAGACTGTGCTACTTTGATGAAGAACATGGGCCCCTTACCT
GTAGACATGGCAAGGATGTACTTTGCAGAGACTGTTCTGGCCTTGGAATACCTTCATAAT
TATGGAATCGTACACAGG
>Mast4_2_Yellow1
GTGAGACACAAAGAAACCAGACAAAGATTtgccatgaagaaaatTaataagcagaatCTC
ATCCTCCGAAACCAGATCCAACAGGCCTTTGTTGAGCGTGATATCCTGACATTTGCAGAA
AATCCGTTTGTAGTCAGCATGTATTGTTCTTTTGAAACAAGGCGTCATTTGTGTATGGTC
ATGGAGTATGTAGAAGGTGGAGACTGTGCTACTTTGATGAAGAACATGGGCCCCTTACCT
GTAGACATGGCAAGGATGTACTTTGCAGAGACTGTTCTGGCCTTGGAATACCTTCATAAT
TATGGAATCGTACACAGG
>Mast4_2_Yellow2
GTGAGACACAAAGAAACCAGACAAAGATTtgccatgaagaaaatTaataagcagaatCTC
ATCCTCCGAAACCAGATCCAACAGGCCTTTGTTGAGCGTGATATCCTGACATTTGCAGAA
AATCCGTTTGTAGTCAGCATGTATTGTTCTTTTGAAACAAGGCGTCATTTGTGTATGGTC
ATGGAGTATGTAGAAGGTGGAGACTGTGCTACTTTGATGAAGAACATGGGCCCCTTACCT
GTAGACATGGCAAGGATGTACTTTGCAGAGACTGTTCTGGCCTTGGAATACCTTCATAAT
TATGGAATCGTACACAGG
>Nsa2_GreenWT
CAGCCGCAGAACGAGTACATCGAGTTGCACCGCAAGCGGTATGGGTACCGCCTGGACTAC
CAcgagaagaggaggaagaaggagggcCGCGAGGCTCACGAGCGGTCCCGGAAGGCCAAG
AAGATGATCGGGCTGAAGGCCAAGCTCTACCACAAGCAGCGGCATGCCGAGAAGATACAG
ATGAAGAAGACcattaaaatgcatgaAaagagaaatGcaaagaaaaagaatgatgAAAAA
ACACCTAAAGGAGCTGTACCAGCATACCTGCTGGACAGAGAGGGCCAATCCCGGGCTAAG
GTTCTATCTAACATgatcaaacagaaaagaaaagaaaaagcTGGGAAATGGGAAGTTCCT
GTCCCAAAGGTCCGTGCACAAGGAGAAACTGAAGTTTTAAAAGTGATTCgtacaggaaag
agGaagaagaaggcCTGGAAGAGAATGGTCACAAAAGTTTGCTTTGTTGGAGATGGCTTT
ACCAGGAAGCCTCCTAAATATGAGCGATTCATTCGACCAATGGGCTTACGTTTCAAGAAG
GCGCATGTGACGCATCCTGAGCTTAAAGCTACTTTTTGCCTACCTATCCTTGGTGTAAAA
AAGAATCCTTCTTCTCCTCTGTATACCACACTCGGTGTAATTACCAAGGGTACCATCATT
GAGGTGAACGTGAGTGAGCTTGGCCTCGTGACACAAGGGGGCAAAGTTATATGGGgGAAA
TATGCACAAGTAACAAACAATCCAGAAAATGATGGCTGCATTAATGCAGTTCTACTTGTT
>Nsa2_Yellow1
CAGCCGCAGAACGAGTACATCGAGTTGCACCGCAAGCGGTATGGGTACCGCCTGGACTAC
CAcgagaagaggaggaagaaggagggcCGCGAGGCTCACGAGCGGTCCCGGAAGGCCAAG
AAGATGATCGGGCTGAAGGCCAAGCTCTACCACAAGCAGCGGCATGCCGAGAAGATACAG
ATGAAGAAGACcattaaaatgcatgaAaagagaaatGcaaagaaaaagaatgatgAAAAA
ACACCTAAAGGAGCTGTACCAGCATACCTGCTGGACAGAGAGGGCCAATCCCGGGCTAAG
GTTCTATCTAACATgatcaaacagaaaagaaaagaaaaagcTGGGAAATGGGAAGTTCCT
GTCCCAAAGGTCCGTGCACAAGGAGAAACTGAAGTTTTAAAAGTGATTCgtacaggaaag
agGaagaagaaggcCTGGAAGAGAATGGTCACAAAAGTTTGCTTTGTTGGAGATGGCTTT
ACCAGGAAGCCTCCTAAATATGAGCGATTCATTCGACCAATGGGCTTACGTTTCAAGAAG
GCGCATGTGACGCATCCTGAGCTTAAAGCTACTTTTTGCCTACCTATCCTTGGTGTAAAA
AAGAATCCTTCTTCTCCTCTGTATACCACACTCGGTGTAATTACCAAGGGTACCATCATT
GAGGTGAACGTGAGTGAGCTTGGCCTCGTGACACAAGGGGGCAAAGTTATATGGGgGAAA
TATGCACAAGTAACAAACAATCCAGAAAATGATGGCTGCATTAATGCAGTTCTACTTGTT
>Nsa2_Yellow2
CAGCCGCAGAACGAGTACATCGAGTTGCACCGCAAGCGGTATGGGTACCGCCTGGACTAC
CAcgagaagaggaggaagaaggagggcCGCGAGGCTCACGAGCGGTCCCGGAAGGCCAAG
AAGATGATCGGGCTGAAGGCCAAGCTCTACCACAAGCAGCGGCATGCCGAGAAGATACAG
ATGAAGAAGACcattaaaatgcatgaAaagagaaatGcaaagaaaaagaatgatgAAAAA
ACACCTAAAGGAGCTGTACCAGCATACCTGCTGGACAGAGAGGGCCAATCCCGGGCTAAG
GTTCTATCTAACATgatcaaacagaaaagaaaagaaaaagcTGGGAAATGGGAAGTTCCT
GTCCCAAAGGTCCGTGCACAAGGAGAAACTGAAGTTTTAAAAGTGATTCgtacaggaaag
agGaagaagaaggcCTGGAAGAGAATGGTCACAAAAGTTTGCTTTGTTGGAGATGGCTTT
ACCAGGAAGCCTCCTAAATATGAGCGATTCATTCGACCAATGGGCTTACGTTTCAAGAAG
GCGCATGTGACGCATCCTGAGCTTAAAGCTACTTTTTGCCTACCTATCCTTGGTGTAAAA
AAGAATCCTTCTTCTCCTCTGTATACCACACTCGGTGTAATTACCAAGGGTACCATCATT
GAGGTGAACGTGAGTGAGCTTGGCCTCGTGACACAAGGGGGCAAAGTTATATGGGgGAAA
TATGCACAAGTAACAAACAATCCAGAAAATGATGGCTGCATTAATGCAGTTCTACTTGTT
>Tshz3_GreenWT
ATCATAGCCTATGTTTCAGATGAACTAAAAGCAGCAGCATTGGTGGAAGAAGATGTGGAA
CCTGATGAAAATGCAGTTGATGGGGAGCCTTCAGCAAAATATGCATGTCCAGAAAAAGAC
TTCAGTAAGAACTGCCAAAGCTACCAAAACTCTCCAGCAGCTGAATTTTCTAGCCATGAA
ATGGATAGTGAGTCACATATCAGTGAGACAAGTGATCGCATGGCAGACTTTGAGAGCAGC
TCCATCAAAAATGAGGAAGAGAGCAAGGAGGTCTCAATACCACTGGAAGATTCTACTGTA
TCTGATAGTTTAGAGCAAATGAAAGCTGTTTATAATAACTTCCTCTCCAATTCCTACTGG
TCCAATCTCAATTTGAACCTTCACCAGCCAATTTCAGAAAAGAACAatggtagcagcagc
agcagcagcagcagtagcagttgtGGAAGTGGCAGCTTTGACTGGCACCAGACTGCTATG
GctaaaacactgcagcaagTTTCTCAGAGCAGAATTCTTCCTGAACCAAGTCTTTTTAGC
ACAGTTCAATTGTACAGACAAAGCAGTAAGCTTTATGGCTCTATATTTACTGGAGCCAGT
AAATTCCGGTGTAAAGACTGCAGTGCTGCCTATGATACTTTAGTAGAATTAACAGTGCAC
ATGAATGAAACAGGACATTATCGAGATGACAACCATGAAACTGATAACAATAATCCCAAA
AGATGGTCCAAACCTCGTAAACGTTCTTTGCTtgaaatggaagggaaagaagatgcACAG
AAAGTTTTAAAGTGTATGTACTGTGGTCATTCATTTGAATCTCTTCAGGATTTGAGTGTT
CATAtgatcaaaacaaaacactaccAAAAAGTGCCTCTGAAGGAACCTGTTACACCTGTA
GCAGCAAAAATTATCccagcAactagaaagaaaGCATCACTGGAGCTTGAACTTCCAAGT
TCTCCAGATTCCACAGGTGGGACACCAAAAGCAACAATCTCAGATACCAATGATGCACTT
CAAAAGAATTCTAATCCTTACATTACGCCAAATAATCGCTACGGTCACCAGAACGGTGCC
AGCTATGCCTGGCACTTTGAGGCGAGGAAATCTCAAATCCTGAAGTGCATGGAGTGCGGA
AGCTCACATGACACTCTGCAGGAACTCACAGCTCACATGATGGTGACGGGACATTTTATT
AAAGTCACTAACTCTGCCATGAAAAAAGGGAAGCCTATTATAGAAGCCCCAGCGACTCCA
ACAATAACATCTTTAGTAGATGAGAAAGTCCAGTCTGTGCCCCTTGCTGCCACCACTTTT
ACGTCTCCATCCAATACACCTTCTAGTGTTTCCCCTAAAttaaatgttgaaataaaaaaa
gaagtagataaagaaagaagcattgctgatgacaaaatgaaagacaaagaaaagtcAAGT
GAAGATGAGGAAAAGTATGATATCTCCTCAAAATACCATTACTTGACTGAAAATGACCTG
GAAGAAAGCCCTAAAGGGGGATTAGATATATTGAAGTCTTTAGAAAACACGGTTACATCA
GCTATAAACAAAGCCCAGAATGGCACACCAAGCTGGGGTGGCTATCCCAGCATTCATGCT
GCCTATCAGCTGCCCAATATGATGAAGCTGTCGTTGGGCTCATCTGGGAAGAGCACACCA
TTAAAACCTATGTTTGGAAACAATGAACTAGCATCACCAACTAAAAACCAGCCCTTGGTG
TCTCCTCCAAGTAGCCAGACCTCACCTGTGCCAAAAACAAACTTTCACGCCATGGAAGAA
TTGGTAAAGAAAGTCACTGAGAAGGTTGCTaaagtggaggaaaaaatgaaagagccTGAA
GGAAAGTTTTCTCCAATAAAGCGTGCGACGCCTTCCCCATGCAGTAGTGAAGTCAGTGAA
CCCCTTAAGATGGAGTCCTCCAATGATGGTGGCTTTAAAAGCCAGCAGAACAGCCCAGTC
CCTCAGAGAGATTGTTGCAAGGATAGTCCAACTGTAGAACCTGTGGAAAATGGGAAGGAG
CCTGTTAAGTCCATTGTAAGTTCTTTAAATAGCAGCACAGCTATCATTACTGACCACCCC
CCCGAACAGCCATTTGTAAATCCATTAAGTGCACTGCAGTCTGTCATGAATATTCATCTT
GGGAAGGCAGCAAAGCCATCTTTGCCTGCTTTGGATCCAATGAGCATGCTGTTTAAAATG
AGCAACAGTTTGGCAGAAAAGGCTGCAGTGGCCACCCCACCTCTACAGTCCAAAAAACCA
GACCACTTAGACCGTTATTTTTATCATGTCAACAATGACCAACCCATAGATTTGACGAAA
GGCAAGAGTGACAAAAGCTGCTCTTTGGTCGTGTCATTCATGTCAAACTCGCCGCTACGC
GAGAATGCCTTGTCAGATATATCTGATATGCTGAAGAACCTGACAGAAAGTCACACATCA
AAATCTTCCACACCTTCCAGCATATCTGAGAAATCTGACATTGATGGTACCACAATAGAG
GAACCAGAAGAGAGTACACCAGCTCAAAAAAGGAAGGGACGTCAGTCTAACTGGAACCCT
CAGCACTTGCTCATATTGCAGGCCCAGTTTGCAGCTAGTTTGCGGCAGACTTCAGAGGGT
AAATACATCATGTCGGACTTGAGCCCTCAAGAAAGAATGCACATTTCCAGGTTTACGGGA
CTTTCAATGACCACAATTAGCCACTGGCTAGCCAATGTGAAATACCAGCTCCGAAGGACG
GGGGGAACTAAGTTCCTTAAAAATTTGGACACTGGGCACCCAGTGTTCTTTTGTAATGAC
TGTGCTTCACAGATCAGAACTCCTTCAACTTATATCAGTCATCTTGAATCACATCTGGGT
TTCAGGTTAAGAGACTTGTCCAAACTGTCCAGTGAACAGATTAACAGTCAGATAGCACAA
GCAAAGTCACCATCGGAAAAACTGGTGACGTCATCTCCAGAGGAAGATATCGGAACTTCT
TATCAGTGCAAACTTTGTAACAGGACTTTTGCAAGCAAGCATGCTGTTAAACTTCATCTT
AGCAAAACACATGGGAAGTCACCAGAGGATCATCTTCTGTATGTTTCAGAGTTAGAGAAG
CAG
>Tshz3_Yellow1
ATCATAGCCTATGTTTCAGATGAACTAAAAGCAGCAGCATTGGTGGAAGAAGATGTGGAA
CCTGATGAAAATGCAGTTGATGGGGAGCCTTCAGCAAAATATGCATGTCCAGAAAAAGAC
TTCAGTAAGAACTGCCAAAGCTACCAAAACTCTCCAGCAGCTGAATTTTCTAGCCATGAA
ATGGATAGTGAGTCACATATCAGTGAGACAAGTGATCGCATGGCAGACTTTGAGAGCAGC
TCCATCAAAAATGAGGAAGAGAGCAAGGAGGTCTCAATACCACTGGAAGATTCTACTGTA
TCTGATAGTTTAGAGCAAATGAAAGCTGTTTATAATAACTTCCTCTCCAATTCCTACTGG
TCCAATCTCAATTTGAACCTTCACCAGCCAATTTCAGAAAAGAACAatggtagcagcagc
agcagcagcagcagtagcagttgtGGAAGTGGCAGCTTTGACTGGCACCAGACTGCTATG
GctaaaacactgcagcaagTTTCTCAGAGCAGAATTCTTCCTGAACCAAGTCTTTTTAGC
ACAGTTCAATTGTACAGACAAAGCAGTAAGCTTTATGGCTCTATATTTACTGGAGCCAGT
AAATTCCGGTGTAAAGACTGCAGTGCTGCCTATGATACTTTAGTAGAATTAACAGTGCAC
ATGAATGAAACAGGACATTATCGAGATGACAACCATGAAACTGATAACAATAATCCCAAA
AGATGGTCCAAACCTCGTAAACGTTCTTTGCTtgaaatggaagggaaagaagatgcACAG
AAAGTTTTAAAGTGTATGTACTGTGGTCATTCATTTGAATCTCTTCAGGATTTGAGTGTT
CATAtgatcaaaacaaaacactaccAAAAAGTGCCTCTGAAGGAACCTGTTACACCTGTA
GCAGCAAAAATTATCccagcAactagaaagaaaGCATCACTGGAGCTTGAACTTCCAAGT
TCTCCAGATTCCACAGGTGGGACACCAAAAGCAACAATCTCAGATACCAATGATGCACTT
CAAAAGAATTCTAATCCTTACATTACGCCAAATAATCGCTACGGTCACCAGAACGGTGCC
AGCTATGCCTGGCACTTTGAGGCGAGGAAATCTCAAATCCTGAAGTGCATGGAGTGCGGA
AGCTCACATGACACTCTGCAGGAACTCACAGCTCACATGATGGTGACGGGACATTTTATT
AAAGTCACTAACTCTGCCATGAAAAAAGGGAAGCCTATTATAGAAGCCCCAGCGACTCCA
ACAATAACATCTTTAGTAGATGAGAAAGTCCAGTCTGTGCCCCTTGCTGCCACCACTTTT
ACGTCTCCATCCAATACACCTTCTAGTGTTTCCCCTAAAttaaatgttgaaataaaaaaa
gaagtagataaagaaagaagcattgctgatgacaaaatgaaagacaaagaaaagtcAAGT
GAAGATGAGGAAAAGTATGATATCTCCTCAAAATACCATTACTTGACTGAAAATGACCTG
GAAGAAAGCCCTAAAGGGGGATTAGATATATTGAAGTCTTTAGAAAACACGGTTACATCA
GCTATAAACAAAGCCCAGAATGGCACACCAAGCTGGGGTGGCTATCCCAGCATTCATGCT
GCCTATCAGCTGCCCAATATGATGAAGCTGTCGTTGGGCTCATCTGGGAAGAGCACACCA
TTAAAACCTATGTTTGGAAACAATGAACTAGCATCACCAACTAAAAACCAGCCCTTGGTG
TCTCCTCCAAGTAGCCAGACCTCACCTGTGCCAAAAACAAACTTTCACGCCATGGAAGAA
TTGGTAAAGAAAGTCACTGAGAAGGTTGCTaaagtggaggaaaaaatgaaagagccTGAA
GGAAAGTTTTCTCCAATAAAGCGTGCGACGCCTTCCCCATGCAGTAGTGAAGTCAGTGAA
CCCCTTAAGATGGAGTCCTCCAATGATGGTGGCTTTAAAAGCCAGCAGAACAGCCCAGTC
CCTCAGAGAGATTGTTGCAAGGATAGTCCAACTGTAGAACCTGTGGAAAATGGGAAGGAG
CCTGTTAAGTCCATTGTAAGTTCTTTAAATAGCAGCACAGCTATCATTACTGACCACCCC
CCCGAACAGCCATTTGTAAATCCATTAAGTGCACTGCAGTCTGTCATGAATATTCATCTT
GGGAAGGCAGCAAAGCCATCTTTGCCTGCTTTGGATCCAATGAGCATGCTGTTTAAAATG
AGCAACAGTTTGGCAGAAAAGGCTGCAGTGGCCACCCCACCTCTACAGTCCAAAAAACCA
GACCACTTAGACCGTTATTTTTATCATGTCAACAATGACCAACCCATAGATTTGACGAAA
GGCAAGAGTGACAAAAGCTGCTCTTTGGTCGTGTCATTCATGTCAAACTCGCCGCTACGC
GAGAATGCCTTGTCAGATATATCTGATATGCTGAAGAACCTGACAGAAAGTCACACATCA
AAATCTTCCACACCTTCCAGCATATCTGAGAAATCTGACATTGATGGTACCACAATAGAG
GAACCAGAAGAGAGTACACCAGCTCAAAAAAGGAAGGGACGTCAGTCTAACTGGAACCCT
CAGCACTTGCTCATATTGCAGGCCCAGTTTGCAGCTAGTTTGCGGCAGACTTCAGAGGGT
AAATACATCATGTCGGACTTGAGCCCTCAAGAAAGAATGCACATTTCCAGGTTTACGGGA
CTTTCAATGACCACAATTAGCCACTGGCTAGCCAATGTGAAATACCAGCTCCGAAGGACG
GGGGGAACTAAGTTCCTTAAAAATTTGGACACTGGGCACCCAGTGTTCTTTTGTAATGAC
TGTGCTTCACAGATCAGAACTCCTTCAACTTATATCAGTCATCTTGAATCACATCTGGGT
TTCAGGTTAAGAGACTTGTCCAAACTGTCCAGTGAACAGATTAACAGTCAGATAGCACAA
GCAAAGTCACCATCGGAAAAACTGGTGACGTCATCTCCAGAGGAAGATATCGGAACTTCT
TATCAGTGCAAACTTTGTAACAGGACTTTTGCAAGCAAGCATGCTGTTAAACTTCATCTT
AGCAAAACACATGGGAAGTCACCAGAGGATCATCTTCTGTATGTTTCAGAGTTAGAGAAG
CAG
>Tshz3_Yellow2
ATCATAGCCTATGTTTCAGATGAACTAAAAGCAGCAGCATTGGTGGAAGAAGATGTGGAA
CCTGATGAAAATGCAGTTGATGGGGAGCCTTCAGCAAAATATGCATGTCCAGAAAAAGAC
TTCAGTAAGAACTGCCAAAGCTACCAAAACTCTCCAGCAGCTGAATTTTCTAGCCATGAA
ATGGATAGTGAGTCACATATCAGTGAGACAAGTGATCGCATGGCAGACTTTGAGAGCAGC
TCCATCAAAAATGAGGAAGAGAGCAAGGAGGTCTCAATACCACTGGAAGATTCTACTGTA
TCTGATAGTTTAGAGCAAATGAAAGCTGTTTATAATAACTTCCTCTCCAATTCCTACTGG
TCCAATCTCAATTTGAACCTTCACCAGCCAATTTCAGAAAAGAACAatggtagcagcagc
agcagcagcagcagtagcagttgtGGAAGTGGCAGCTTTGACTGGCACCAGACTGCTATG
GctaaaacactgcagcaagTTTCTCAGAGCAGAATTCTTCCTGAACCAAGTCTTTTTAGC
ACAGTTCAATTGTACAGACAAAGCAGTAAGCTTTATGGCTCTATATTTACTGGAGCCAGT
AAATTCCGGTGTAAAGACTGCAGTGCTGCCTATGATACTTTAGTAGAATTAACAGTGCAC
ATGAATGAAACAGGACATTATCGAGATGACAACCATGAAACTGATAACAATAATCCCAAA
AGATGGTCCAAACCTCGTAAACGTTCTTTGCTtgaaatggaagggaaagaagatgcCCAG
AAAGTTTTAAAGTGTATGTACTGTGGTCATTCATTTGAATCTCTTCAGGATTTGAGTGTT
CATAtgatcaaaacaaaacactaccAAAAAGTGCCTCTGAAGGAACCTGTTACACCTGTA
GCAGCAAAAATTATCccagcAactagaaagaaaGCATCACTGGAGCTTGAACTTCCAAGT
TCTCCAGATTCCACAGGTGGGACACCAAAAGCAACAATCTCAGATACCAATGATGCACTT
CAAAAGAATTCTAATCCTTACATTACGCCAAATAATCGCTACGGTCACCAGAACGGTGCC
AGCTATGCCTGGCACTTTGAGGCGAGGAAATCTCAAATCCTGAAGTGCATGGAGTGCGGA
AGCTCACATGACACTCTGCAGGAACTCACAGCTCACATGATGGTGACGGGACATTTTATT
AAAGTCACTAACTCTGCCATGAAAAAAGGGAAGCCTATTATAGAAGCCCCAGCGACTCCA
ACAATAACATCTTTAGTAGATGAGAAAGTCCAGTCTGTGCCCCTTGCTGCCACCACTTTT
ACGTCTCCATCCAATACACCTTCTAGTGTTTCCCCTAAAttaaatgttgaaataaaaaaa
gaagtagataaagaaagaagcattgctgatgacaaaatgaaagacaaagaaaagtcAAGT
GAAGATGAGGAAAAGTATGATATCTCCTCAAAATACCATTACTTGACTGAAAATGACCTG
GAAGAAAGCCCTAAAGGGGGATTAGATATATTGAAGTCTTTAGAAAACACGGTTACATCA
GCTATAAACAAAGCCCAGAATGGCACACCAAGCTGGGGTGGCTATCCCAGCATTCATGCT
GCCTATCAGCTGCCCAATATGATGAAGCTGTCGTTGGGCTCATCTGGGAAGAGCACACCA
TTAAAACCTATGTTTGGAAACAATGAACTAGCATCACCAACTAAAAACCAGCCCTTGGTG
TCTCCTCCAAGTAGCCAGACCTCACCTGTGCCAAAAACAAACTTTCACGCCATGGAAGAA
TTGGTAAAGAAAGTCACTGAGAAGGTTGCTaaagtggaggaaaaaatgaaagagccTGAA
GGAAAGTTTTCTCCAATAAAGCGTGCGACGCCTTCCCCATGCAGTAGTGAAGTCAGTGAA
CCCCTTAAGATGGAGTCCTCCAATGATGGTGGCTTTAAAAGCCAGCAGAACAGCCCAGTC
CCTCAGAGAGATTGTTGCAAGGATAGTCCAACTGTAGAACCTGTGGAAAATGGGAAGGAG
CCTGTTAAGTCCATTGTAAGTTCTTTAAATAGCAGCACAGCTATCATTACTGACCACCCC
CCCGAACAGCCATTTGTAAATCCATTAAGTGCACTGCAGTCTGTCATGAATATTCATCTT
GGGAAGGCAGCAAAGCCATCTTTGCCTGCTTTGGATCCAATGAGCATGCTGTTTAAAATG
AGCAACAGTTTGGCAGAAAAGGCTGCAGTGGCCACCCCACCTCTACAGTCCAAAAAACCA
GACCACTTAGACCGTTATTTTTATCATGTCAACAATGACCAACCCATAGATTTGACGAAA
GGCAAGAGTGACAAAAGCTGCTCTTTGGTCGTGTCATTCATGTCAAACTCGCCGCTACGC
GAGAATGCCTTGTCAGATATATCTGATATGCTGAAGAACCTGACAGAAAGTCACACATCA
AAATCTTCCACACCTTCCAGCATATCTGAGAAATCTGACATTGATGGTACCACAATAGAG
GAACCAGAAGAGAGTACACCAGCTCAAAAAAGGAAGGGACGTCAGTCTAACTGGAACCCT
CAGCACTTGCTCATATTGCAGGCCCAGTTTGCAGCTAGTTTGCGGCAGACTTCAGAGGGT
AAATACATCATGTCGGACTTGAGCCCTCAAGAAAGAATGCACATTTCCAGGTTTACGGGA
CTTTCAATGACCACAATTAGCCACTGGCTAGCCAATGTGAAATACCAGCTCCGAAGGACG
GGGGGAACTAAGTTCCTTAAAAATTTGGACACTGGGCACCCAGTGTTCTTTTGTAATGAC
TGTGCTTCACAGATCAGAACTCCTTCAACTTATATCAGTCATCTTGAATCACATCTGGGT
TTCAGGTTAAGAGACTTGTCCAAACTGTCCAGTGAACAGATTAACAGTCAGATAGCACAA
GCAAAGTCACCATCGGAAAAACTGGTGACGTCATCTCCAGAGGAAGATATCGGAACTTCT
TATCAGTGCAAACTTTGTAACAGGACTTTTGCAAGCAAGCATGCTGTTAAACTTCATCTT
AGCAAAACACATGGGAAGTCACCAGAGGATCATCTTCTGTATGTTTCAGAGTTAGAGAAG
CAG
>Rasef_GreenWT
ATGGATCCCGAGGCGACGGGGGACGAGCTGTCCCGCCTGCGGGCCCTCTTCCTGGCCTGC
GACGCCAGCGGCTCGGGTCGCATCGAACGGGAAGACTTCGCGGCTCTGTGCGCCGAGCTG
CGGGTGCGGCCGGCCGAGGCCGAGGCCATTTTCCAGCGCCTCGACAGTGACCGCGACGGG
GCCATCACCTTTCCCGAGTTCGCCCGCGGCTTCCGCGGCGCCACTCGCTGGCGGCCCGGC
GGCGAAGAGTTGGAGGGCGAGNTCGGGCAGCAGCTTGCGCCGGTGTTGTTGCAATTGCCC
AGACAAGAGCAGGTCAGTGTTCTGTATCAGAACATACACATAGTGGAACCAAGATTAATA
CAGCCGTATGAACATGTCATTAAGAACTTCATCCGAGAGATCAAACTTCAAAGCACAGAG
ATGGAAACTTTGGCCATCGCAGTAAAAAGAGCTCAGGATAAAGCGGCAGTTCAGCTCAGT
GAGCTGGAGGAAGAGATGGAACAACGGATACAGGCTGCAGAGCATAAAGTCAAAAAGGAA
GAGAAGCgaaaagctgaagaagcacTAAATGAACTGAGGCGCCAGTATGATACTGAGGTT
GGGGATCTTCAGGTGACAATAAAAAAACTTAAAATGTTGGAGGAGCAGTCCAAAAATGTA
AATCACAGGCAAGATGTGGttgaattgaaaaaaagaatGcatgaTATGTTGCTGgaaaat
cagaaacttAAGAAAGATCTCATAGAAGCACAGACAAATATAGCTTTTCTACAGAGTGAA
CTAGATAGCTTGAAAACAGAGTATGCTGATCAGACTTTGAACACTGAGAGagacCTAGAA
ATTATCCGAGAGTATACTGAAGACAGAGATAATTTGGAAAGACAAATTGAAATACTTCAA
TCAGCTAATAGAAAGCTACATGACAGCAATGATGGTTTAAGAAGTGCGCTTGAAAACAGT
TTCAGCAAGTACAACAGGTCATtgCGATTAGCAAACACTTCACCGGGGAGTACCATTTCT
AGAAGCAGTCCTAAATTTAATGGTGGACAGTCTCCTCTAAACTCACGGTACGACAGatCA
TCTCCTTCTTGTGTGGATGAAGATTATGATTCTTTAGCCCTTTGTGATCCTATGCAAAGG
ATTAACTGTGAAGTTGACAGCTTACCTGAGAGCTGTTTTGACAGTGGTTTGTCTACCTTG
AGAGATTCAAATGAGTATGATTCAGAAGTGGAATACAGGCATCAAAGGATTTTTCCAAGG
TCACAGTGTATGCAAGAAAGCTTTGGTGGTGATGCTTCTGATACAGACGTTCCAGAGATC
AGGGATGAAGACGCATACAGTCCTGATAACAGCAGTGTGGTATTAGACTGGAAGACCTCA
CAACCAGTAAGTCGGAGCAGTTCAATTGTGTCAACAAGGAGATGCATATCTGCTCTCTCC
CCTCAGtcAGATGCAACCGAATGCGCTCTGAAATACCCCAGTTCAGAGAAGGCTTACAAG
ATTGTTCTTGCTGGAGATGCAGCAGTGGGAAAATCCAGTTTCCTTATGAGACTTTGCAAG
AATGAATTTCGAGGCAATACGAGTGCAACCCTGGGTGTggattttcaaatgaaaagacTA
ATTGTTGATGGAGAACCTACAGTGCTACAACTGTGGGACACAGCTGGGCAGGAGAGattC
CGAAGTATTGCTAAGTCATACTTCAGAAGAGCAGATGGTGTCTTACTGCTATATGATGTA
ACTTGtgaaaaaagctttcttaatGTGAGAGAATGGGTGGATATGATTGAGGATGCAACT
CATGAGAATATTCCAATTATGATGGTGGGTAACAAAGCGGATCTCCGTCAAACTGTTACA
GAACAAGGACAAAAATGTGTTTCTGTAAATTATGGAGAAAAGCTGGCTATGACTTACAAT
GCACTATTCTGTGAAACAAGTGCTAAAGATGGATCTAATGTTGTAGAAGCAGTTCTTCAT
CTTGCTCGCGAAGTGCGAAAACGAAGTGATAATCAAGATGATACGAAGTCAGTAACCAGC
CTGGCTGGAACACCTGTCAAAAAATTAGCGCTCAAGAAAAACTGTTGCAATGTT
>Rasef_Yellow1
ATGGATCCCGAGGCGACGGGGGACGAGCTGTCCCGCCTGCGGGCCCTCTTCCTGGCCTGC
GACGCCAGCGGCTCGGGTCGCATCGAACGGGAAGACTTCGCGGCTCTGTGCGCCGAGCTG
CGGGTGCGGCCGGCCGAGGCCGAGGCCATTTTCCAGCGCCTCGACAGTGACCGCGACGGG
GCCATCACCTTTCCCGAGTTCGCCCGCGGCTTCCGCGGCGCCACTCGCTGGCGGCCCGGC
GGCGAAGAGTTGGAGGGCGAGNTCGGGCAGCAGCTTGCGCCGGTGTTGTTGCAATTGCCC
AGACAAGAGCAGGTCAGTGTTCTGTATCAGAACATACACATAGTGGAACCAAGATTAATA
CAGCCGTATGAACATGTCATTAAGAACTTCATCCGAGAGATCAAACTTCAAAGCACAGAG
ATGGAAACTTTGGCCATCGCAGTAAAAAGAGCTCAGGATAAAGCGGCAGTTCAGCTCAGT
GAGCTGGAGGAAGAGATGGAACAACGGATACAGGCTGCAGAGCATAAAGTCAAAAAGGAA
GAGAAGCgaaaagctgaagaagcacTAAATGAACTGAGGCGCCAGTATGATACTGAGGTT
GGGGATCTTCAGGTGACAATAAAAAAACTTAAAATGTTGGAGGAGCAGTCCAAAAATGTA
AATCACAGGCAAGATGTGGttgaattgaaaaaaagaatGcatgaTATGTTGCTGgaaaat
cagaaacttAAGAAAGATCTCATAGAAGCACAGACAAATATAGCTTTTCTACAGAGTGAA
CTAGATAGCTTGAAAACAGAGTATGCTGATCAGACTTTGAACACTGAGAGagacCTAGAA
ATTATCCGAGAGTATACTGAAGACAGAGATAATTTGGAAAGACAAATTGAAATACTTCAA
TCAGCTAATAGAAAGCTACATGACAGCAATGATGGTTTAAGAAGTGCGCTTGAAAACAGT
TTCAGCAAGTACAACAGGTCATtgCGATTAGCAAACACTTCACCGGGGAGTACCATTTCT
AGAAGCAGTCCTAAATTTAATGGTGGACAGTCTCCTCTAAACTCACGGTACGACAGatCA
TCTCCTTCTTGTGTGGATGAAGATTATGATTCTTTAGCCCTTTGTGATCCTATGCAAAGG
ATTAACTGTGAAGTTGACAGCTTACCTGAGAGCTGTTTTGACAGTGGTTTGTCTACCTTG
AGAGATTCAAATGAGTATGATTCAGAAGTGGAATACAGGCATCAAAGGATTTTTCCAAGG
TCACAGTGTATGCAAGAAAGCTTTGGTGGTGATGCTTCTGATACAGACGTTCCAGAGATC
AGGGATGAAGACGCATACAGTCCTGATAACAGCAGTGTGGTATTAGACTGGAAGACCTCA
CAACCAGTAAGTCGGAGCAGTTCAATTGTGTCAACAAGGAGATGCATATCTGCTCTCTCC
CCTCAGtcAGATGCAACCGAATGCGCTCTGAAATACCCCAGTTCAGAGAAGGCTTACAAG
ATTGTTCTTGCTGGAGATGCAGCAGTGGGAAAATCCAGTTTCCTTATGAGACTTTGCAAG
AATGAATTTCGAGGCAATACGAGTGCAACCCTGGGTGTggattttcaaatgaaaagacTA
ATTGTTGATGGAGAACCTACAGTGCTACAACTGTGGGACACAGCTGGGCAGGAGAGattC
CGAAGTATTGCTAAGTCATACTTCAGAAGAGCAGATGGTGTCTTACTGCTATATGATGTA
ACTTGtgaaaaaagctttcttaatGTGAGAGAATGGGTGGATATGATTGAGGATGCAACT
CATGAGAATATTCCAATTATGATGGTGGGTAACAAAGCGGATCTCCGTCAAACTGTTACA
GAACAAGGACAAAAATGTGTTTCTGTAAATTATGGAGAAAAGCTGGCTATGACTTACAAT
GCACTATTCTGTGAAACAAGTGCTAAAGATGGATCTAATGTTGTAGAAGCAGTTCTTCAT
CTTGCTCGCGAAGTGCGAAAACGAAGTGATAATCAAGATGATACGAAGTCAGTAACCAGC
CTGGCTGGAACACCTGTCAAAAAATTAGCGCTCAAGAAAAACTGTTGCAATGTT
>Rasef_Yellow2
ATGGATCCCGAGGCGACGGGGGACGAGGTGTCCCGCCTGCGGGCCCTCTTCCTGGCCTGC
GACGCCAGCGGCTCGGGTCGCATCGAACGGGAAGACTTCGCGGCTCTGTGCGCCGAGCTG
CGGGTGCGGCCGGCCGAGGCCGAGGCCATTTTCCAGCGCCTCGACAGTGACCGCGACGGG
GCCATCACCTTTCCCGAGTTCGCCCGCGGCTTCCGCGGCGCCACTCGCTGGCGGCCCGGC
GGCGAAGAGTTGGAGGGCGAGNTCGGGCAGCAGCTTGCGCCGGTGTTGTTGCAATTGCCC
AGACAAGAGCAGGTCAGTGTTCTGTATCAGAACATACACATAGTGGAACCAAGATTAATA
CAGCCGTATGAACATGTCATTAAGAACTTCATCCGAGAGATCAAACTTCAAAGCACAGAG
ATGGAAACTTTGGCCATCGCAGTAAAAAGAGCTCAGGATAAAGCGGCAGTTCAGCTCAGT
GAGCTGGAGGAAGAGATGGAACAACGGATACAGGCTGCAGAGCATAAAGTCAAAAAGGAA
GAGAAGCgaaaagctgaagaagcacTAAATGAACTGAGGCGCCAGTATGATACTGAGGTT
GGGGATCTTCAGGTGACAATAAAAAAACTTAAAATGTTGGAGGAGCAGTCCAAAAATGTA
AATCACAGGCAAGATGTGGttgaattgaaaaaaagaatGcatgaTATGTTGCTGgaaaat
cagaaacttAAGAAAGATCTCATAGAAGCACAGACAAATATATCTTTTCTACAGAGTGAA
CTAGATAGCTTGAAAACAGAGTATGCTGATCAGACTTTGAACACTGAGAGagacCTAGAA
ATTATCCGAGAGTATACTGAAGACAGAGATAATTTGGAAAGACAAATTGAAATACTTCAA
TCAGCTAATAGAAAGCTACATGACAGCAATGATGGTTTAAGAAGTGCGCTTGAAAACAGT
TTCAGCAAGTACAACAGGTCATtgCGATTAGCAAACACTTCACCGGGGAGTACCATTTCT
AGAAGCAGTCCTAAATTTAATGGTGGACAGTCTCCTCTACACTCACGGTACGACAGatCA
TCTCCTTGTTGTGTGGATGAAGATTATGATTCTTTAGCCCTTTGTGATCCTATGCAAAGG
ATTAACTGTGAAGTTGACAGCTTACCTGAGAGCTGTTTTGACAGTGGTTTGTCTACCTTG
AGAGATTCAAATGAGTATGATTCAGAAGTGGAATACAGGCATCAAAGGATTTTTCCAAGG
TCACAGTGTATGCAAGAAAGCTTTGGTGGTGATGCTTCTGATACAGACGTTCCAGAGATC
AGGGATGAAGACGCATACAGTCCTGATAACAGCAGTGTGGTATTAGACTGGAAGACCTCA
CAACCAGTAAGTCGGAGCAGTTCAATTGTGTCAACAAGGAGATGCATATCTGCTCTCTCC
CCTCAGtcAGATGCAACCGAATGCGCTCTGAAATACCCCAGTTCAGAGAAGGCTTACAAG
ATTGTTCTTGCTGGAGATGCAGCAGTGGGAAAATCCAGTTTCCTTATGAGACTTTGCAAG
AATGAATTTCGAGGCAATACGAGTGCAACCCTGGGTGTggattttcaaatgaaaagacTA
ATTGTTGATGGAGAACCTACAGTGCTACAACTGTGGGACACAGCTGGGCAGGAGAGattC
CGAAGTATTGCTAAGTCATACTTCAGAAGAGCAGATGGTGTCTTACTGCTATATGATGTA
ACTTGtgaaaaaagctttcttaatGTGAGAGAATGGGTGGATATGATTGAGGATGCAACT
CATGAGAATATTCCAATTATGATGGTGGGTAACAAAGCGGATCTCCGTCAAACTGTTACA
GAACAAGGACAAAAATGTGTTTCTGTAAATTATGGAGAAAAGCTGGCTATGACTTACAAT
GCACTATTCTGTGAAACAAGTGCTAAAGATGGATCTAATGTTGTAGAAGCAGTTCTTCAT
CTTGCTCGCGAAGTGCGAAAACGAAGTGATAATCAAGATGATACGAAGTCAGTAACCAGC
CTGGCTGGAACACCTGTCAAAAAATTAGCGCTCAAGAAAAACTGTTGCAATGTT
>Amacr_GreenWT
GCCATGGCGCTAAGCGGAGTGCGGGTGTTGGAGCTGGCCGGCTTGGCGCCGGCGCCGCTC
TGCGGGATGATCCTCGCCGACTTCGGCGCCAGCGTGGTGCGGGTGGACCGGGCGCCCCGC
TCCGCCGTGTCCACCGACGTGCAGGGCCGCGGCAAGCGCTCCTTGGCGCTCGACCTCAAG
CGGCCCTCCGGCGCAGCGGCGCTGCGGCGGCTGTGCCGCGCGGCGGACGTGCTCATCGAG
CCGTTCCGCCACGGTGTCATGGAAAAACTTGGGCTTGGTCCAGATGTACTTCTGCAGGAG
AATCCCAGACTCATCTACGCTAGACTTACTGGATTTGGCCAGACAGGAAAATATGCCAAG
TCAGCAGGTCATGACATCAATTATTTGGCTTTATCAGGTGTGCTGTCAAAGATGGgtaga
aaagatgaaaatcctTATGCACCCTTAAATCTCCTAGCTGATTTTGCTGGTGGAGGTGTC
ATATGTGCACTGGGCATTGTTACAGCTCTCTATGAACGTACCAAATCTGGCAAGGGGCAG
ATCATTGATGCAAGTATGGTGGAAGGAGCAGCATACCTAAGTTCTTTCCtgtggaaAtca
cagaatctgGGACTTTGGAACAGACCTCGAGGTGAAAACATGCTAGACAGTGGTGCACCT
TTTTATGAAACCTACAAGACCTCCGATGGAAAATTCATGGCTGTTGGTGCCATTGAGCCT
CAATTCTATGAGCAGTTAATAAAGGGTCTTGGGCTAGATTCGGATAAACTTCCCAGTCAG
TTGAGTTTCTCCGACTGgcccaaaatgaagaaaaaatttgCATCCATATTTGCACAGAAG
ACACAAGCTGAGTGGTGCAGTATATTTGATGGTACTGATGCCTGTGTGACTCCTGTTTTA
TCCTTTGATGATGTTGCCTCCCATCAGCATAACAAACAAAGAAGGTCTTTTATCAAGAAC
GATCAGGAAGAGATAAGTCCCAGACCTGCTCCTCTTCTATCAAGGACGCCTGCTGTTCCA
TCGTGTAAAAGAGATCCTTTTATAGGAGAACACACAGAAGAGGTACTTCTGGAATATGGA
TTCACTAAGCAAGAGATTGCTAAACTTTATTCTGATAAGGTAATAGAATTCAGGAAACCA
AAATCTAATTTA
>Amacr_Yellow1
GCCATGGCGCTAAGCGGAGTGCGGGTGTTGGAGCTGGCCGGCTTGGCGCCGGCGCCGCTC
TGCGGGATGATCCTCGCCGACTTCGGCGCCAGCGTGGTGCGGGTGGACCGGGCGCCCCGC
TCCGCCGTGTCCACCGACGTGCAGGGCCGCGGCAAGCGCTCCTTGGCGCTCGACCTCAAG
CGGCCCTCCGGCGCGGCGGCGCTGCGGCGGCTGTGCCGCGCGGCGGACGTGCTCATCGAG
CCGTTCCGCCACGGTGTCATGGAAAAACTTGGGCTTGGTCCAGATGTACTTCTGCAGGAG
AATCCCAGACTCATCTACGCTAGACTTACTGGATTTGGCCAGACAGGAAAATATGCCAAG
TCAGCAGGTCATGACATCAATTATTTGGCTTTATCAGGTGTGCTGTCAAAGATGGgtaga
aaagatgaaaatcctTATGCACCCTTAAATCTCCTAGCTGATTTTGCTGGTGGAGGTGTC
ATATGTGCACTGGGCATTGTTACAGCTCTCTATGAACGTACCAAATCTGGCAAGGGGCAG
ATCATTGATGCAAGTATGGTGGAAGGAGCAGCATACCTAAGTTCTTTCCtgtggaaAtca
cagaatctgGGACTTTGGAACAGACCTCGAGGTGAAAACATGCTAGACAGTGGTGCACCT
TTTTATGAAACCTACAAGACCTCCGATGGAAAATTCATGGCTGTTGGTGCCATTGAGCCT
CAATTCTATGAGCAGTTAATAAAGGGTCTTGGGCTAGATTCGGATAAACTTCCCAGTCAG
TTGAGTTTCTCCGACTGgcccaaaatgaagaaaaaatttgCATCCATATTTGCACAGAAG
ACACAAGCTGAGTGGTGCAGTATATTTGATGGTACTGATGCCTGTGTGACTCCTGTTTTA
TCCTTTGATGATGTTGCCTCCCATCAGCATAACAAACAAAGAAGGTCTTTTATCAAGAAC
GATCAGGAAGAGATAAGTCCCAGACCTGCTCCTCTTCTATCAAGGACGCCTGCTGTTCCA
TCGTGTAAAAGAGATCCTTTTATAGGAGAACACACAGAAGAGGTACTTCTGGAATATGGA
TTCACTAAGCAAGAGATTGCTAAACTTTATTCTGATAAGGTAATAGAATTCAGGAAACCA
AAATCTAATTTA
>Amacr_Yellow2
GCCATGGCGCTAAGCGGAGTGCGGGTGTTGGAGCTGGCCGGCTTGGCGCCGGCGCCGCTC
TGCGGGATGATCCTCGCCGACTTCGGCGCCAGCGTGGTGCGGGTGGACCGGGCGCCCCGC
TCCGCCGTGTCCACCGACGTGCAGGGCCGCGGCAAGCGCTCCTTGGCGCTCGACCTCAAG
CGGCCCTCCGGCGCAGCGGCGCTGCGGCGGCTGTGCCGCGCGGCGGACGTGCTCATCGAG
CCGTTCCGCCACGGTGTCATGGAAAAACTTGGGCTTGGTCCAGATGTACTTCTGCAGGAG
AATCCCAGACTCATCTACGCTAGACTTACTGGATTTGGCCAGACAGGAAAATATGCCAAG
TCAGCAGGTCATGACATCAATTATTTGGCTTTATCAGGTGTGCTGTCAAAGATGGgtaga
aaagatgaaaatcctTATGCACCCTTAAATCTCCTAGCTGATTTTGCTGGTGGAGGTGTC
ATATGTGCACTGGGCATTGTTACAGCTCTCTATGAACGTACCAAATCTGGCAAGGGGCAG
ATCATTGATGCAAGTATGGTGGAAGGAGCAGCATACCTAAGTTCTTTCCtgtggaaAtca
cagaatctgGGACTTTGGAACAGACCTCGAGGTGAAAACATGCTAGACAGTGGTGCACCT
TTTTATGAAACCTACAAGACCTCCGATGGAAAATTCATGGCTGTTGGTGCCATTGAGCCT
CAATTCTATGAGCAGTTAATAAAGGGTCTTGGGCTAGATTCGGATAAACTTCCCAGTCAG
TTGAGTTTCTCCGACTGgcccaaaatgaagaaaaaatttgCATCCATATTTGCACAGAAG
ACACAAGCTGAGTGGTGCAGTATATTTGATGGTACTGATGCCTGTGTGACTCCTGTTTTA
TCCTTTGATGATGTTGCCTCCCATCAGCATAACAAACAAAGAAGGTCTTTTATCAAGAAC
GATCAGGAAGAGATAAGTCCCAGACCTGCTCCTCTTCTATCAAGGACGCCTGCTGTTCCA
TCGTGTAAAAGAGATCCTTTTATAGGAGAACACACAGAAGAGGTACTTCTGGAATATGGA
TTCACTAAGCAAGAGATTGCTAAACTTTATTCTGATAAGGTAATAGAATTCAGGAAACCA
AAATCTAATTTA
>Xpa_GreenWT
GCACCTGTGCTAGAATTTGACTATCTCATCTGTGGAGACTGTGGCAAAGAATTCATGGAT
TCGTACCTTATGCAGCACTTTGATTGGGCAACATGTGATAATTGCAGAGACACAGAAGAT
AAGCATAAGCTTATAACAAGGACAGAAGCGAAAGAAGAGTATCTTCTTAAAGACTGTGAT
TTGGATAAGAGGGAACCAGTGCTCAGATTCATTGTGAAGAAAAACCCTCATAATTCACGA
TGGGGTGATATGaaactttatttaaaaccaCAGGTAATCGAGCGTTCCCTTGAGGTCTGG
GGTAGTGAAGAATCATTGCAAGAAGCAAAGGAACTGCGCCGTGGTAACAGAGAGaagatg
aaacagaagaagTTTGATAAGAAAGTTAAAGAACTCCGCCGTGCCGTGAGGAGTagtctg
tggaagaaaaaaaccagtaTCCACGAACATGAGTATGgaccagaagaaaGcattgaCGAA
TCTACCTATAAAAAGACATGTACTGTATGTGGCCATGAATTAACTTACGAGAAGATG
>Xpa_Yellow1
GCACCTGTGCTAGAATTTGACTATCTCATCTGTGGAGACTGTGGCAAAGAATTCATGGAT
TCGTACCTTATGCAGCACTTTGATTGGGCAACATGTGATAATTGCAGAGACACAGAAGAT
AAGCATAAGCTTATAACAAGGACAGAAGCGAAAGAAGAGTATCTTCTTAAAGACTGTGAT
TTGGATAAGAGGGAACCAGTGCTCAGATTCATTGTGAAGAAAAACCCTCATAATTCACGA
TGGGGTGATATGaaactttatttaaaaccaCAGGTAATCGAGCGTTCCCTTGAGGTCTGG
GGTAGTGAAGAATCATTGCAAGAAGCAAAGGAACTGCGCCGTGGTAACAGAGAGaagatg
aaacagaagaagTTTGATAAGAAAGTTAAAGAACTCCGCCGTGCCGTGAGGAGTagtctg
tggaagaaaaaaaccagtaTCCACGAACATGAGTATGgaccagaagaaaGcattgaCGAA
TCTACCTATAAAAAGACATGTACTGTATGTGGCCATGAATTAACTTACGAGAAGATG
>Xpa_Yellow2
GCACCTGTGCTAGAATTTGACTATCTCATCTGTGGAGACTGTGGCAAAGAATTCATGGAT
TCGTACCTTATGCAGCACTTTGATTGGGCAACATGTGATAATTGCAGAGACACAGAAGAT
AAGCATAAGCTTATAACAAGGACAGAAGCGAAAGAAGAGTATCTTCTTAAAGACTGTGAT
TTGGATAAGAGGGAACCAGTGCTCAGATTCATTGTGAAGAAAAACCCTCATAATTCACGA
TGGGGTGATATGaaactttatttaaaaccaCAGGTAATCGAGCGTTCCCTTGAGGTCTGG
GGTAGTGAAGAATCATTGCAAGAAGCAAAGGAACTGCGCCGTGGTAACAGAGAGaagatg
aaacagaagaagTTTGATAAGAAAGTTAAAGAACTCCGCCGTGCCGTGAGGAGTagtctg
tggaagaaaaaaaccagtaTCCACGAACATGAGTATGgaccagaagaaaGcattgaCGAA
TCTACCTATAAAAAGACATGTACTGTATGTGGCCATGAATTAACTTACGAGAAGATG
>Cpne2_GreenWT
ATGGCATACACCATGACTCCCACGCCGACGGGGCCTGTCGGCTCCCAGTACTGCGTCTGC
AAGGTCGAGTTGTCTGTCTGCGGCCAAAACCTTCTGGACAGGGATGTTACTTCCAAATCT
GATCCCTTCTGCGTCCTCTTCATGGAAGTCAGCGGGAAGTGGGTGGAGctGGACAGGACA
GAGACAGCTGTGAATAACCTCAACCCAGCTTTTGCCAAGAAATTCATCATTGACTACCAC
TTCGAAGAAGTTCAGAAGCTCAAGTTTGCCCTATTTGATCAGGATAAATCAAGCATGCAG
CTGTATGAGCATGATTTCCTTGGTGAATTCTCCTGCACACTGGGGGTGATAGTCTCCAGC
AAGAAAATAACAAGGACTCTCCTTTTGGGGAATGGCAAGCCAGCTGGGAAAGGGATGATA
ACGATAGCTGCCCAAGAGCTCTCTGACAACAGGGTGATTACTCTGAGCATGGCTGGCAGA
AAACTGGATAAAAAGGACCTGTTTGGAAAGTCAGACCCTTTCTTGGAGTTCTATAAACCA
GGTGATGATGGGAAATGGATGCTGGTCCACAGAACAGAGCATCCCTCTGTTCCCACCCTG
CAGGTGGTCAAGTGCACGCTGGACCCCACCTGGAAGCCCTTCACTGTGCCTTTGGTGTCA
CTGTGCGATGGAGATCTGGAGAAGCTGATAAAGGTGGTGTGTTACGACTATGACAGTGAT
GGAGGACATGACTTCATCGGAGAGTTTCAGACCTCAGTGGCCGGGATGTGCGAAGCCCAA
GATGCCTTTCCACTCGAGATGGAGTGCATTAACcccaaaaagcaaaagaagaaaaagaat
tacaagAACTCGGGGATCATAATTGTCAATTCCTGCAAAataacCAGAGATTTCTCCTTC
CTGGACTACATCCTGGGAGGCTGCCAGCTGATGTTTACTGTTGGGATTGACTTCACAGCC
TCCAACGGGAACCCTCGAGACCCCTCCTCTTTGCACTACATCAACCCCATGGGGACAAAT
GAATACTTGTCAGCTATCTGGGCTGTCGGCCAGATTATCCAGGACTATGACTCAGACAAG
ATGTTTCCTGCTCTGGGATTCGGCGCCCAGCTCCCGCCAGACTGGAAGgTATCCCATGAG
TTTGCTATTAACTTCAATCCCACAAACCCATTCTGTTCAGGTGTGGAGGGCATTGTCCAA
GCATACTCGGCCTGTCTGCCCCACATCCGCTTCTACGGACCCACCAACTTCTCCCCTATC
ATCAACCATGTGGCTCGCTTCGCGTCTCAGGCCACCCAACAAGAAGCTGCATCT
>Cpne2_Yellow1
ATGGCATACACCATGACTCCCACGCCGACGGGGCCTGTCGGCTCCCAGTACTGCGTCTGC
AAGGTCGAGTTGTCTGTCTGCGGCCAAAACCTTCTGGACAGGGATGTTACTTCCAAATCT
GATCCCTTCTGCGTCCTCTTCATGGAAGTCAGCGGGAAGTGGGTGGAGctGGACAGGACA
GAGACAGCTGTGAATAACCTCAACCCAGCTTTTGCCAAGAAATTCATCATTGACTACCAC
TTCGAAGAAGTTCAGAAGCTCAAGTTTGCCCTATTTGATCAGGATAAATCAAGCATGCAG
CTGTATGAGCATGATTTCCTTGGTGAATTCTCCTGCACACTGGGGGTGATAGTCTCCAGC
AAGAAAATAACAAGGACTCTCCTTTTGGGGAATGGCAAGCCAGCTGGGAAAGGGATGATA
ACGATAGCTGCCCAAGAGCTCTCTGACAACAGGGTGATTACTCTGAGCATGGCTGGCAGA
AAACTGGATAAAAAGGACCTGTTTGGAAAGTCAGACCCTTTCTTGGAGTTCTATAAACCA
GGTGATGATGGGAAATGGATGCTGGTCCACAGAACAGAGCATCCCTCTGTTCCCACCCTG
CAGGTGGTCAAGTGCACGCTGGACCCCACCTGGAAGCCCTTCACTGTGCCTTTGGTGTCA
CTGTGCGATGGAGATCTGGAGAAGCTGATAAAGGTGGTGTGTTACGACTATGACAGTGAT
GGAGGACATGACTTCATCGGAGAGTTTCAGACCTCAGTGGCCGGGATGTGCGAAGCCCAA
GATGCCTTTCCACTCGAGATGGAGTGCATTAACcccaaaaagcaaaagaagaaaaagaat
tacaagAACTCGGGGATCATAATTGTCAATTCCTGCAAAataacCAGAGATTTCTCCTTC
CTGGACTACATCCTGGGAGGCTGCCAGCTGATGTTCACTGTTGGGATTGACTTCACAGCC
TCCAACGGGAACCCTCGAGACCCCTCCTCTTTGCACTACATCAACCCCATGGGGACAAAT
GAATACTTGTCAGCTATCTGGGCTGTCGGCCAGATTATCCAGGACTATGACTCAGACAAG
ATGTTTCCTGCTCTGGGATTCGGCGCCCAGCTCCCGCCAGACTGGAAGgTATCCCATGAG
TTTGCTATTAACTTCAATCCCACAAACCCATTCTGTTCAGGTGTGGAGGGCATTGTCCAA
GCATACTCGGCCTGTCTGCCCCACATCCGCTTCTACGGACCCACCAACTTCTCCCCTATC
ATCAACCATGTGGCTCGCTTCGCGTCTCAGGCCACCCAACAAGAAGCTGCATCT
>Cpne2_Yellow2
ATGGCATACACCATGACTCCCACGCCGACGGGGCCTGTCGGCTCCCAGTACTGCGTCTGC
AAGGTCGAGTTGTCTGTCTGCGGCCAAAACCTTCTGGACAGGGATGTTACTTCCAAATCT
GATCCCTTCTGCGTCCTCTTCATGGAAGTCAGCGGGAAGTGGGTGGAGctGGACAGGACA
GAGACAGCTGTGAATAACCTCAACCCAGCTTTTGCCAAGAAATTCATCATTGACTACCAC
TTCGAAGAAGTTCAGAAGCTCAAGTTTGCCCTATTTGATCAGGATAAATCAAGCATGCAG
CTGTATGAGCATGATTTCCTTGGTGAATTCTCCTGCACACTGGGGGTGATAGTCTCCAGC
AAGAAAATAACAAGGACTCTCCTTTTGGGGAATGGCAAGCCAGCTGGGAAAGGGATGATA
ACGATAGCTGCCCAAGAGCTCTCTGACAACAGGGTGATTACTCTGAGCATGGCTGGCAGA
AAACTGGATAAAAAGGACCTGTTTGGAAAGTCAGACCCTTTCTTGGAGTTCTATAAACCA
GGTGATGATGGGAAATGGATGCTGGTCCACAGAACAGAGCATCCCTCTGTTCCCACCCTG
CAGGTGGTCAAGTGCACGCTGGACCCCACCTGGAAGCCCTTCACTGTGCCTTTGGTGTCA
CTGTGCGATGGAGATCTGGAGAAGCTGATAAAGGTGGTGTGTTACGACTATGACAGTGAT
GGAGGACATGACTTCATCGGAGAGTTTCAGACCTCAGTGGCCGGGATGTGCGAAGCCCAA
GATGCCTTTCCACTCGAGATGGAGTGCATTAACcccaaaaagcaaaagaagaaaaagaat
tacaagAACTCGGGGATCATAATTGTCAATTCCTGCAAAataacCAGAGATTTCTCCTTC
CTGGACTACATCCTGGGAGGCTGCCAGCTGATGTTCACTGTTGGGATTGACTTCACAGCC
TCCAACGGGAACCCTCGAGACCCCTCCTCTTTGCACTACATCAACCCCATGGGGACAAAT
GAATACTTGTCAGCTATCTGGGCTGTCGGCCAGATTATCCAGGACTATGACTCAGACAAG
ATGTTTCCTGCTCTGGGATTCGGCGCCCAGCTCCCGCCAGACTGGAAGgTATCCCATGAG
TTTGCTATTAACTTCAATCCCACAAACCCATTCTGTTCAGGTGTGGAGGGCATTGTCCAA
GCATACTCGGCCTGTCTGCCCCACATCCGCTTCTACGGACCCACCAACTTCTCCCCTATC
ATCAACCATGTGGCTCGCTTCGCGTCTCAGGCCACCCAACAAGAAGCTGCATCT
>Tmem175_GreenWT
GGTCATagagatgaagaggaggaacaCCATAGCTTAGAAACCTTCACTTTTTACCTCAGT
GAGCCTCTAAGTAAGGAACGAGTTGAAGGATTCAGTGATGGAGTCTATGCTATTGTAGCA
ACCCTGCTCATTTTGGATATATGTGAAGACAATGTCCCTGATCCCAGAGAAGTTGAGGAG
AAATTCCACAGCAGCCTTCTTGAAGCTTTGAGTGAATATGGGCCAAACTACCTTGCATAC
TTCGGCTCATTTGTAACCATCGGTCTCCTGTGGTTTGTCCATCACTCACTTTTCCTTTAT
GTAACAAAAGCTACACGATTAATGGGACTGCTTAACATACTTTCATTGGCTTTCATTGGT
GGGCTTCCACTAGCTTACCAGCTGACCAGTGAGTTTGCAGAGAAGTCTCACAATGAAATA
GAAGCCATTCAGGTCAGCTGTGTTATCACTTTCTTTGCCAGCATATTTCAGTTTGCAATA
TGGACTACAGCCCTCCTCCATGAAAGGGAAACTTTGCATCCTTTTGCTAGATATGGGGGC
AAGGAGCATGCCTTCATGTTTGCCAAGCTGGCTCTCTACCCTTGTGTAAGCCTTGGGGTC
TTCTTTCTAACATGCTTGTTAAGTGAATTTAGCACAGCAATTTTCCATCTTATGCAGATT
GTAATTccatttgctttTcttgcctTGCGCATTTTTGTTAGAATTGCTTTAACTATCCTA
AGGGCTGTGATGTCTCTGTCCAGACGGAAGGTTGTATTGTTAGAAGAAGAGGAAGCATGT
TTGTCTCCTACTGAACCACTGTCC
>Tmem175_Yellow1
GGTCATagagatgaagaggaggaacaCCATAGCTTAGAAACCTTCACTTTTTACCTCAGT
GAGCCTCTAAGTAAGGAACGAGTTGAAGGATTCAGTGATGGAGTCTATGCTATTGTAGCA
ACCCTGCTCATTTTGGATATATGTGAAGACAATGTCCCTGATCCCAGAGAAGTTGAGGAG
AAATTCCACAGCAGCCTTCTTGAAGCTTTGAGTGAATATGGGCCAAACTACCTTGCATAC
TTCGGCTCATTTGTAACCATCGGTCTCCTGTGGTTTGTCCATCACTCACTTTTCCTTTAT
GTAACAAAAGCTACACGATTAATGGGACTGCTTAACATACTTTCATTGGCTTTCATTGGT
GGGCTTCCACTAGCTTACCAGCTGACCAGTGAGTTTGCAGAGAAGTCTCACAATGAAATA
GAAGCCATTCAGGTCAGCTGTGTTATCACTTTCTTTGCCAGCATATTTCAGTTTGCAATA
TGGACTACAGCCCTCCTCCATGAAAGGGAAACTTTGCATCCTTTTGCTAGATATGGGGGC
AAGGAGCATGCCTTCATGTTTGCCAAGCTGGCTCTCTACCCTTGTGTAAGCCTTGGGGTC
TTCTTTCTAACATGCTTGTTAAGTGAATTTAGCACAGCAATTTTCCATCTTATGCAGATT
GTAATTccatttgctttTcttgcctTGCGCATTTTTGTTAGAATTGCTTTAACTATCCTA
AGGGCTGTGATGTCTCTGTCCAGACGGAAGGTTGTATTGTTAGAAGAAGAGGAAGCATGT
TTGTCTCCTACTGAACCACTGTCC
>Tmem175_Yellow2
GGTCATagagatgaagaggaggaacaCCATAGCTTAGAAACCTTCACTTTTTACCTCAGT
GAGCCTCTAAGTAAGGAACGAGTTGAAGGATTCAGTGATGGAGTCTATGCTATTGTAGCA
ACCCTGCTCATTTTGGATATATGTGAAGACAATGTCCCTGATCCCAGAGAAGTTGAGGAG
AAATTCCACAGCAGCCTTCTTGAAGCTTTGAGTGAATATGGGCCAAACTACCTTGCATAC
TTCGGCTCATTTGTAACCATCGGTCTCCTGTGGTTTGTCCATCACTCACTTTTCCTTTAT
GTAACAAAAGCTACACGATTAATGGGACTGCTTAACATACTTTCATTGGCTTTCATTGGT
GGGCTTCCACTAGCTTACCAGCTGACCAGTGAGTTTGCAGAGAAGTCTCACAATGAAATA
GAAGCCATTCAGGTCAGCTGTGTTATCACTTTCTTTGCCAGCATATTTCAGTTTGCAATA
TGGACTACAGCCCTCCTCCATGAAAGGGAAACTTTGCATCCTTTTGCTAGATATGGGGGC
AAGGAGCATGCCTTCATGTTTGCCAAGCTGGCTCTCTACCCTTGTGTAAGCCTTGGGGTC
TTCTTTCTAACATGCTTGTTAAGTGAATTTAGCACAGCAATTTTCCATCTTATGCAGATT
GTAATTccatttgctttTcttgcctTGCGCATTTTTGTTAGAATTGCTTTAACTATCCTA
AGGGCTGTGATGTCTCTGTCCAGACGGAAGGTTGTATTGTTAGAAGAAGAGGAAGCATGT
TTGTCTCCTACTGAACCACTGTCC
>Il7r_GreenWT
GTGATCAGGATGACACAGACAAGTACAGTATTGAGCATTTTTGCCCTGCTTCTTCACACC
GCTTTTGGGGAAAGTGGTTGCACTTCAGCAGATGGTGATGGGACTTTTGGAGACGATGAG
CCAGACAATTTAGACATTGAATGCTTCAGCCAGCTGGAATTTAAGGATTCCTATAGCAGC
CTGACCTGCAATTTTACCGAGCTGCTTCCTCACAACACTAACTATACCCTGGCCTTGTGT
ACCAAGGAAGACAGCAATTATGTGTGCTTCAACATGGAGAAACAAGAAGATGTGTATTTC
TTACAATTCACTGATATACTctcaaataaatacatttgcatgGACTCTGAAATGAAGAGA
AGGGTCTGCAGAAGCCTAGTGGTAACTGACATTGTTAAGCCTGAAGTACCATTCAATGTA
AACATCACATATCAAAAGGAGGCAAATGAGTATCTTATTCATTATAGTACACCACACTCA
CGGAAGAAATACTTAAGTGACAAATTAATACACCAAATAGCCTATCGTCAGGAAAAAGGT
ACTTGGCAGaCGATAGAGTCACCATACCTTCAGGGAAAATTACTGGGGAAAAACCTTGAA
AATGATGCATTGTATGAGGTGAAAGTACGTTCACAGCCCAACAGAGACTACTTTAAGGGA
ACGTGGAGCGAATGGAGCACTTTGAAGAGCTTCAGAACCACAAGGGAGCAACGCTCAACA
GGGAGTTacaGCAGTGTGGTCGTGGTTATAGTTTCCATCCTGGGATTCATGCTGTCCATT
GTCATGATTGTCCTGATTGTAACTTTTTGGGAACACAGGATCAAGCCTGCTGTGTGGCCA
AACCTTCCTGATCATAAAAGAACGTTGGAGCAGCTATGCAAGAAGCCAAAAAATGTATAC
CATGCTGTTCCCTTTGCCATGCAGAATTTTGATATAAGCTTTAATCCAGAGAGCTTTGGT
TACGTTCATATCCATAAAGTGGATGGCATTCGAGCAAAAGCTGAActggaaaatTttctg
cagCCACCAACTGCTCCAGAGACAAACCTTCCAGAAAAATTTAAGAACAAATCAGACCTA
AAGATGATTCCTGCAATGACAGACAAAAGCAACTTAAACCTGTCTGTGACTTATGGAGAA
ATCTGGCCAGCTGAAGCCCTGCACAGACTCCTGGGTACCAGCCAGTTTGCAGCCACTGAA
GAagatggtgactTcagcacatACGAGGTGTGCCACAGCAACAGGGTGCCCCTATGCCAT
GATGATTTCaacctttcctctgctcctccccCAGATCCCTCCAGCCAGCCTGGATCAGAG
CCCCTACATGGTGACACCATGTCCCATATGCTGCCTAACAGTGAAATGAGGCCACCAAAC
AACGAGGAAGCCTATGTCACGATGTCTAGCTTCTACAAAGTTCAG
>Il7r_Yellow1
GTGATCAGGATGACACAGACAAGTACAGTATTGAGCATTTTTGCCCTGCTTCTTCACACC
GCTTTTGGGGAAAGTGGTTGCACTTCAGCAGATGGTGATGGGACTTTTGGAGACGATGAG
CCAGACAATTTAGACATTGAATGCTTCAGCCAGCTGGAATTTAAGGATTCCTATAGCAGC
CTGACCTGCAATTTTACCGAGCTGCTTCCTCACAACACTAACTATACCCTGGCCTTGTGT
ACCAAGGAAGACAGCAATTATGTGTGCTTCAACATGGAGAAACAAGAAGATGTGTATTTC
TTACAATTCACTGATATACTctcaaataaatacatttgcatgGACTCTGAAATGAAGAGA
AGGGTCTGCAGAAGCCTAGTGGTAACTGACATTGTTAAGCCTGAAGTACCATTCAATGTA
AACATCACATATCAAAAGGAGGCAAATGAGTATCTTATTCATTATAGTACACCACACTCA
CGGAAGAAATACTTAAGTGACAAATTAATACACCAAATAGCCTATCGTCAGGAAAAAGGT
ACTTGGCAGaCGATAGAGTCACCATACCTTCAGGGAAAATTACTGGGGAAAAACCTTGAA
AATGATGCATTGTATGAGGTGAAAGTACGTTCACAGCCCAACAGAGACTACTTTAAGGGA
ACGTGGAGCGAATGGAGCACTTTGAAGAGCTTCAGAACCACAAGGGAGCAACGCTCAACA
GGGAGTTacaGCAGTGTGGTCGTGGTTATAGTTTCCATCCTGGGATTCATGCTGTCCATT
GTCATGATTGTCCTGATTGTAACTTTTTGGGAACACAGGATCAAGCCTGCTGTGTGGCCA
AACCTTCCTGATCATAAAAGAACGTTGGAGCAGCTATGCAAGAAGCCAAAAAATGTATAC
CATGCTGTTCCCTTTGCCATGCAGAATTTTGATATAAGCTTTAATCCAGAGAGCTTTGGT
TACGTTCATATCCATAAAGTGGATGGCATTCGAGCAAAAGCTGAActggaaaatTttctg
cagCCACCAACTGCTCCAGAGACAAACCTTCCAGAAAAATTTAAGAACAAATCAGACCTA
AAGATGATTCCTGCAATGACAGACAAAAGCAACTTAAACCTGTCTGTGACTTATGGAGAA
ATCTGGCCAGCTGAAGCCCTGCACAGACTCCTGGGTACCAGCCAGTTTGCAGCCACTGAA
GAagatggtgactCcagcacatACGAGGTGTGCCACAGCAACAGGGTGCCCCTATGCCAT
GATGATTTCaacctttcctctgctcctccccCAAATCCCTCCAGCCAGCCTGGATCAGAG
CCCCTACATGGTGACACCATGTCCCATATGCTGCCTAACAGTGAAATGAGGCCACCAAAC
AACGAGGAAGCCTATGTCACGATGTCTAGCTTCTACAAAGTTCAG
>Il7r_Yellow2
GTGATCAGGATGACACAGACAAGTACAGTATTGAGCATTTTTGCCCTGCTTCTTCACACC
GCTTTTGGGGAAAGTGGTTGCACTTCAGCAGATGGTGATGGGACTTTTGGAGACGATGAG
CCAGACAATTTAGACATTGAATGCTTCAGCCAGCTGGAATTTAAGGATTCCTATAGCAGC
CTGACCTGCAATTTTACCGAGCTGCTTCCTCACAACACTAACTATACCCTGGCCTTGTGT
ACCAAGGAAGACAGCAATTATGTGTGCTTCAACATGGAGAAACAAGAAGATGTGTATTTC
TTACAATTCACTGATATACTctcaaataaatacatttgcatgGACTCTGAAATGAAGAGA
AGGGTCTGCAGAAGCCTAGTGGTAACTGACATTGTTAAGCCTGAAGTACCATTCAATGTA
AACATCACATATCAAAAGGAGGCAAATGAGTATCTTATTCATTATAGTACACCACACTCA
CGGAAGAAATACTTAAGTGACAAATTAATACACCAAATAGCCTATCGTCAGGAAAAAGGT
ACTTGGCAGaCGATAGAGTCACCATACCTTCAGGGAAAATTACTGGGGAAAAACCTTGAA
AATGATGCATTGTATGAGGTGAAAGTACGTTCACAGCCCAACAGAGACTACTTTAAGGGA
ACGTGGAGCGAATGGAGCACTTTGAAGAGCTTCAGAACCACAAGGGAGCAACGCTCAACA
GGGAGTTacaGCAGTGTGGTCGTGGTTATAGTTTCCATCCTGGGATTCATGCTGTCCATT
GTCATGATTGTCCTGATTGTAACTTTTTGGGAACACAGGATCAAGCCTGCTGTGTGGCCA
AACCTTCCTGATCATAAAAGAACGTTGGAGCAGCTATGCAAGAAGCCAAAAAATGTATAC
CATGCTGTTCCCTTTGCCATGCAGAATTTTGATATAAGCTTTAATCCAGAGAGCTTTGGT
TACGTTCATATCCATAAAGTGGATGGCATTCGAGCAAAAGCTGAActggaaaatTttctg
cagCCACCAACTGCTCCAGAGACAAACCTTCCAGAAAAATTTAAGAACAAATCAGACCTA
AAGATGATTCCTGCAATGACAGACAAAAGCAACTTAAACCTGTCTGTGACTTATGGAGAA
ATCTGGCCAGCTGAAGCCCTGCACAGACTCCTGGGTACCAGCCAGTTTGCAGCCACTGAA
GAagatggtgactCcagcacatACGAGGTGTGCCACAGCAACAGGGTGCCCCTATGCCAT
GATGATTTCaacctttcctctgctcctccccCAAATCCCTCCAGCCAGCCTGGATCAGAG
CCCCTACATGGTGACACCATGTCCCATATGCTGCCTAACAGTGAAATGAGGCCACCAAAC
AACGAGGAAGCCTATGTCACGATGTCTAGCTTCTACAAAGTTCAG
>Tnpo1_1_GreenWT
CAGAAACTAGAACAACTCAATCAGTATCCAGATTTCAACAACTACCTGATTTTTGTTCTT
ACTAAGTTGAAGTCTGAAGATGAGCCAACACGTTCCTTGAGTGGTCTCATCCTGAAGAAT
AAtgtaaaagcacattttcacaACTTTCCAAATGGGGTAACTGATTTCATTAAAAGTGAA
TGTCTGAACAACATTGGTGATTCCTCCCCCTTAATTAGAGCTACTGTAGGCATTCTGATA
ACAACTATTGCCTCAAAAGGGGAATTACAGAATTGGCCTGAACTCTTACCAAAGCTCTGT
GGTCTGTTGGATTCTGAAGATTACAATACCTGTGAGggtGCTTTTGGCGCTCTTCAGAAG
ATATGTGAAGATTCTGCTGAAATTTTAGATAGTGATGTATTGGACCGACCACTCAATATC
ATGATACCTAAGTTCTTGCAGTTTTTCAAGCACAGCAGTCCAAAAATAAGGTCTCATGCT
GTTGCATGCGTCAATCAATTTATCATCAGCAGAACTCAAGCTCTTATGTTGCACATAGAT
TCTTTTATTGAGAATCTTTTTGCACTGGCTGGTGATGAGGAGCCTGAAGTACGCAAAAAT
GTTTGCCGTGCTCTGGTAATGTTGCTGGAAGTTCGAATGGATCGCCTACTGCCTCATATG
ATTAGTATAGTTGAGTACATGCTTCAGAGGACCCAGGACCAAGATGAAAATGTGGCTTTG
GAGGCTTGTGAGTTTTGGCTGACTTTGGCTGAACAGCCAATTTGTAAAGAGGTATTATGT
CGGCATCTTACTAAGCTGATACCTGTGCTGGTAAATGGTATGAAATATTCAGAGATTGAT
ATTATTTTGTTGAAGGGGGATGTTGAAGAAGACGAAGCTATTCCAGATAGTGAACAGGAC
ATAAGACCTCGTTTTCATCGTTCACGGACGGTGGCTCAGCAACATGAAGAAGATGGTATT
GAAgaTgatgatgatgatgacgatgaaCTTGATGATGATGATACTATTTCTGACTGGAAT
TTAAGGAAGtgttctgctgctgctctagATGTCCTGGCCAATGTATTTCGTGATGAACTT
CTGCCACACATTTTGCCTCTTTTGAAGGAATTGCTCTTCCATCCTGAATGGGTAGTTAAA
GAGTCTGGTATCCTTGTTCTTGGAGCAATTGCTGAAGgcTGCATGCAGGGGATGATTCCA
TATCTTCCAGAGCTGATCCCTCACCTTATTCAGTGCCTCTCCGACAAAAAGGCTCTTGTG
CGCTCCATTACATGCTGGACTCTTAGTCGCTATGCACACTGGGTAGTTAGTCAACCCCCG
GACACATACTTGAAGCCATTAATGACTGAGTTGCTGAAGCGTATCCTGGATAGCAACAAG
AGAGTACAAGAAGCTGCCTGCAGtgCCTTTGCTACTCTAGAAGAGGAGGCTTCAGCATGT
CTGGTGTGGgGgcttttGTttgtttgttttgggtgggttttcGTAATGCTGTTGTTCAGA
CACTTGACAGACAACTTGAAAAGTTTCCATGATGCCATGGTTGAAGTGTTTCAGCAGTTG
GTGTATTTTCATCCTAAACAGGAATATATTCAGATGCTAATGCCTCCATTAATCCAGAAG
TGGAACATGCTGAAGGATGAGGATAAAGATCTCTTCCCTTTATTAGAGTGCCTGTCGTCA
GTTGCGACTGCCTTGCAATCTGGCTTTCTTCCATACTGTGAACCTGTGTACCAGCGTTGT
GTAAATCTGGTGCAGAAGACACTTGCACAAGCCATGTTGCATAATGCTCAGCCAGACCAA
TATGAGGCTCCAGATAAAGATTTCATGATCGTGGCTCTTGATTTACTCAGTGGTTTAGCT
GAAGGACTTGGAGGCAACATTGAACAGCTAGTGGCTCGTAGTAATATCCTGACACTAATG
TACCAATGCATGCAGgATAAAATGCCAGAGGTACGGCAGAGTTCTTTTGCATTGTTAGGT
GATCTGACAAAGGCGTGTTTTCAGCATGTTAAGCCATGCATTGctGATTTCATGCCAATT
TTGGGAACCAACCTAAACCCTGAATTCATTTCTGTGTGTAATAATGCCACCTGGGCAATT
GGAGAAATCTCCATACAGATGGGTATAGAGATGCAGCCTTATATTCCAATGGTGTTGCAC
CAGCTTGTAGAAATAATTAACAGACCCAACACACCAAAGACGTTGTTAGAGAACACAGGT
ACCCAAAAACTGATCCATACATATTGCTCAATAACAATTGGTCGTCTTGGTTACGTTTGT
CCTCAAGAGGTGGCCCCCATGCTACAGCAGTTTATAAGACCCTGGTGCACCTCTCTGCGA
AACATAAGAGACAATGAGGAAAAGGATTCAGCGTTCCGTGGGATATGTACCATGATCTCG
GTCAACCCCAGTGGAGTAGTCCAAgactttatttttttttgtgatgctgTTGCATCATGG
ATTAGCCCAAAAGACGATCTCCGAGACATGTTCTGTAAGAATTGGAGGCGTTTCTCTGAC
CAGTTTCCTCTTCCCTTAAAAGAGCGCCTTGCAGCTTACTATGGAGTT
>Tnpo1_1_Yellow1
CAGAAACTAGAACAACTCAATCAGTATCCAGATTTCAACAACTACCTGATTTTTGTTCTT
ACTAAGTTGAAGTCTGAAGATGAGCCAACACGTTCCTTGAGTGGTCTCATCCTGAAGAAT
AAtgtaaaagcacattttcacaACTTTCCGAATGGGGTAACTGATTTCATTAAAAGTGAA
TGTCTGAACAACATTGGTGATTCCTCCCCCTTAATTAGAGCTACTGTAGGCATTCTGATA
ACAACTATTGCCTCAAAAGGGGAATTACAGAATTGGCCTGAACTCTTACCAAAGCTCTGT
GGTCTGTTGGATTCTGAAGATTACAATACCTGTGAGggtGCTTTTGGCGCTCTTCAGAAG
ATATGTGAAGATTCTGCTGAAATTTTAGATAGTGATGTATTGGACCGACCACTCAATATC
ATGATACCTAAGTTCTTGCAGTTTTTCAAGCACAGCAGTCCAAAAATAAGGTCTCATGCT
GTTGCATGCGTCAATCAATTTATCATCAGCAGAACTCAAGCTCTTATGTTGCACATAGAT
TCTTTTATTGAGAATCTTTTTGCACTGGCTGGTGATGAGGAGCCTGAAGTACGCAAAAAT
GTTTGCCGTGCTCTGGTAATGTTGCTGGAAGTTCGAATGGATCGCCTACTGCCTCATATG
ATTAGTATAGTTGAGTACATGCTTCAGAGGACCCAGGACCAAGATGAAAATGTGGCTTTG
GAGGCTTGTGAGTTTTGGCTGACTTTGGCTGAACAGCCAATTTGTAAAGAGGTATTATGT
CGGCATCTTACTAAGCTGATACCTGTGCTGGTAAATGGTATGAAATATTCAGAGATTGAT
ATTATTTTGTTGAAGGGGGATGTTGAAGAAGACGAAGCTATTCCAGATAGTGAACAGGAC
ATAAGACCTCGTTTTCATCGTTCACGGACGGTGGCTCAGCAACATGAAGAAGATGGTATT
GAAgaTgatgatgatgatgacgatgaaCTTGATGATGATGATACTATTTCTGACTGGAAT
TTAAGGAAGtgttctgctgctgctctagATGTCCTGGCCAATGTATTTCGTGATGAACTT
CTGCCACACATTTTGCCTCTTTTGAAGGAATTGCTCTTCCATCCTGAATGGGTAGTTAAA
GAGTCTGGTATCCTTGTTCTTGGAGCAATTGCTGAAGgcTGCATGCAGGGGATGATTCCA
TATCTTCCAGAGCTGATCCCTCACCTTATTCAGTGCCTCTCCGACAAAAAGGCTCTTGTG
CGCTCCATTACATGCTGGACTCTTAGTCGCTATGCACACTGGGTAGTTAGTCAACCCCCG
GACACATACTTGAAGCCATTAATGACTGAGTTGCTGAAGCGTATCCTGGATAGCAACAAG
AGAGTACAAGAAGCTGCCTGCAGtgCCTTTGCTACTCTAGAAGAGGAGGCTTCAGCATGT
CTGGTGTGGgGgcttttGTttgtttgttttgggtgggttttcGTAATGCTGTTGTTCAGA
CACTTGACAGACAACTTGAAAAGTTTCCATGATGCCATGGTTGAAGTGTTTCAGCAGTTG
GTGTATTTTCATCCTAAACAGGAATATATTCAGATGCTAATGCCTCCATTAATCCAGAAG
TGGAACATGCTGAAGGATGAGGATAAAGATCTCTTCCCTTTATTAGAGTGCCTGTCGTCA
GTTGCGACTGCCTTGCAATCTGGCTTTCTTCCATACTGTGAACCTGTGTACCAGCGTTGT
GTAAATCTGGTGCAGAAGACACTTGCACAAGCCATGTTGCATAATGCTCAGCCAGACCAA
TATGAGGCTCCAGATAAAGATTTCATGATCGTGGCTCTTGATTTACTCAGTGGTTTAGCT
GAAGGACTTGGAGGCAACATTGAACAGCTAGTGGCTCGTAGTAATATCCTGACACTAATG
TACCAATGCATGCAGgATAAAATGCCAGAGGTACGGCAGAGTTCTTTTGCATTGTTAGGT
GATCTGACAAAGGCGTGTTTTCAGCATGTTAAGCCATGCATTGctGATTTCATGCCAATT
TTGGGAACCAACCTAAACCCTGAATTCATTTCTGTGTGTAATAATGCCACCTGGGCAATT
GGAGAAATCTCCATACAGATGGGTATAGAGATGCAGCCTTATATTCCAATGGTGTTGCAC
CAGCTTGTAGAAATAATTAACAGACCCAACACACCAAAGACGTTGTTAGAGAACACAGGT
ACCCAAAAACTGATCCATACATATTGCTCAATAACAATTGGTCGTCTTGGTTACGTTTGT
CCTCAAGAGGTGGCCCCCATGCTACAGCAGTTTATAAGACCCTGGTGCACCTCTCTGCGA
AACATAAGAGACAATGAGGAAAAGGATTCAGCGTTCCGTGGGATATGTACCATGATCTCG
GTCAACCCCAGTGGAGTAGTCCAAgactttatttttttttgtgatgctgTTGCATCATGG
ATTAGCCCAAAAGACGATCTCCGAGACATGTTCTGTAAGAATTGGAGGCGTTTCTCTGAC
CAGTTTCCTCTTCCCTTAAAAGAGCGCCTTGCAGCTTACTATGGAGTT
>Tnpo1_1_Yellow2
CAGAAACTAGAACAACTCAATCAGTATCCAGATTTCAACAACTACCTGATTTTTGTTCTT
ACTAAGTTGAAGTCTGAAGATGAGCCAACACGTTCCTTGAGTGGTCTCATCCTGAAGAAT
AAtgtaaaagcacattttcacaACTTTCCGAATGGGGTAACTGATTTCATTAAAAGTGAA
TGTCTGAACAACATTGGTGATTCCTCCCCCTTAATTAGAGCTACTGTAGGCATTCTGATA
ACAACTATTGCCTCAAAAGGGGAATTACAGAATTGGCCTGAACTCTTACCAAAGCTCTGT
GGTCTGTTGGATTCTGAAGATTACAATACCTGTGAGggtGCTTTTGGCGCTCTTCAGAAG
ATATGTGAAGATTCTGCTGAAATTTTAGATAGTGATGTATTGGACCGACCACTCAATATC
ATGATACCTAAGTTCTTGCAGTTTTTCAAGCACAGCAGTCCAAAAATAAGGTCTCATGCT
GTTGCATGCGTCAATCAATTTATCATCAGCAGAACTCAAGCTCTTATGTTGCACATAGAT
TCTTTTATTGAGAATCTTTTTGCACTGGCTGGTGATGAGGAGCCTGAAGTACGCAAAAAT
GTTTGCCGTGCTCTGGTAATGTTGCTGGAAGTTCGAATGGATCGCCTACTGCCTCATATG
ATTAGTATAGTTGAGTACATGCTTCAGAGGACCCAGGACCAAGATGAAAATGTGGCTTTG
GAGGCTTGTGAGTTTTGGCTGACTTTGGCTGAACAGCCAATTTGTAAAGAGGTATTATGT
CGGCATCTTACTAAGCTGATACCTGTGCTGGTAAATGGTATGAAATATTCAGAGATTGAT
ATTATTTTGTTGAAGGGGGATGTTGAAGAAGACGAAGCTATTCCAGATAGTGAACAGGAC
ATAAGACCTCGTTTTCATCGTTCACGGACGGTGGCTCAGCAACATGAAGAAGATGGTATT
GAAgaTgatgatgatgatgacgatgaaCTTGATGATGATGATACTATTTCTGACTGGAAT
TTAAGGAAGtgttctgctgctgctctagATGTCCTGGCCAATGTATTTCGTGATGAACTT
CTGCCACACATTTTGCCTCTTTTGAAGGAATTGCTCTTCCATCCTGAATGGGTAGTTAAA
GAGTCTGGTATCCTTGTTCTTGGAGCAATTGCTGAAGgcTGCATGCAGGGGATGATTCCA
TATCTTCCAGAGCTGATCCCTCACCTTATTCAGTGCCTCTCCGACAAAAAGGCTCTTGTG
CGCTCCATTACATGCTGGACTCTTAGTCGCTATGCACACTGGGTAGTTAGTCAACCCCCG
GACACATACTTGAAGCCATTAATGACTGAGTTGCTGAAGCGTATCCTGGATAGCAACAAG
AGAGTACAAGAAGCTGCCTGCAGtgCCTTTGCTACTCTAGAAGAGGAGGCTTCAGCATGT
CTGGTGTGGgGgcttttGTttgtttgttttgggtgggttttcGTAATGCTGTTGTTCAGA
CACTTGACAGACAACTTGAAAAGTTTCCATGATGCCATGGTTGAAGTGTTTCAGCAGTTG
GTGTATTTTCATCCTAAACAGGAATATATTCAGATGCTAATGCCTCCATTAATCCAGAAG
TGGAACATGCTGAAGGATGAGGATAAAGATCTCTTCCCTTTATTAGAGTGCCTGTCGTCA
GTTGCGACTGCCTTGCAATCTGGCTTTCTTCCATACTGTGAACCTGTGTACCAGCGTTGT
GTAAATCTGGTGCAGAAGACACTTGCACAAGCCATGTTGCATAATGCTCAGCCAGACCAA
TATGAGGCTCCAGATAAAGATTTCATGATCGTGGCTCTTGATTTACTCAGTGGTTTAGCT
GAAGGACTTGGAGGCAACATTGAACAGCTAGTGGCTCGTAGTAATATCCTGACACTAATG
TACCAATGCATGCAGgATAAAATGCCAGAGGTACGGCAGAGTTCTTTTGCATTGTTAGGT
GATCTGACAAAGGCGTGTTTTCAGCATGTTAAGCCATGCATTGctGATTTCATGCCAATT
TTGGGAACCAACCTAAACCCTGAATTCATTTCTGTGTGTAATAATGCCACCTGGGCAATT
GGAGAAATCTCCATACAGATGGGTATAGAGATGCAGCCTTATATTCCAATGGTGTTGCAC
CAGCTTGTAGAAATAATTAACAGACCCAACACACCAAAGACGTTGTTAGAGAACACAGGT
ACCCAAAAACTGATCCATACATATTGCTCAATAACAATTGGTCGTCTTGGTTACGTTTGT
CCTCAAGAGGTGGCCCCCATGCTACAGCAGTTTATAAGACCCTGGTGCACCTCTCTGCGA
AACATAAGAGACAATGAGGAAAAGGATTCAGCGTTCCGTGGGATATGTACCATGATCTCG
GTCAACCCCAGTGGAGTAGTCCAAgactttatttttttttgtgatgctgTTGCATCATGG
ATTAGCCCAAAAGACGATCTCCGAGACATGTTCTGTAAGAATTGGAGGCGTTTCTCTGAC
CAGTTTCCTCTTCCCTTAAAAGAGCGCCTTGCAGCTTACTATGGAGTT
>Sasb_1_GreenWT
GTTCCTTCTGAAGTTGGAGATCGGTTATACAGTGAATACGTAGGGAATGCAAAAAACCGT
GCTGAAGTACGAGATGGCCTTTTTGATGCATTAGGAGatGCTTtttttgttctgtCGTCC
ATTGAAGTGGCTAGATACCACAGAGATGCTGGCAACCCAGTCTACTTTTATGAATTTCAA
CATCGACCAAGTTCAAGGGAAAGTGTTACACCAGAGTTTGTAAAAGCAGATCATACAGAT
GAGATTGCCTTTGTCTTTGGAAGGCCATTCTTAGCTGGTGATGTA
>Sasb_1_Yellow1
GTTCCTTCTGAAGTTGGAGATCGGTTATACAGTGAATACGTAGGGAATGCAAAAAACCGT
GCTGAAGTACGAGATGGCCTTTTTGATGCATTAGGAGatGCTTtttttgttctgtCGTCC
ATTGAAGTGGCTAGATACCACAGAGATGCTGGCAACCCAGTCTACTTTTATGAATTTCAA
CATCGACCAAGTTCAAGGGAAAGTGTTACACCAGAGTTTGTAAAAGCAGATCATACAGAT
GAGATTGCCTTTGTCTTTGGAAGGCCATTCTTAGCTGGTGATGTA
>Sasb_1_Yellow2
GTTCCTTCTGAAGTTGGAGATCGGTTATACAGTGAATACGTAGGGAATGCAAAAAACCGT
GCTGAAGTACGAGATGGCCTTTTTGATGCATTAGGAGatGCTTtttttgttctgtCGTCC
ATTGAAGTGGCTAGATACCACAGAGATGCTGGCAACCCAGTCTACTTTTATGAATTTCAA
CATCGACCAAGTTCAAGGGAAAGTGTTACACCAGAGTTTGTAAAAGCAGATCATACAGAT
GAGATTGCCTTTGTCTTTGGAAGGCCATTCTTAGCTGGTGATGTA
>Map1b_1_GreenWT
CCTGGGAATACCAAGGTGGCAAAATCCACAGCAGTGCCTCCAGGACCTCCAGTGTATTTG
GATCTGGTGTACATTCCCAaccacagcaacagcaagaaCGTCGATATTGAGTTTTTCAAG
AGGGTGCGGTCATCCTACTATGTGGTGAGCGGGAATGACTCTGTAGCCGAGGAGCCAAGC
AGGGCTGTTCTGGACTCCCTGCTGGAGGGCAAGGCACAGTGGGAGAGTAATATACAGGTG
ACCTTAATCCCAACCCATGACTCAGAAGTGATGCGGGAATGGTACCAGGAGACCCATGAG
AAACAGCAGGACCTCAACATCATGGTTTtggcaagcagcagcactgtCgttaTGCAAGAT
GAATCTTTTCCCGCGTGCAAGATTGAACTG
>Map1b_1_Yellow1
CCTGGGAATACCAAGGTGGCAAAATCCACAGCAGTGCCTCCAGGACCTCCAGTGTATTTG
GATCTGGTGTACATTCCCAaccacagcaacagcaagaaCGTCGATATTGAGTTTTTCAAG
AGGGTGCGGTCATCCTACTATGTGGTGAGCGGGAATGACTCTGCAGCCGAGGAGCCAAGC
AGGGCTGTTCTGGACTCCCTGCTGGAGGGCAAGGCACAGTGGGAGAGTAATATACAGGTG
ACCTTAATCCCAACCCATGACTCAGAAGTGATGCGGGAATGGTACCAGGAGACCCATGAG
AAACAGCAGGACCTCAACATCATGGTTTtggcaagcagcagcactgtCgttaTGCAAGAT
GAATCTTTTCCCGCGTGCAAGATTGAACTG
>Map1b_1_Yellow2
CCTGGGAATACCAAGGTGGCAAAATCCACAGCAGTGCCTCCAGGACCTCCAGTGTATTTG
GATCTGGTGTACATTCCCAaccacagcaacagcaagaaCGTCGATATTGAGTTTTTCAAG
AGGGTGCGGTCATCCTACTATGTGGTGAGCGGGAATGACTCTGCAGCCGAGGAGCCAAGC
AGGGCTGTTCTGGACTCCCTGCTGGAGGGCAAGGCACAGTGGGAGAGTAATATACAGGTG
ACCTTAATCCCAACCCATGACTCAGAAGTGATGCGGGAATGGTACCAGGAGACCCATGAG
AAACAGCAGGACCTCAACATCATGGTTTtggcaagcagcagcactgtCgttaTGCAAGAT
GAATCTTTTCCCGCGTGCAAGATTGAACTG
>Ctsl_1_GreenWT
ATGAATCTTTGTCTGACCACGCTCTACCTCTGCTTGGGGCTGGCCCTCGGCGCTCCGAGA
ATTGACTCCGAGCTCGACAGCCACTGGCAGCTGTGGAAGTCGTGGCACAACAAGGACTAC
CATGAGAGAGAGGAAAGCTGGAGAAGACTGGTGTGGGAGAAGAATCTGAAAATGATTGAA
CTCCATAATCTGGATCACACATTAGGAAAACACAGCTACAAGTTGGGAATGAATCAGTTT
GGTGACATGACAACTGAGGAGTTCAGACAGCTTATGAATGGGTATATACACAAGAAgtca
gaaaggaaatacagaggATCCCAGTTCCTTGAGCCCAGCTTCCTGGAAGTGCCACGATCA
GTAGACTGGAGAGAGAAGGGATATGTAACTCCGGTTAAAGACCAGGGTCAGTGTGGCTCT
TGCTGGGCTTTCAGCACAACAGGAGCTCTTGAAGGGCAGCACTTCAGGAAAACTGGCAAA
CTTGTTTCGCTGAGTGAGCAGAATCTGGTGGACTGTTCTCGCCCTGAGGGGAATCAAGGC
TGCAATGGAGGTCTTATGGACCAGGCTTTCCAGTATGTGGAGGATAATGGGGGAATTGAT
TCAGAGGAATCCTACCCATACACTGCAAAGgATGATGAAGACTGTCGCTACAAGGCAGAG
TACAATGCTGCTAATGACACTGGCTTTGTTGACATTCCTCAAGGACATGAAAGAGCTCTC
ATGAAAGCAGTAGCAGCTGTGGGTCCAGTGTCTGTTGCTATTGATGCAGGCCATTCTTCA
TTCCAGTTTTATCAATCAGGTATCTACTATGAACCAGACTGCAGCAGTGAAGACCTGGAC
CATGGTGTTCTGGTTGTAGGTTATGGCTTTGAGGGAGAAGATGTAGATGGGAAGAAATAC
TGGATTGTCAAGAACAGctggggTGAGAAGTGGGGTGACAAAGGATATATCTACATGGCC
AAGGACAGGAAGAACCACTGTGGAATAGCAACAGCTGCTAGCTATCCACTTGTA
>Ctsl_1_Yellow1
ATGAATCTGTGTCTGACCACGCTCTACCTCTGCTTGGGGCTGGCCCTCGGCGCTCCGAGA
ATTGACTCCGAGCTCGACAGCCACTGGCAGCTGTGGAAGTCGTGGCACAACAAGGACTAC
CATGAGAGAGAGGAAAGCTGGAGAAGACTGGTGTGGGAGAAGAATCTGAAAATGATTGAA
CTCCATAATCTGGATCACACATTAGGAAAACACAGCTACAAGTTGGGAATGAATCAGTTT
GGTGACATGACAACTGAGGAGTTCAGACAGCTTATGAATGGGTATATACACAAGAAgtca
gaaaggaaatacagaggATCCCAGTTCCTTGAGCCCAGCTTCCTGGAAGTGCCACGATCA
GTAGACTGGAGAGAGAAGGGATATGTAACTCCGGTTAAAGACCAGGGTCAGTGTGGCTCT
TGCTGGGCTTTCAGCACAACAGGAGCTCTTGAAGGGCAGCACTTCAGGAAAACTGGCAAA
CTTGTTTCGCTGAGTGAGCAGAATCTGGTGGACTGTTCTCGCCCTGAGGGGAATCAAGGC
TGCAATGGAGGTCTTATGGACCAGGCTTTCCAGTATGTGGAGGATAATGGGGGAATTGAT
TCAGAGGAATCCTACCCATACACTGCAAAGgATGATGAAGACTGTCGCTACAAGGCAGAG
TACAATGCTGCTAATGACACTGGCTTTGTTGACATTCCTCAAGGACATGAAAGAGCTCTC
ATGAAAGCAGTAGCAGCTGTGGGTCCAGTGTCTGTTGCTATTGATGCAGGCCATTCTTCA
TTCCAGTTTTATCAATCAGGTATCTACTATGAACCAGACTGCAGCAGTGAAGACCTGGAC
CATGGTGTTCTGGTTGTAGGTTATGGCTTTGAGGGAGAAGATGTAGATGGGAAGAAATAC
TGGATTGTCAAGAACAGctggggTGAGAAGTGGGGTGACAAAGGATATATCTACATGGCC
AAGGACAGGAAGAACCACTGTGGAATAGCAACAGCTGCTAGCTATCCACTTGTA
>Ctsl_1_Yellow2
ATGAATCTTTGTCTGACCACGCTCTACCTCTGCTTGGGGCTGGCCCTCGGCGCTCCGAGA
ATTGACTCCGAGCTCGACAGCCACTGGCAGCTGTGGAAGTCGTGGCACAACAAGGACTAC
CATGAGAGAGAGGAAAGCTGGAGAAGACTGGTGTGGGAGAAGAATCTGAAAATGATTGAA
CTCCATAATCTGGATCACACATTAGGAAAACACAGCTACAAGTTGGGAATGAATCAGTTT
GGTGACATGACAACTGAGGAGTTCAGACAGCTTATGAATGGGTATATACACAAGAAgtca
gaaaggaaatacagaggATCCCAGTTCCTTGAGCCCAGCTTCCTGGAAGTGCCACGATCA
GTAGACTGGAGAGAGAAGGGATATGTAACTCCGGTTAAAGACCAGGGTCAGTGTGGCTCT
TGCTGGGCTTTCAGCACAACAGGAGCTCTTGAAGGGCAGCACTTCAGGAAAACTGGCAAA
CTTGTTTCGCTGAGTGAGCAGAATCTGGTGGACTGTTCTCGCCCTGAGGGGAATCAAGGC
TGCAATGGAGGTCTTATGGACCAGGCTTTCCAGTATGTGGAGGATAATGGGGGAATTGAT
TCAGAGGAATCCTACCCATACACTGCAAAGgATGATGAAGACTGTCGCTACAAGGCAGAG
TACAATGCTGCTAATGACACTGGCTTTGTTGACATTCCTCAAGGACATGAAAGAGCTCTC
ATGAAAGCAGTAGCAGCTGTGGGTCCAGTGTCTGTTGCTATTGATGCAGGCCATTCTTCA
TTCCAGTTTTATCAATCAGGTATCTACTATGAACCAGACTGCAGCAGTGAAGACCTGGAC
CATGGTGTTCTGGTTGTAGGTTATGGCTTTGAGGGAGAAGATGTAGATGGGAAGAAATAC
TGGATTGTCAAGAACAGctggggTGAGAAGTGGGGTGACAAAGGATATATCTACATGGCC
AAGGACAGGAAGAACCACTGTGGAATAGCAACAGCTGCTAGCTATCCACTTGTA
>Gfod2_GreenWT
ATGAATATGCTCCCTGGAGTGGGTGTGTTTGGAACTGGCAGCACTGCCCGGGTACTGGTG
CCCTTGCTGAGAGCAGAAGGCTTCTCCATTGAAGCGCTTTGGGGGAAGACCGAAGAGGAA
GCCAAGCAGCTGGCAGAGGAAATGAGCATCTCCTTCTACACGAGTCAAACTGATGATGTG
TTGCTGCACCAGGATGTAGATTTGGTTTGCATCAATATCCCTCCACCACTAACTCGGCAA
ATTGCTGTGAAGGCTCTAGGAATAGGGAAGAACGTGATCTGTGAGAAAGCTGCTACCTCT
GTGGATGCCTTCAGGATGGTCACAGCTGCCAGGTACTACCCTAAGCTGATGAGCATTGTT
GGCAATGTTCTCCGTTTCTTGCCCACCTTTGTGAAGATGAAGCAGCTGATAGAGGAACAC
TATGTGGGCACTGTGATGATATGCGATGTGCGAGTGTATGGGGGAAGCCTGCTCAGCCAT
AAGTACAACTGGATCTGCGATGAGCTGATGGGAGGAGGTGGCCTGCATACGATAGGAACC
TATATTATTGACCTTCTTACTCACCTCATCAGCAAGAGAGCGGAGAAGGTCCATGGTTTG
CTCAAGACTTTTGTGAAGCAGAACACAGCCATAAGTGGTATCCGCCATGTTACTAGTGAt
gacttctgcttcttCcagatGCTGATGAGCGGTGGCATCTGTTGCACTGTGACTCTCAAC
TTCAACATGCCTGGATCATTCATCCATGAAGTCATGGTTGTGGGGTCTGCTGGTCGCCTT
GTAGCTCGCGGGACGGACTTGTATGGGCAGAAAAACACTGCACTCCAGGAAGAACTACTG
TTTACAGACCCTCTGACTGTCAACAAGGGCCTTCTGGATCAGGGGTTTAAAGACATCCCA
CTGCTTTATCTAAAAGGAATGATGTACATGGTGCAAGCACTGCGGCAGTCTTTCCAGGAC
CAGGAAGACCGTCGGACGTGGGATCACAAACCTGTCTCCATGGCAGCCTCTTTTGAAGAT
GGTCTGTACATGCAAAGTGTAGTAGAGGCCATCAAGAAGTCCAGCAGATCAGGGGAGTGG
GAGGCTGTGGAGGTGATGACTGAGGAACCAGATGCCAATCAAAACCTCTGCGAAGCACTT
CAAAGGAATAACTTA
>Gfod2_Yellow1
ATGAATATGCTCCCTGGAGTGGGTGTGTTTGGAACTGGCAGCACTGCCCGGGTACTGGTG
CCCTTGCTGAGAGCAGAAGGCTTCTCCATTGAAGCGCTTTGGGGGAAGACCGAAGAGGAA
GCCAAGCAGCTGGCAGAGGAAATGAGCATCTCCTTCTACACGAGTCAAACTGATGATGTG
TTGCTGCACCAGGATGTAGATTTGGTTTGCATCAATATCCCTCCACCACTAACTCGGCAA
ATTGCTGTGAAGGCTCTAGGAATAGGGAAGAACGTGATCTGTGAGAAAGCTGCTACCTCT
GTGGATGCCTTCAGGATGGTCACAGCTGCCAGGTACTACCCTAAGCTGATGAGCATTGTT
GGCAATGTTCTCCGTTTCTTGCCCACCTTTGTGAAGATGAAGCAGCTGATAGAGGAACAC
TATGTGGGCACTGTGATGATATGCGATGTGCGAGTGTATGGGGGAAGCCTGCTCAGCCAT
AAGTACAACTGGATCTGCGATGAGCTGATGGGAGGAGGTGGCCTGCATACGATAGGAACC
TATATTATTGACCTTCTTACTCACCTCATCAGCAAGAGAGCGGAGAAGGTCCATGGTTTG
CTCAAGACTTTTGTGAAGCAGAACACAGCCATAAGTGGTATCCGCCATGTTACTAGTGAt
gacttctgcttcttCcagatGCTGATGAGCGGTGGCATCTGTTGCACTGTGACTCTCAAC
TTCAACATGCCTGGATCATTCATCCATGAAGTCATGGTTGTGGGGTCTGCTGGTCGCCTT
GTAGCTCGCGGGACGGACTTGTATGGGCAGAAAAACACTGCACTCCAGGAAGAACTACTG
TTTACAGACCCTCTGACTGTCAACAAGGGCCTTCTGGATCAGGGGTTTAAAGACATCCCA
CTGCTTTATCTAAAAGGAATGATGTACATGGTGCAAGCACTGCGGCAGTCTTTCCAGGAC
CAGGAAGACCGTCGGACGTGGGATCACAAACCTGTCTCCATGGCAGCCTCTTTTGAAGAT
GGTCTGTACATGCAAAGTGTAGTAGAGGCCATCAAGAAGTCCAGCAGATCAGGGGAGTGG
GAGGCTGTGGAGGTGATGACTGAGGAACCAGATGCCAATCAAAACCTCTGCGAAGCACTT
CAAAGGAATAACTTA
>Gfod2_Yellow2
ATGAATATGCTCCCTGGAGTGGGTGTGTTTGGAACTGGCAGCACTGCCCGGGTACTGGTG
CCCTTGCTGAGAGCAGAAGGCTTCTCCATTGAAGCGCTTTGGGGGAAGACCGAAGAGGAA
GCCAAGCAGCTGGCAGAGGAAATGAGCATCTCCTTCTACACGAGTCAAACTGATGATGTG
TTGCTGCACCAGGATGTAGATTTGGTTTGCATCAATATCCCTCCACCACTAACTCGGCAA
ATTGCTGTGAAGGCTCTAGGAATAGGGAAGAACGTGATCTGTGAGAAAGCTGCTACCTCT
GTGGATGCCTTCAGGATGGTCACAGCTGCCAGGTACTACCCTAAGCTGATGAGCATTGTT
GGCAATGTTCTCCGTTTCTTGCCCACCTTTGTGAAGATGAAGCAGCTGATAGAGGAACAC
TATGTGGGCACTGTGATGATATGCGATGTGCGAGTGTATGGGGGAAGCCTGCTCAGCCAT
AAGTACAACTGGATCTGCGATGAGCTGATGGGAGGAGGTGGCCTGCATACGATAGGAACC
TATATTATTGACCTTCTTACTCACCTCATCAGCAAGAGAGCGGAGAAGGTCCATGGTTTG
CTCAAGACTTTTGTGAAGCAGAACACAGCCATAAGTGGTATCCGCCATGTTACTAGTGAt
gacttctgcttcttCcagatGCTGATGAGCGGTGGCATCTGTTGCACTGTGACTCTCAAC
TTCAACATGCCTGGATCATTCATCCATGAAGTCATGGTTGTGGGGTCTGCTGGTCGCCTT
GTAGCTCGCGGGACGGACTTGTATGGGCAGAAAAACACTGCACTCCAGGAAGAACTACTG
TTTACAGACCCTCTGACTGTCAACAAGGGCCTTCTGGATCAGGGGTTTAAAGACATCCCA
CTGCTTTATCTAAAAGGAATGATGTACATGGTGCAAGCACTGCGGCAGTCTTTCCAGGAC
CAGGAAGACCGTCGGACGTGGGATCACAAACCTGTCTCCATGGCAGCCTCTTTTGAAGAT
GGTCTGTACATGCAAAGTGTAGTAGAGGCCATCAAGAAGTCCAGCAGATCAGGGGAGTGG
GAGGCTGTGGAGGTGATGACTGAGGAACCAGATGCCAATCAAAACCTCTGCGAAGCACTT
CAAAGGAATAACTTA
>Cnep1r1_0_GreenWT
GATCTCAAAGCTTTTGAAAGAAGACTTACCGAATATATTGCATGTTTGCAACCAGCTACA
GGACGTTGGAGAAtgattCTGATAGTGGTGTCAGTCTGCACAGCGACTGGTGCCTGGAAC
TGGTTAATAGACCCAGAGACACAAAAGGTGTCATTTTTCACATCACTTTGGAATCATCCA
TTTTTCACAATTAGTTGTATTACCCTAATAGGCTTATTCTTTGCTGGAATACATAAAAGA
GTGGTGGCACCATCAATTATAGCAGCCCGATGTCGAACTGTTTTGGCGGAATATAACATG
TCCTGTGATGATacTGGAAAACTAATTTTGAAACCTAGGCCTCATGTTCAA
>Cnep1r1_0_Yellow1
GATCTCAAAGCTTTTGAAAGAAGACTTACCGAATATATTGCATGTTTGCAACCAGCTACA
GGACGTTGGAGAAtgattCTGATAGTGGTGTCAGTCTGCACAGCGACTGGTGCCTGGAAC
TGGTTAATAGACCCAGAGACACAAAAGGTGTCATTTTTCACATCACTTTGGAATCATCCA
TTTTTCACAATTAGTTGTATTACCCTAATAGGCTTATTCTTTGCTGGAATACATAAAAGA
GTGGTGGCACCATCAATTATAGCAGCCCGATGTCGAACTGTTTTGGCGGAATATAACATG
TCCTGTGATGATacTGGAAAACTAATTTTGAAACCTAGGCCTCATGTTCAA
>Cnep1r1_0_Yellow2
GATCTCAAAGCTTTTGAAAGAAGACTTACCGAATATATTGCATGTTTGCAACCAGCTACA
GGACGTTGGAGAAtgattCTGATAGTGGTGTCAGTCTGCACAGCGACTGGTGCCTGGAAC
TGGTTAATAGACCCAGAGACACAAAAGGTGTCATTTTTCACATCACTTTGGAATCATCCA
TTTTTCACAATTAGTTGTATTACCCTAATAGGCTTATTCTTTGCTGGAATACATAAAAGA
GTGGTGGCACCATCAATTATAGCAGCCCGATGTCGAACTGTTTTGGCGGAATATAACATG
TCCTGTGATGATacTGGAAAACTAATTTTGAAACCTAGGCCTCATGTTCAA
>Isca1_GreenWT
ATGGCCTCGTCGGTGGTGAGGGCTACGGTGCGTGCCGTCAGCAAGCGGAAGATCCAGGCT
ACGCGCGCCGCTCTCACCCTGaccCCGTCAGCTGTTCAGAAGataaaacagcttctgaaa
gatAAACCTGAACATGTGGGTGTGAAAGTAGGTGTTCGTACAAGAGGATGCAATGGGCTT
TCCTACACATTAGAATATACGAAATCAAAAGGAGATTCTGATGAAGAGGTAGTTCAAGAT
GGGGTTAGAGTGTTTATTGAGAAGAAGGCACAGCTGACACTTCTAGGAACTGAAATGGAC
TATGTAGAAGACAAACTGTCCAGTGAATTTGTCTTCAATAATCCAAACATCAAAGGAACA
TGTGGCTGTGGAGAAAGCTTTAACATC
>Isca1_Yellow1
ATGGCCTCGTCGGTGGTGAGGGCTACGGTGCGTGCCGTCAGCAAGCGGAAGATCCAGGCT
ACGCGCGCCGCTCTCACCCTGaccCCGTCAGCTGTTCAGAAGataaaacagcttctgaaa
gatAAACCTGAACATGTGGGTGTGAAAGTAGGTGTTCGTACAAGAGGATGCAATGGGCTT
TCCTACACATTAGAATATACGAAATCAAAAGGAGATTCTGATGAAGAGGTAGTTCAAGAT
GGGGTTAGAGTGTTTATTGAGAAGAAGGCACAGCTGACACTTCTAGGAACTGAAATGGAC
TATGTAGAAGACAAACTGTCCAGTGAATTTGTCTTCAATAATCCAAACATCAAAGGAACA
TGTGGCTGTGGAGAAAGCTTTAACATC
>Isca1_Yellow2
ATGGCCTCGTCGGTGGTGAGGGCTACGGTGCGTGCCGTCAGCAAGCGGAAGATCCAGGCT
ACGCGCGCCGCTCTCACCCTGaccCCATCAGCTGTTCAGAAGataaaacagcttctgaaa
gatAAACCTGAACATGTGGGTGTGAAAGTAGGTGTTCGTACAAGAGGATGCAATGGGCTT
TCCTACACATTAGAATATACGAAATCAAAAGGAGATTCTGATGAAGAGGTAGTTCAAGAT
GGGGTTAGAGTGTTTATTGAGAAGAAGGCACAGCTGACACTTCTAGGAACTGAAATGGAC
TATGTAGAAGATAAACTGTCCAGTGAATTTGTCTTCAATAATCCAAACATCAAAGGAACA
TGTGGCTGTGGAGAAAGCTTTAACATC
>Ce087_GreenWT
CAGGTTCCTGTTGCATGTAAATCATGTCCCTGTGGCTACATATTTATTAGTCGAAAACTG
TTGCATGCTAAACGTGCTGAGAGATCACCACCCATCACAGaaaacaagaatgaGGCCAAA
AGGAGAAGAACAGAGCGAGTTAAGCGAGAGAAGATAAACTCTGCAGTAAATAAAGACTTA
GAAAACCGAAAAAGATCCAGGTCTAACAGCCATTCAGATCATAGCAGACGAGGAAGAGGA
AGACCTAAGAGTGCCTCAGCCAAAAAACACGAAGAAGAAAGGGagaaacaagaaaaagaa
gttgaCATGTATGCTAACCTTTCAGATGAAAAGGcctttgtattttcagtggcCTTGGcg
gaaatTaacagaaaaattatcAATCAAAGACTTATTCTG
>Ce087_Yellow1
CAGGTTCCTGTTGCATGTAAATCATGTCCCTGTGGCTACATATTTATTAGTCGAAAACTG
TTGCATGCTAAACGTGCTGAGAGATCACCACCCATCACAGaaaacaagaatgaGGCCAAA
AGGAGAAGAACAGAGCGAGTTAAGCGAGAGAAGATAAACTCTGCAGTAAATAAAGACTTA
GAAAACCGAAAAAGATCCAGGTCTAACAGCCATTCAGATCATAGCAGACGAGGAAGAGGA
AGACCTAAGAGTGCCTCAGCCAAAAAACACGAAGAAGAAAGGGagaaacaagaaaaagaa
gttgaCATGTATGCTAACCTTTCAGATGAAAAGGcctttgtattttcagtggcCTTGGcg
gaaatTaacagaaaaattatcAATCAAAGACTTATTCTG
>Ce087_Yellow2
CAGGTTCCTGTTGCATGTAAATCATGTCCCTGTGGCTACATATTTATTAGTCGAAAACTG
TTGCATGCTAAACGTGCTGAGAGATCACCACCCATCACAGaaaacaagaatgaGGCCAAA
AGGAGAAGAACAGAGCGAGTTAAGCGAGAGAAGATAAACTCTGCAGTAAATAAAGACTTA
GAAAACCGAAAAAGATCCAGGTCTAACAGCCATTCAGATCATAGCAGACGAGGAAGAGGA
AGACCTAAGAGTGCCTCAGCCAAAAAACACGAAGAAGAAAGGGagaaacaagaaaaagaa
gttgaCATGTATGCTAACCTTTCAGATGAAAAGGcctttgtattttcagtggcCTTGGcg
gaaatTaacagaaaaattatcAATCAAAGACTTATTCTG
>Clta_GreenWT
CTCTTTAAGGAGAGTAACGGTACAATTGATTCCTCTGCTGCCACGTGCCAGGTAGATGGA
CTGCAGTCAGAGCCAGAGAGCATTCGTAAGTGGAGAGATGAGCAAAAGGAGCGCCTGGAG
CAACTTGATGCAAACTCACGAAAGCAGGAAGcagaatggaaagagaaagcaataaGGGAG
TTGGAGGAGTGGTATGCAAGACAAGATGAAAagctccagaaaacaaaagccagcaaCAGG
GCAGCTGAAGAAGCCTTTGTGAATGATGCAGAAGACATTTTTCCAGGCACTGAGTGGGAA
CGTGTGGCTCAGCTCTGTGACTTTAATCCCAAGTCTAGTAAGCAGGCAAAAGATGTGTCC
CGCATGCGTTCAGTCCTCATCTCACTCAAGCAGGCTCCACTGGTTCGC
>Clta_Yellow1
CTCTTTAAGGAGAGTAACGGTACAATTGATTCCTCTGCTGCCACGTGCCAGGTAGATGGA
CTGCAGTCAGAGCCAGAGAGCATTCGTAAGTGGAGAGATGAGCAAAAGGAGCGCCTGGAG
CAACTTGATGCAAACTCACGAAAGCAGGAAGcagaatggaaagagaaagcaataaGGGAG
TTGGAGGAGTGGTATGCAAGACAAGATGAAAagctccagaaaacaaaagccagcaaCAGG
GCAGCTGAAGAAGCCTTTGTGAATGATGCAGAAGACATTTTTCCAGGCACTGAGTGGGAA
CGTGTGGCTCAGCTCTGTGACTTTAATCCCAAGTCTAGTAAGCAGGCAAAAGATGTGTCC
CGCATGCGTTCAGTCCTCATCTCACTCAAGCAGGCTCCACTGGTTCGC
>Clta_Yellow2
CTCTTTAAGGAGAGTAACGGTACAATTGATTCCTCTGCTGCCACGTGCCAGGTAGATGGA
CTGCAGTCAGAGCCAGAGAGCATTCGTAAGTGGAGAGATGAGCAAAAGGAGCGCCTGGAG
CAACTTGATGCAAACTCACGAAAGCAGGAAGcagaatggaaagagaaagcaataaGGGAG
TTGGAGGAGTGGTATGCAAGACAAGATGAAAagctccagaaaacaaaagccagcaaCAGG
GCAGCTGAAGAAGCCTTTGTGAATGATGCAGAAGACATTTTTCCAGGCACTGAGTGGGAA
CGTGTGGCTCAGCTCTGTGACTTTAATCCCAAGTCTAGTAAGCAGGCAAAAGATGTGTCC
CGCATGCGTTCAGTCCTCATCTCACTCAAGCAGGCTCCACTGGTTCGC
>Znf608_GreenWT
GGTGTCCTGGTGGTAAATGTTACATGGAGGAACAAGACTTACGTGGGAACACTGCTGGAC
TGCACAAAGCATGACTGGGCCCCTCCTAGGTTCTGTGAGTCGCCAACAAGTGACCTAGAG
ATGCGCGGAGGGCGTGGCAGGGGGAAGCGCGCAAGgtcCgctgcagctgcagcAgtacCT
GGCAATGATGGCAGTTTTGCGGAGTCCAGAGGGCTTCAGAATAAGAACCGCGGTGGTGCC
AATGGGAAGGGCAGGAGGGGCAGCCTTAACTCAAGCGGGCGCAGGACACCCCCAAACTGC
GCCATGGATGAAGTCAAAGCCAGCCCCTCAGCCACCAATAAGAGGAAAACTAAGCCTCCA
ATGGAGCTAGATTTAAACTCCAGTTCTGAGGACAATAAATCTGGAAAACGTGTTCGTACT
AACTCTAGAAGCACTCCCACCACCCCGCAGGGGAAACCTGAGACTACTTTTTTGGATCAA
GGCTGCTCTTCTCCCGTGCTGATAGACTGTCCTCACCCCAACTGCAACAAAAAGTACAAG
CACATTAATGGACTACGATACCATCAGGCTCATGCACATTTAGACCCAGAAAACAAACTG
GAGTTTGAGCCTGAAAGTGAAGACAAAATTTCAGACTGCGAGGAAGCACTGACTAATGTG
GCCCTTGAATGCAGTGAACCAAGCACAGATTTGCCAGGCTTTGATCCACTGAAAGCACCG
ACATCTCCTTCCTCCATCATTACCCCAGGGACCccCaggggaaaaagggaactGACCAGC
AACGGCCCCGGTTCAGTTATCAGTTCCAAAACCGGCAAGAATTCTGGCAAAAAGAAAGGT
CTCAACAGTGAATTGAACAGCCTTCCGGTAATTTCTAACATGGTAGCCACACTGGATAAT
TGCTCGGTGGTTGATGGCAGCTTGCAAACCGAAATGCCAAAACTGGAAGCTGAAGGGTTA
ATTGACAAGAAGAGTTTGGGTGATAAAggcaagaaagcaaacaattGCAAAGTGGATAAA
AACctttccaaactgaaaacaACCAGACCCATTGCTCCAGCACCAGCACCGACTCCTCCC
CAGTTAATAGCTATACCTACTACAGCCTTTACAACCACCACCACGGGGACAGTACCGGGA
CTGCCGTCTCTAACAACTACTATTGTTCAGGCTACACCAAAGAGCCCTCCACTAAAGCCT
ATTCAACCAAAGCCCACAATTATGGGAGAGCCAAGCACTGTAAACCCAGCTCTCACATCA
ctcaaagacaaaaagaaaaaggagaagcgAAAGCTGAAggacaaagaaagcaaagagatg
gGAAGCCCCAAGATGGATTCTAAGCTGGGAAAGCTGGAAGATTCAAAAGGGTCTGGGAAA
GACTTATCTGGACATTTTTTAAAGGACCATCTCAACAAGAATGAAGTGCTAGCTAATGGA
CTCTCAGAgtctcaggagagcagAatGGCAAGTATTAAGGCTGAAGCTGATAAGGTTTAC
ACGTTCACAGACAATGCACCCAGCCCTTCCATAGGGAGTGCCTCCAGGATGGAATGCAGC
ACTTTGGTGAATGGACAGTCTGCCATGGCGTCACTGCATGTGTTGACACAAAATGGTGCA
GAAAGCACGGCCACTAAAACCAACAGCCCCGCTTACTCAGATATTTCTGATGCAGCTGAT
GATGGTGGCTCTGACAGCAGGTCAGAGGGCATGAGGTCAAAGGCCAGCTCTCCGTCGGAT
ATTATTTCTAATAAGGACGGTATTGTAAAAGGACATTCTTCAACCACAGCACAACCGGCT
CAGGCAAAAGAGTCCCATTCTCCCTATTACCATGGCTACGATCCTTATTATTCCCCAAGT
TATCTGCACTCTGGACAGGTCAATGCCCCAGCAGCTGGGAACAGCAGTACGCCACAGGGA
CTGAAGATCAAAAAAGAGGCTGAGGAAgaggctgaaaagaaagagaaggcagaacTGTCA
GATGCCAAGAAAAGTGAAAGCACTTCCTCTAATTTGCAGCCACAACATCAGTCAGTGATA
ACGCAAAGACACCCTGCACTTGCTCAGTCACTTTACTATGGACAGTATGCCTATGGGCTC
TATATGGACCAAAAGTCCTTAATGGCCTCTAACCCTGCTTACAGGCAGCAGTATGAAAAA
TACTATGAGGACCAGAGActagcagaacagaaaatggcaCAAACTGGGAGGgactgtgaa
agaaagaatgacCCCCCCTTGAAGGAGATTGGGAAGGATGACAACAAGAAGAATATTCCG
TCTGCCACTATTTCAAAGGCCCCTTCAACTCCGGAGTCCAGCAAAAATAACACTAAAATA
GGGTCATCGGTTCCTAACAAAGGTGAGGAGACAAGCAAATCACAGATCCTTTCCaatcac
cagcagcagcttcaggctGACAGCTTCAAAGCCAAACAAATGGAAAACCACCAGCTTATA
AAAGAGGCTGTGGAGATGAAATCTGTTATGGACTCCATGAAGCAAACGGGAGTAGATCCA
ACTACAAGATTTAAACAGGATCCAGATTCACGAACATGGCATCATTATGTCTATCAGCCC
AAATACCTTGATCAGCAAAAATCTGAAGAACTTGATCGTgagaaaaaAttaaaagaaGAC
AGCCCTAGAAAAACACCTAACAAAGAAAGTTCCCTACCTAACCTTCCTGTCTCATTAGCA
AGCATTAAAGAGGAGCCTAAAGAGGTCAAGCGTTCTGATTCTCAATCAGTGGATGAGAGC
AAGATAAAAAACGATGATCGTAAGACTCCTGTAAATTGGAAGGACTCTCGGGGTGCTAGA
GTAGCAGTTTCCTCACCAATGAGTCAGCATCAGTCCTATATCCAGTACTTGCATGCTTAT
CCTTATCCACAGATGTACGATCCCAGCCATCCAGCCTACCGTGCAGTCTCTCCTGTCCTA
ATGCACAGCTATCCTGGGGCCTATCTCTCCCCAGGATTTCATTATCCAGTTTATGGGAAG
ATGTCAGGGAGAGAAGAGACGGAGAAAGTCAATACCAGTCCAAGCATCAATGCAAAATCA
GCCACTGAGTCCAAAGCACTGGATTTGCTCCAGCAGCATGCCAGCCAATACCGCAGCAAG
TCCCCTGTTcCTGTGGAAAAGTCAGCAGCTGAGCGAGAACGGGAAGCAGAAAGGGAACGA
GACCGTCATTCTCCTTTTAGCCAGCGGCATCTCCATACGCACCATCACACACATGTTGGA
ATGGGTTACCCCCTTATGCCTGGACAGTATGACCCATTTCAAGGACTGACCTCTGCTGCC
CTTGTTGCCACTCAGCAGGTGGCTGCGCAGGCATCTGCATCTGGTATGTTTCCTGCACAA
AGAAGG
>Znf608_Yellow1
GGTGTCCTGGTGGTAAATGTTACATGGAGGAACAAGACTTACGTGGGAACACTGCTGGAC
TGCACAAAGCATGACTGGGCCCCTCCTAGGTTCTGTGAGTCGCCAACAAGTGACCTAGAG
ATGCGCGGAGGGCGTGGCAGGGGGAAGCGCGCAAGgtcCgctgcagctgcagcAgtacCT
GGCAACGATGGCAGTTTTGCGGAGTCCAGAGGGCTTCAGAATAAGAACCGCGGTGGTGCC
AATGGGAAGGGCAGGAGGGGCAGCCTTAACTCAAGCGGGCGCAGGACACCCCCAAACTGC
GCCATGGATGAAGTCAAAGCCAGCCCCTCAGCCACCAATAAGAGGAAAACTAAGCCTCCA
ATGGAGCTAGATTTAAACTCCAGTTCTGAGGACAATAAATCTGGAAAACGTGTTCGTACT
AACTCTAGAAGCACTCCCACCACCCCGCAGGGGAAACCTGAGACTACTTTTTTGGATCAA
GGCTGCTCTTCTCCCGTGCTGATAGACTGTCCTCACCCCAACTGCAACAAAAAGTACAAG
CACATTAATGGACTACGATACCATCAGGCTCATGCACATTTAGACCCAGAAAACAAACTG
GAGTTTGAGCCTGAAAGTGAAGACAAAATTTCAGACTGCGAGGAAGCACTGACTAATGTG
GCCCTTGAATGCAGTGAACCAAGCACAGATTTGCCAGGCTTTGATCCACTGAAAGCACCG
ACATCTCCTTCCTCCATCATTACCCCAGGGACCccCaggggaaaaagggaactGACCAGC
AACGGCCCCGGTTCAGTTATCAGTTCCAAAACCGGCAAGAATTCTGGCAAAAAGAAAGGT
CTCAACAGTGAATTGAACAGCCTTCCGGTAATTTCTAACATGGTAGCCACACTGGATAAT
TGCTCGGTGGTTGATGGCAGCTTGCAAACCGAAATGCCAAAACTGGAGGCTGAAGGGTTA
ATTGACAAGAAGAGTTTGGGTGATAAAggcaagaaagcaaacaattGCAAAGTGGATAAA
AACctttccaaactgaaaacaACCAGACCCATTGCTCCAGCACCAGCACCGACTCCTCCC
CAGTTAATAGCTATACCTACTACAGCCTTTACAACCACCACCACGGGGACAGTACCGGGA
CTGCCGTCTCTAACAACTACTATTGTTCAGGCTACACCAAAGAGCCCTCCACTAAAGCCT
ATTCAACCAAAGCCCACAATTATGGGAGAGCCAAGCACTGTAAACCCAGCTCTCACATCA
ctcaaagacaaaaagaaaaaggagaagcgAAAGCTGAAggacaaagaaagcaaagagatg
gGAAGCCCCAAGATGGATTCTAAGCTGGGAAAGCTGGAAGATTCAAAAGGGTCTGGGAAA
GACTTATCTGGACATTTTTTAAAGGACCATCTCAACAAGAATGAAGTGCTAGCTAATGGA
CTCTCAGAgtctcaggagagcagAatGGCAAGTATTAAGGCTGAAGCTGATAAGGTTTAC
ACGTTCACAGACAATGCACCCAGCCCTTCCATAGGGAGTGCCTCCAGGATGGAATGCAGC
ACTTTGGTGAATGGACAGTCTGCCATGGCGTCACTGCATGTGTTGACACAAAATGGTGCA
GAAAGCACGGCCGCTAAAACCAACAGCCCCGCTTACTCAGATATTTCTGATGCAGCTGAT
GATGGTGGCTCTGACAGCAGGTCAGAGGGCATGAGGTCAAAGGCCAGCTCTCCGTCGGAT
ATTATTTCTAATAAGGACGGTATTGTAAAAGGACATTCTTCAACCACAGCACAACCGGCT
CAGGCAAAAGAGTCCCATTCTCCCTATTACCATGGCTACGATCCTTATTATTCCCCAAGT
TATCTGCACTCTGGACAGGTCAATGCCCCAGCAGCTGGGAACAGCAGTACCCCACAGGGA
CTGAAGATCAAAAAAGAGGCTGAGGAAgaggctgaaaagaaagagaaggcagaacTGTCA
GATGCCAAGAAAAGTGAAAGCACTTCCTCTAATTTGCAGCCACAACATCAGTCAGTGATA
ACGCAAAGACACCCTGCACTTGCTCAGTCACTTTACTATGGACAGTATGCCTATGGGCTC
TATATGGACCAAAAGTCCTTAATGGCCTCTAACCCTGCTTACAGGCAGCAGTATGAAAAA
TACTATGAGGACCAGAGActagcagaacagaaaatggcaCAAACTGGGAGGgactgtgaa
agaaagaatgacCCCCCCTTGAAGGAGATTGGGAAGGATGACAACAAGAAGAATATTCCG
TCTGCCACTATTTCAAAGGCCCCTTCAACTCCGGAGTCCAGCAAAAATAACACTAAAATA
GGGTCATCGGTTCCTAACAAAGGTGAGGAGACAAGCAAATCACAGATCCTTTCCaatcac
cagcagcagcttcaggctGACAGCTTCAAAGCCAAACAAATGGAAAACCACCAGCTTATA
AAAGAGGCTGTGGAGATGAAATCTGTTATGGACTCCATGAAGCAAACGGGAGTAGATCCA
ACTACAAGATTTAAACAGGATCCAGATTCACGAACATGGCATCATTATGTCTATCAGCCC
AAATACCTTGATCAGCAAAAATCTGAAGAACTTGATCGTgagaaaaaAttaaaagaaGAC
AGCCCTAGAAAAACACCTAACAAAGAAAGTTCCCTACCTAACCTTCCTGTCTCATTAGCA
AGCATTAAAGAGGAGCCTAAAGAGGTCAAGCGTTCTGATTCTCAATCAGTGGATGAGAGC
AAGATAAAAAACGATGATCGTAAGACTCCTGTAAATTGGAAGGACTCTCGGGGTGCTAGA
GTAGCAGTTTCCTCACCAATGAGTCAGCATCAGTCCTATATCCAGTACTTGCATGCTTAT
CCTTATCCACAGATGTACGATCCCAGCCATCCAGCCTACCGTGCAGTCTCTCCTGTCCTA
ATGCACAGCTATCCTGGGGCCTATCTCTCCCCAGGATTTCATTATCCAGTTTATGGGAAG
ATGTCAGGGAGAGAAGAGACGGAGAAAGTCAATACCAGTCCAAGCATCAATGCAAAATCA
GCCACTGAGTCCAAAGCACTGGATTTGCTCCAGCAGCATGCCAGCCAATACCGCAGCAAG
TCCCCTGTTcCTGTGGAAAAGTCAGCAGCTGAGCGAGAACGGGAAGCAGAAAGGGAACGA
GACCGTCATTCTCCTTTTAGCCAGCGGCATCTCCATACGCACCATCACACACATGTTGGA
ATGGGTTACCCCCTTATGCCTGGACAGTATGACCCATTTCAAGGACTGACCTCTGCTGCC
CTTGTTGCCACTCAGCAGGTGGCTGCGCAGGCATCTGCATCTGGTATGTTTCCTGCACAA
AGAAGG
>Znf608_Yellow2
GGTGTCCTGGTGGTAAATGTTACATGGAGGAACAAGACTTACGTGGGAACACTGCTGGAC
TGCACAAAGCATGACTGGGCCCCTCCTAGGTTCTGTGAGTCGCCAACAAGTGACCTAGAG
ATGCGCGGAGGGCGTGGCAGGGGGAAGCGCGCAAGgtcCgctgcagctgcagcAgtacCT
GGCAACGATGGCAGTTTTGCGGAGTCCAGAGGGCTTCAGAATAAGAACCGCGGTGGTGCC
AATGGGAAGGGCAGGAGGGGCAGCCTTAACTCAAGCGGGCGCAGGACACCCCCAAACTGC
GCCATGGATGAAGTCAAAGCCAGCCCCTCAGCCACCAATAAGAGGAAAACTAAGCCTCCA
ATGGAGCTAGATTTAAACTCCAGTTCTGAGGACAATAAATCTGGAAAACGTGTTCGTACT
AACTCTAGAAGCACTCCCACCACCCCGCAGGGGAAACCTGAGACTACTTTTTTGGATCAA
GGCTGCTCTTCTCCCGTGCTGATAGACTGTCCTCACCCCAACTGCAACAAAAAGTACAAG
CACATTAATGGACTACGATACCATCAGGCTCATGCACATTTAGACCCAGAAAACAAACTG
GAGTTTGAGCCTGAAAGTGAAGACAAAATTTCAGACTGCGAGGAAGCACTGACTAATGTG
GCCCTTGAATGCAGTGAACCAAGCACAGATTTGCCAGGCTTTGATCCACTGAAAGCACCG
ACATCTCCTTCCTCCATCATTACCCCAGGGACCccCaggggaaaaagggaactGACCAGC
AACGGCCCCGGTTCAGTTATCAGTTCCAAAACCGGCAAGAATTCTGGCAAAAAGAAAGGT
CTCAACAGTGAATTGAACAGCCTTCCGGTAATTTCTAACATGGTAGCCACACTGGATAAT
TGCTCGGTGGTTGATGGCAGCTTGCAAACCGAAATGCCAAAACTGGAGGCTGAAGGGTTA
ATTGACAAGAAGAGTTTGGGTGATAAAggcaagaaagcaaacaattGCAAAGTGGATAAA
AACctttccaaactgaaaacaACCAGACCCATTGCTCCAGCACCAGCACCGACTCCTCCC
CAGTTAATAGCTATACCTACTACAGCCTTTACAACCACCACCACGGGGACAGTACCGGGA
CTGCCGTCTCTAACAACTACTATTGTTCAGGCTACACCAAAGAGCCCTCCACTAAAGCCT
ATTCAACCAAAGCCCACAATTATGGGAGAGCCAAGCACTGTAAACCCAGCTCTCACATCA
ctcaaagacaaaaagaaaaaggagaagcgAAAGCTGAAggacaaagaaagcaaagagatg
gGAAGCCCCAAGATGGATTCTAAGCTGGGAAAGCTGGAAGATTCAAAAGGGTCTGGGAAA
GACTTATCTGGACATTTTTTAAAGGACCATCTCAACAAGAATGAAGTGCTAGCTAATGGA
CTCTCAGAgtctcaggagagcagAatGGCAAGTATTAAGGCTGAAGCTGATAAGGTTTAC
ACGTTCACAGACAATGCACCCAGCCCTTCCATAGGGAGTGCCTCCAGGATGGAATGCAGC
ACTTTGGTGAATGGACAGTCTGCCATGGCGTCACTGCATGTGTTGACACAAAATGGTGCA
GAAAGCACGGCCACTAAAACCAACAGCCCCGCTTACTCAGATATTTCTGATGCAGCTGAT
GATGGTGGCTCTGACAGCAGGTCAGAGGGCATGAGGTCAAAGGCCAGCTCTCCGTCGGAT
ATTATTTCTAATAAGGACGGTATTGTAAAAGGACATTCTTCAACCACAGCACAACCGGCT
CAGGCAAAAGAGTCCCATTCTCCCTATTACCATGGCTACGATCCTTATTATTCCCCAAGT
TATCTGCACTCTGGACAGGTCAATGCCCCAGCAGCTGGGAACAGCAGTACCCCACAGGGA
CTGAAGATCAAAAAAGAGGCTGAGGAAgaggctgaaaagaaagagaaggcagaacTGTCA
GATGCCAAGAAAAGTGAAAGCACTTCCTCTAATTTGCAGCCACAACATCAGTCAGTGATA
ACGCAAAGACACCCTGCACTTGCTCAGTCACTTTACTATGGACAGTATGCCTATGGGCTC
TATATGGACCAAAAGTCCTTAATGGCCTCTAACCCTGCTTACAGGCAGCAGTATGAAAAA
TACTATGAGGACCAGAGActagcagaacagaaaatggcaCAAACTGGGAGGgactgtgaa
agaaagaatgacCCCCCCTTGAAGGAGATTGGGAAGGATGACAACAAGAAGAATATTCCG
TCTGCCACTATTTCAAAGGCCCCTTCAACTCCGGAGTCCAGCAAAAATAACACTAAAATA
GGGTCATCGGTTCCTAACAAAGGTGAGGAGACAAGCAAATCACAGATCCTTTCCaatcac
cagcagcagcttcaggctGACAGCTTCAAAGCCAAACAAATGGAAAACCACCAGCTTATA
AAAGAGGCTGTGGAGATGAAATCTGTTATGGACTCCATGAAGCAAACGGGAGTAGATCCA
ACTACAAGATTTAAACAGGATCCAGATTCACGAACATGGCATCATTATGTCTATCAGCCC
AAATACCTTGATCAGCAAAAATCTGAAGAACTTGATCGTgagaaaaaAttaaaagaaGAC
AGCCCTAGAAAAACACCTAACAAAGAAAGTTCCCTACCTAACCTTCCTGTCTCATTAGCA
AGCATTAAAGAGGAGCCTAAAGAGGTCAAGCGTTCTGATTCTCAATCAGTGGATGAGAGC
AAGATAAAAAACGATGATCGTAAGACTCCTGTAAATTGGAAGGACTCTCGGGGTGCTAGA
GTAGCAGTTTCCTCACCAATGAGTCAGCATCAGTCCTATATCCAGTACTTGCATGCTTAT
CCTTATCCACAGATGTACGATCCCAGCCATCCAGCCTACCGTGCAGTCTCTCCTGTCCTA
ATGCACAGCTATCCTGGGGCCTATCTCTCCCCAGGATTTCATTATCCAGTTTATGGGAAG
ATGTCAGGGAGAGAAGAGACGGAGAAAGTCAATACCAGTCCAAGCATCAATGCAAAATCA
GCCACTGAGTCCAAAGCACTGGATTTGCTCCAGCAGCATGCCAGCCAATACCGCAGCAAG
TCCCCTGTTcCTGTGGAAAAGTCAGCAGCTGAGCGAGAACGGGAAGCAGAAAGGGAACGA
GACCGTCATTCTCCTTTTAGCCAGCGGCATCTCCATACGCACCATCACACACATGTTGGA
ATGGGTTACCCCCTTATGCCTGGACAGTATGACCCATTTCAAGGACTGACCTCTGCTGCC
CTTGTTGCCACTCAGCAGGTGGCTGCGCAGGCATCTGCATCTGGTATGTTTCCTGCACAA
AGAAGG
>Adcy5_GreenWT
TCCAATGTTCTCATCTTCTCCTGTACAAACATTGTAGGCGTGTGTACCCACTACCCAGCA
GAGGTGTCCCAAAGACAGGCTTTCCAGGAGACCAGGGAATGCATACAAGCAAGGCTGCAT
TCTCaaagggaaaaccagcagcagGAGCGTCTCCTGCTCTCTGTACTTCCTCGACATGTT
GCCATGGAGATGAAAGCTGACATTAATGCCAAACAGGAAGATATGATGTTTCATAAGATC
TACATCCAGAAGCATGACAAT
>Adcy5_Yellow1
TCCAATGTTCTCATCTTCTCCTGTACAAACATTGTAGGCGTGTGTACCCACTACCCAGCA
GAGGTGTCCCAAAGACAGGCTTTCCAGGAGACCAGGGAATGCATACAAGCAAGGCTGCAT
TCTCaaagggaaaaccagcagcagGAGCGTCTCCTGCTCTCTGTACTTCCTCGACATGTT
GCCATGGAGATGAAAGCTGACATTAATGCCAAACAGGAAGATATGATGTTTCATAAGATC
TACATCCAGAAGCATGACAAT
>Adcy5_Yellow2
TCCAATGTTCTCATCTTCTCCTGTACAAACATTGTAGGCGTGTGTACCCACTACCCAGCA
GAGGTGTCCCAAAGACAGGCTTTCCAGGAGACCAGGGAATGCATACAAGCAAGGCTGCAT
TCTCaaagggaaaaccagcagcagGAGCGTCTCCTGCTCTCTGTACTTCCTCGACATGTT
GCCATGGAGATGAAAGCTGACATTAATGCCAAACAGGAAGATATGATGTTTCATAAGATC
TACATCCAGAAGCATGACAAT
>Avd_4_GreenWT
TGTGACCTGACTGGCTGGTGGAAGAATGACCTGGGGTCCAAAATGCTTGTGGACAAGGTT
GACAACCACGGCAACTTCTCAGGCGAGTACCACACTGCAGTGTCCAGCACCCAGAAACCC
ATCGAGCCATCCCCCCTCATTGGCTCCCAGCACCTGGATGAGGATGGGCTTTGCACCTTC
GGATTCACTGTCAACTGGAAGTTTTCTGACTCCACTGCTGTCTTCGTGGGCCAGTGCTTT
GGTGAGGACAGCGGGGAGGAGGTCCTGCAGACCTCCTGGATGTTGCGGGAGAAGGTTGAC
TCCCAGCACAATGACTGGAAAGCCACAAGG
>Avd_4_Yellow1
TGTGACCTGACTGGCTGGTGGAAGAATGACCTGGGGTCCAAAATGCTTGTGGACAAGGTT
GACAACCACGGCAACTTCTCAGGCGAGTACCACACTGCAGTGTCCAGCACCCAGAAACCC
ATCGAGCCATCCCCCCTCATTGGCTCCCAGCACCTGGATGAGGATGGGCTTTGCACCTTC
GGATTCACTGTCAACTGGAAGTTTTCTGACTCCACTGCTGTCTTCGTGGGCCAGTGCTTT
GGTGAGGACAGCGGGGAGGAGGTCCTGCAGACCTCCTGGATGTTGCGGGAGAAGGTTGAC
TCCCAGCACAATGACTGGAAAGCCACAAGG
>Avd_4_Yellow2
TGTGACCTGACTGGCTGGTGGAAGAATGACCTGGGGTCCAAAATGCTTGTGGACAAGGTT
GACAACCACGGCAACTTCTCAGGCGAGTACCACACTGCAGTGTCCAGCACCCAGAAACCC
ATCGAGCCATCCCCCCTCATTGGCTCCCAGCACCTGGATGAGGATGGGCTTTGCACCTTC
GGATTCACTGTCAACTGGAAGTTTTCTGACTCCACTGCTGTCTTCGTGGGCCAGTGCTTT
GGTGAGGACAGCGGGGAGGAGGTCCTGCAGACCTCCTGGATGTTGCGGGAGAAGGTTGAC
TCCCAGCACAATGACTGGAAAGCCACAAGG
>Vldlr_GreenWT
ggTGCAAGAGCGAAATGTGAAGAATCCCAATTTCCATGTAGTAATGGACGCTGTATTCCT
TTACTCTGGAAATGTGATGGTGACGAAGACTGTTTAGATGGTAGTGATGAAAGTGCCTGT
gTGAAGAAGACGTGTGCTGAAACTGATTTTGTGTGCGCCAGTGGACAGTGTGTGCCTAAC
AGATGGCAGTGTGATGGGGATCCAGACTGTGAGGATGGGTCTGATGAGAGTGCTGAACTG
TGCCatatgAGAACATGCCGGGTAAATGAAATCAGCTGTGGTCCTCAGTCAACCCAGTGT
ATCCCAGTGTCCTGGAAATGTGATGGTGAAAAAGACTGTGACAGTGGTGAAGATGAAGAG
AATTGTGGCAATGTGACTTGTAGTCCAGCAGAGTTCACATGCAGCAGTGGGCTATGTATT
TCCAAGAGCTTTGTCTGCAATGGTCAAGATGACTGCAATGATGGCACTGACGAGCTGGAG
TGTGCACCTCCCACCTGTGGAGTTCATGAGTTCCAGTGCAAAAGCTCCACTTGCATCCCC
ATCAGCTGGGTGTGTGATGATGATGCTGACTGCTCTGACCACTCAGATGAATCTCTAGAG
CAATGTGGCCGCCAACCTGCACCTCCTGTGAAGTGCTCTGACAGTGAGGTGCAATGCGGC
TCAGGTGAATGTATCCACAAGAAGTGGCGCTGTGATGGAGATCCTGACTGCAAGGATGGA
AGTGATGAAATCAACTGCCCTTCTCGGACTTGCAGACCAGACCAGTTCAGATGTGAAGAT
GGTAACTGCATCCACGGGAGTAGGCAGTGCAATGGTGTGAGAGACTGTCTGGATGGCACT
GATGAAGCAAGTTGTAGCAACGTTATTCAGTGCTCTGGACCTGGCAAATTCAAGTGCAGA
AGTGGAGAATGCATAGATGTCAATAAAGTCTGTAACCAGCAGAGAGACTGCAAGGACTGG
AGTGATGAGCCTCTCAAGGAGTGTAACATAAATGAATGTCTTGTGAACAATGGTGGATGC
TCTCATATCTGCAGAGATCTTGTTATTGGCTATGAATGTGACTGTCCAGCTGGATTTGAG
CTTATAGACAAGAGAACCTGTGGAGATATCGATGAATGCCAGAACCCTGGTATCTGTAGT
CAAATCTGTATCAACCTGAAAGGGGGTTACAAATGTGAATGTAGTCGTGGCTATCAGATG
GATCTTGCTACGGGAGTGTGCAAGGCAGTGGGGAAGGAACCATGTCTGATTTTCACCAAC
CGCCGAGATATCAGGAAGATTGGCCTTGAGAGGAAAGAATACATTCAGCTAGTAGAGCAG
CTGAGAAACACCGTGGCTCTAGATGCTGATATTGCTGAGCAAAAGCTTTACTGGGCTGAC
TTTAGCCAAAAAGCAATCTTCAGTGCTTCTATGGATACCCGTGATAAAGTTGGAACACAT
GTCAGAATCCTGGACAACATACACAGCCCTGCAGGAATTGCTGTTGATTGGGTTTATAAG
AACATCTACTGGTCTGACTCAGCATTAAAGACCATCTCAGTGGCTAGCCTAGATGgcaca
aaaagaaaggttttgtttctttctgaActGAGAGAGCCAGCTTCTATTGCTGTAGATCCT
CTCTCTGGCTTTATGTACTGGTCAGACTGGGGTGAGCCAGCAAAAATTGAAAAAGCAGGA
ATGAATGGATTTGACAGACAGCAGCTTGTGACAACAGAAATCCAATGGCCTAATGGAATT
GCTCTAGacCTTGTAAAAAGCCGCTTATACTGGCTTGATTCTAAACTACATACACTGTCA
AGTGTGGACTTGAATGGTCAGGACCGTAGAATTGTGCTGAAGTCTCATATGttccttcct
catcctcttGCTCTAACAATATTTGAGGACCGTGTGTACTGGATTGATGGAGAGAATGAG
GCAGTCTATGGTGCTAACAAATTTACTGGAACTGAACTGGTTACCCTAGTGAACAACCTC
AATGATGCACAGGACATCATTGTGTATCATGAACTTGTTCAGCCTTCAGGCAAAAACTGG
TGTGAAGAGAACGTGGCAAATGGAGGCTGTAGCTACCTGTGCCTGCCAGCTCCTCAGATA
AATGAACACTCTCCAAAGTACACTTGTGCATGTCCTGTTGGATACTTCTTGCAGGAGGAT
GGTCTGAGATGTGCAGGTACTGGAACAACTGTGGCTTACACTGAGGCTAAAGATGccagc
acaacagaaaaatctccAACTGTTGGACTAGTTCCTGGAGGTTTCAATATCAGTAGTACA
ACATCTGAAGtaactgcagctggaggaaCATCAGCAGTTTGGACTGTTCTTCCTGTTGTA
TTGCTGGTAAtggctgcagtggctgcttACTTCATGTGGCGTCACTGGCAGCACAAGAAC
ATGAAAAGCATGAATTTTGATAATCCTGTCTACCTGAAAACTACAGAAGAGGACCTTACA
ATTGATGTTGGAAGACACAGTGCTTCAGTAGGACACACCTACCCTGCAATATCTGTTGTA
AGCACAGATGATGACATGGCA
>Vldlr_Yellow1
ggTGCAAGAGCGAAATGTGAAGAATCCCAATTTCCATGTAGTAATGGACGCTGTATTCCT
TTACTCTGGAAATGTGATGGTGACGAAGACTGTTTAGATGGTAGTGATGAAAGTGCCTGT
gTGAAGAAGACGTGTGCTGAAACTGATTTTGTGTGCGCCAGTGGACAGTGTGTGCCTAAC
AGATGGCAGTGTGATGGGGATCCAGACTGTGAGGATGGGTCTGATGAGAGTGCTGAACTG
TGCCatatgAGAACATGCCGGGTAAATGAAATCAGCTGTGGTCCTCAGTCAACCCAGTGT
ATCCCAGTGTCCTGGAAATGTGATGGTGAAAAAGACTGTGACAGTGGTGAAGATGAAGAG
AATTGTGGCAATGTGACTTGTAGTCCAGCAGAGTTCACATGCAGCAGTGGGCTATGTATT
TCCAAGAGCTTTGTCTGCAATGGTCAAGATGACTGCAATGATGGCACTGACGAGCTGGAG
TGTGCACCTCCCACCTGTGGAGTTCATGAGTTCCAGTGCAAAAGCTCCACTTGCATCCCC
ATCAGCTGGGTGTGTGATGATGATGCTGACTGCTCTGACCACTCAGATGAATCTCTAGAG
CAATGTGGCCGCCAACCTGCACCTCCTGTGAAGTGCTCTGACAGTGAGGTGCAATGCGGC
TCAGGTGAATGTATCCACAAGAAGTGGCGCTGTGATGGAGATCCTGACTGCAAGGATGGA
AGTGATGAAATCAACTGCCCTTCTCGGACTTGCAGACCAGACCAGTTCAGATGTGAAGAT
GGTAACTGCATCCACGGGAGTAGGCAGTGCAATGGTGTGAGAGACTGTCTGGATGGCACT
GATGAAGCAAGTTGTAGCAACGTTATTCAGTGCTCTGGACCTGGCAAATTCAAGTGCAGA
AGTGGAGAATGCATAGATGTCAATAAAGTCTGTAACCAGCAGAGAGACTGCAAGGACTGG
AGTGATGAGCCTCTCAAGGAGTGTAACATAAATGAATGTCTTGTGAACAATGGTGGATGC
TCTCATATCTGCAGAGATCTTGTTATTGGCTATGAATGTGACTGTCCAGCTGGATTTGAG
CTTATAGACAAGAGAACCTGTGGAGATATCGATGAATGCCAGAACCCTGGTATCTGTAGT
CAAATCTGTATCAACCTGAAAGGGGGTTACAAATGTGAATGTAGTCGTGGCTATCAGATG
GATCTTGCTACGGGAGTGTGCAAGGCAGTGGGGAAGGAACCATGTCTGATTTTCACCAAC
CGCCGAGATATCAGGAAGATTGGCCTTGAGAGGAAAGAATACATTCAGCTAGTAGAGCAG
CTGAGAAACACCGTGGCTCTAGATGCTGATATTGCTGAGCAAAAGCTTTACTGGGCTGAC
TTTAGCCAAAAAGCAATCTTCAGTGCTTCTATGGATACCCGTGATAAAGTTGGAACACAT
GTCAGAATCCTGGACAACATACACAGCCCTGCAGGAATTGCTGTTGATTGGGTTTATAAG
AACATCTACTGGTCTGACTCAGCATTAAAGACCATCTCAGTGGCTAGCCTAGATGgcaca
aaaagaaaggttttgtttctttctgaActGAGAGAGCCAGCTTCTATTGCTGTAGATCCT
CTCTCTGGCTTTATGTACTGGTCAGACTGGGGTGAGCCAGCAAAAATTGAAAAAGCAGGA
ATGAATGGATTTGACAGACAGCAGCTTGTGACAACAGAAATCCAATGGCCTAATGGAATT
GCTCTAGacCTTGTAAAAAGCCGCTTATACTGGCTTGATTCTAAACTACATACACTGTCA
AGTGTGGACTTGAATGGTCAGGACCGTAGAATTGTGCTGAAGTCTCATATGttccttcct
catcctcttGCTCTAACAATATTTGAGGACCGTGTGTACTGGATTGATGGAGAGAATGAG
GCAGTCTATGGTGCTAACAAATTTACTGGAACTGAACTGGTTACCCTAGTGAACAACCTC
AATGATGCACAGGACATCATTGTGTATCATGAACTTGTTCAGCCTTCAGGCAAAAACTGG
TGTGAAGAGAACGTGGCAAATGGAGGCTGTAGCTACCTGTGCCTGCCAGCTCCTCAGATA
AATGAACACTCTCCAAAGTACACTTGTGCATGTCCTGTTGGATACTTCTTGCAGGAGGAT
GGTCTGAGATGTGCAGGTACTGGAACAACTGTGGCTTACACTGAGGCTAAAGATGccagc
acaacagaaaaatctccAACTGTTGGACTAGTTCCTGGAGGTTTCAATATCAGTAGTACA
ACATCTGAAGtaactgcagctggaggaaCATCAGCAGTTTGGACTGTTCTTCCTGTTGTA
TTGCTGGTAAtggctgcagtggctgcttACTTCATGTGGCGTCACTGGCAGCACAAGAAC
ATGAAAAGCATGAATTTTGATAATCCTGTCTACCTGAAAACTACAGAAGAGGACCTTACA
ATTGATGTTGGAAGACACAGTGCTTCAGTAGGACACACCTACCCTGCAATATCTGTTGTA
AGCACAGATGATGACATGGCA
>Vldlr_Yellow2
ggTGCAAGAGCGAAATGTGAAGAATCCCAATTTCCATGTAGTAATGGACGCTGTATTCCT
TTACTCTGGAAATGTGATGGTGACGAAGACTGTTTAGATGGTAGTGATGAAAGTGCCTGT
gTGAAGAAGACGTGTGCTGAAACTGATTTTGTGTGCGCCAGTGGACAGTGTGTGCCTAAC
AGATGGCAGTGTGATGGGGATCCAGACTGTGAGGATGGGTCTGATGAGAGTGCTGAACTG
TGCCatatgAGAACATGCCGGGTAAATGAAATCAGCTGTGGTCCTCAGTCAACCCAGTGT
ATCCCAGTGTCCTGGAAATGTGATGGTGAAAAAGACTGTGACAGTGGTGAAGATGAAGAG
AATTGTGGCAATGTGACTTGTAGTCCAGCAGAGTTCACATGCAGCAGTGGGCTATGTATT
TCCAAGAGCTTTGTCTGCAATGGTCAAGATGACTGCAATGATGGCACTGACGAGCTGGAG
TGTGCACCTCCCACCTGTGGAGTTCATGAGTTCCAGTGCAAAAGCTCCACTTGCATCCCC
ATCAGCTGGGTGTGTGATGATGATGCTGACTGCTCTGACCACTCAGATGAATCTCTAGAG
CAATGTGGCCGCCAACCTGCACCTCCTGTGAAGTGCTCTGACAGTGAGGTGCAATGCGGC
TCAGGTGAATGTATCCACAAGAAGTGGCGCTGTGATGGAGATCCTGACTGCAAGGATGGA
AGTGATGAAATCAACTGCCCTTCTCGGACTTGCAGACCAGACCAGTTCAGATGTGAAGAT
GGTAACTGCATCCACGGGAGTAGGCAGTGCAATGGTGTGAGAGACTGTCTGGATGGCACT
GATGAAGCAAGTTGTAGCAACGTTATTCAGTGCTCTGGACCTGGCAAATTCAAGTGCAGA
AGTGGAGAATGCATAGATGTCAATAAAGTCTGTAACCAGCAGAGAGACTGCAAGGACTGG
AGTGATGAGCCTCTCAAGGAGTGTAACATAAATGAATGTCTTGTGAACAATGGTGGATGC
TCTCATATCTGCAGAGATCTTGTTATTGGCTATGAATGTGACTGTCCAGCTGGATTTGAG
CTTATAGACAAGAGAACCTGTGGAGATATCGATGAATGCCAGAACCCTGGTATCTGTAGT
CAAATCTGTATCAACCTGAAAGGGGGTTACAAATGTGAATGTAGTCGTGGCTATCAGATG
GATCTTGCTACGGGAGTGTGCAAGGCAGTGGGGAAGGAACCATGTCTGATTTTCACCAAC
CGCCGAGATATCAGGAAGATTGGCCTTGAGAGGAAAGAATACATTCAGCTAGTAGAGCAG
CTGAGAAACACCGTGGCTCTAGATGCTGATATTGCTGAGCAAAAGCTTTACTGGGCTGAC
TTTAGCCAAAAAGCAATCTTCAGTGCTTCTATGGATACCCGTGATAAAGTTGGAACACAT
GTCAGAATCCTGGACAACATACACAGCCCTGCAGGAATTGCTGTTGATTGGGTTTATAAG
AACATCTACTGGTCTGACTCAGCATTAAAGACCATCTCAGTGGCTAGCCTAGATGgcaca
aaaagaaaggttttgtttctttctgaActGAGAGAGCCAGCTTCTATTGCTGTAGATCCT
CTCTCTGGCTTTATGTACTGGTCAGACTGGGGTGAGCCAGCAAAAATTGAAAAAGCAGGA
ATGAATGGATTTGACAGACAGCAGCTTGTGACAACAGAAATCCAATGGCCTAATGGAATT
GCTCTAGacCTTGTAAAAAGCCGCTTATACTGGCTTGATTCTAAACTACATACACTGTCA
AGTGTGGACTTGAATGGTCAGGACCGTAGAATTGTGCTGAAGTCTCATATGttccttcct
catcctcttGCTCTAACAATATTTGAGGACCGTGTGTACTGGATTGATGGAGAGAATGAG
GCAGTCTATGGTGCTAACAAATTTACTGGAACTGAACTGGTTACCCTAGTGAACAACCTC
AATGATGCACAGGACATCATTGTGTATCATGAACTTGTTCAGCCTTCAGGCAAAAACTGG
TGTGAAGAGAACGTGGCAAATGGAGGCTGTAGCTACCTGTGCCTGCCAGCTCCTCAGATA
AATGAACACTCTCCAAAGTACACTTGTGCATGTCCTGTTGGATACTTCTTGCAGGAGGAT
GGTCTGAGATGTGCAGGTACTGGAACAACTGTGGCTTACACTGAGGCTAAAGATGccagc
acaacagaaaaatctccAACTGTTGGACTAGTTCCTGGAGGTTTCAATATCAGTAGTACA
ACATCTGAAGtaactgcagctggaggaaCATCAGCAGTTTGGACTGTTCTTCCTGTTGTA
TTGCTGGTAAtggctgcagtggctgcttACTTCATGTGGCGTCACTGGCAGCACAAGAAC
ATGAAAAGCATGAATTTTGATAATCCTGTCTACCTGAAAACTACAGAAGAGGACCTTACA
ATTGATGTTGGAAGACACAGTGCTTCAGTAGGACACACCTACCCTGCAATATCTGTTGTA
AGCACAGATGATGACATGGCA
>Pcsk1_GreenWT
ACAAGTGCTGATCTTCACAATGAATGTACAGAGACTCACACTGGGACCTCTGCATCTGCA
CCACTGGCAGCAGGAATTTTTGCCTTGGCACTGGAAGCAAACCCAAATCTAACATGGAGG
GATATGCAGCACTTGGTAGTGTGGACCTCAGAATATGATCCACTGGCTGGAAAtccagga
tggaaaaagaaTGGAGCGGGACTGATGGTCAACAGTCGATTTGGGTTTGGACTACTCAAT
GCCAATGCGTTGGTAGATTTAGCTGATCCCAAAAGATGGAAAGGTGTACCAGAAAAGAGA
GAGTGTATTGTCAAAGACAAAAGCTTTAAACCAAGAGTATTAAGAGCAAATGAGGAAGTC
ATCATTGAAATTCCCACTAAAGCCTGCGAGGGTCAAGAAAGCTTCATTGCATCTCTGGAG
CATGTGCAGCTGGAGGCAACTATTGAGTATTCCCGTAGAGGTGATCTTCATGTCACTCTG
GTATCTCCAGCAGGGACCAGCACTGTCTTACTGgctgagagagagagagatagatCTCCC
AATGGCTTTAAGAACTGGGATTTCATGTCTGTTCACACATGGGGAGAGAATCCAACAGGC
ACCTGGGTTCTAAGAATTACTGATATGTCCAGAAGAAtagaaaatgaaggaaggatTGTA
AATTGGAAATTGATTTTGCATGGCACTGCCACACAGCCTGAACACATGAAGCAGCCACGT
ACATACACATCTTACAATGCTGTGCAAAATGACAGAAGAGGAGTGGAGAAGATGACAGAT
TTTGTAGAGGACCATACCACACAAGAGAACCTGCGTGAAAAACCCAATGTCACAGAAAAT
ACCAGTAGTAGCAGTGACAAAGCAGAAGATAAAATCCCATCAGAGGCTATGCTACATTTA
CTGCGAAGTGCTTTTAGCAGACAGATGGCTCAGAAGCGACTGCCAAAGAAGACTGCAAGT
GACAAGTTAAACATTCCGTATGAGCACTTCTATCAAGCCCTCGAAAAATTAAACAAGCCC
TCCCAGATGAGAGACTCGGAAGAAAGTCTGTACAGTGACTATGTTGATCTTTTTTACAAT
TCCAAACCGTACAAGCATAGAGATGATAGACTGCTGCAAGCCTTGGTTGATATTATAAAT
GAAGGAAAC
>Pcsk1_Yellow1
ACAAGTGCTGATCTTCACAATGAATGTACAGAGACTCACACTGGGACCTCTGCATCTGCA
CCACTGGCAGCAGGAATTTTTGCCTTGGCACTGGAAGCAAACCCAAATCTAACATGGAGG
GATATGCAGCACTTGGTAGTGTGGACCTCAGAATATGATCCACTGGCTGGAAAtccagga
tggaaaaagaaTGGAGCGGGACTGATGGTCAACAGTCGATTTGGGTTTGGACTACTCAAT
GCCAATGCGTTGGTAGATTTAGCTGATCCCAAAAGATGGAAAGGTGTACCAGAAAAGAGA
GAGTGTATTGTCAAAGACAAAAGCTTTAAACCAAGAGTATTAAGAGCAAATGAGGAAGTC
ATCATTGAAATTCCCACTAAAGCCTGCGAGGGTCAAGAAAGCTTCATTGCATCTCTGGAG
CATGTGCAGCTGGAGGCAACTATTGAGTATTCCCGTAGAGGTGATCTTCATGTCACTCTG
GTATCTCCAGCAGGGACCAGCACTGTCTTACTGgctgagagagagagagatagatCTCCC
AATGGCTTTAAGAACTGGGATTTCATGTCTGTTCACACATGGGGAGAGAATCCAACAGGC
ACCTGGGTTCTAAGAATTACTGATATGTCCAGAAGAAtagaaaatgaaggaaggatTGTA
AATTGGAAATTGATTTTGCATGGCACTGCCACACAGCCTGAACACATGAAGCAGCCACGT
ACATACACATCTTACAATGCTGTGCAAAATGACAGAAGAGGAGTGGAGAAGATGACAGAT
TTTGTAGAGGACCATACCACACAAGAGAACCTGCGTGAAAAACCCAATGTCACAGAAAAT
ACCAGTAGTAGCAGTGACAAAGCAGAAGATAAAATCCCATCAGAGGCTATGCTACATTTA
CTGCGAAGTGCTTTTAGCAGACAGATGGCTCAGAAGCGACTGCCAAAGAAGACTGCAAGT
GACAAGTTAAACATTCCGTATGAGCACTTCTATCAAGCCCTCGAAAAATTAAACAAGCCC
TCCCAGATGAGAGACTCGGAAGAAAGTCTGTACAGTGACTATGTTGATCTTTTTTACAAT
TCCAAACCGTACAAGCATAGAGATGATAGACTGCTGCAAGCCTTGGTTGATATTATAAAT
GAAGGAAAC
>Pcsk1_Yellow2
ACAAGTGCTGATCTTCACAATGAATGTACAGAGACTCACACTGGGACCTCTGCATCTGCA
CCACTGGCAGCAGGAATTTTTGCCTTGGCACTGGAAGCAAACCCAAATCTAACATGGAGG
GATATGCAGCACTTGGTAGTGTGGACCTCAGAATATGATCCACTGGCTGGAAAtccagga
tggaaaaagaaTGGAGCGGGACTGATGGTCAACAGTCGATTTGGGTTTGGACTACTCAAT
GCCAATGCGTTGGTAGATTTAGCTGATCCCAAAAGATGGAAAGGTGTACCAGAAAAGAGA
GAGTGTATTGTCAAAGACAAAAGCTTTAAACCAAGAGTATTAAGAGCAAATGAGGAAGTC
ATCATTGAAATTCCCACTAAAGCCTGCGAGGGTCAAGAAAGCTTCATTGCATCTCTGGAG
CATGTGCAGCTGGAGGCAACTATTGAGTATTCCCGTAGAGGTGATCTTCATGTCACTCTG
GTATCTCCAGCAGGGACCAGCACTGTCTTACTGgctgagagagagagagatagatCTCCC
AATGGCTTTAAGAACTGGGATTTCATGTCTGTTCACACATGGGGAGAGAATCCAACAGGC
ACCTGGGTTCTAAGAATTACTGATATGTCCAGAAGAAtagaaaatgaaggaaggatTGTA
AATTGGAAATTGATTTTGCATGGCACTGCCACACAGCCTGAACACATGAAGCAGCCACGT
ACATACACATCTTACAATGCTGTGCAAAATGACAGAAGAGGAGTGGAGAAGATGACAGAT
TTTGTAGAGGACCATACCACACAAGAGAACCTGCGTGAAAAACCCAATGTCACAGAAAAT
ACCAGTAGTAGCAGTGACAAAGCAGAAGATAAAATCCCATCAGAGGCTATGCTACATTTA
CTGCGAAGTGCTTTTAGCAGACAGATGGCTCAGAAGCGACTGCCAAAGAAGACTGCAAGT
GACAAGTTAAACATTCCGTATGAGCACTTCTATCAAGCCCTCGAAAAATTAAACAAGCCC
TCCCAGATGAGAGACTCGGAAGAAAGTCTGTACAGTGACTATGTTGATCTTTTTTACAAT
TCCAAACCGTACAAGCATAGAGATGATAGACTGCTGCAAGCCTTGGTTGATATTATAAAT
GAAGGAAAC
>Slc38a6_1_GreenWT
ATGGCTCAGGGCACTGGGAGCATCAACAGTGACTACAAGGATTGGGAGTGGAGCGCTGAT
GCTGGGGAACGGGCCAGgctcctgcagagccccagcGTGGAGACGGTGCCAAAGACTGGA
GAGAGCCAAGGGAATGGTCTGGGGGCCACGTCGGCTTTGGGAGCTGTCTTCATTGTGGTC
AATGCTGCCCTTGGGGCTGGGCTGCTCaacttccctgctgccttcagcatgGCTGGTGGT
GTGGCAGCAGGCATCGCGCTGCAGATGTGCATGCTGATCTTCATCACTGGGGGCTTGATC
ATCCTGGCGTACTGCTCACAGGTCAGCAATGAGCGCACCTACCAGGAAGTGGTGTGGGCT
GTCTGTGGGAAGGTGCCTGGCGTGCTGTGTGAGGTGGCCATCGCTGTCTACACCTTCGGC
ACCTGCATCGCTTTCCTCATCATCATCGGAGACCAGGAGGACAAGATCATTGCTGCTCTG
GTGATGGAGCCCGAGGAAGCTGGGAGCAGCTGCTGGTACACAGACCGCAAGTTCACCATC
AGCATCACAGCCTTCCTCCTCATTCTGCCGCTCTCCATCCCCAAGGAGATCGGTTTCCAA
AAATATGCCAGCTCTCTAAGTGTGATTGGCACCTGGTATGTCACGGCAGTCATTATCCTC
AAGTACATCTGGCCCGACAAGGAGCTGGTGCCTGTGGAGATCCCCACCAGCCCCTCCACT
TGGACCGCTGTCTTCAATGCCATGCCCACCATCTGCTTTGGGTTCCAGTGCCACGTGAGC
AGCGTGCCCGTCTTTAACAGCATGAAGCAGCCAGAGGTAAAGACCTGGGGGGCCGTGGTG
ACACTGGCCATGGTGATCGCTCTCTTTGTCTACACAGGCACTGGTGTCTGTGGCTTCCTG
ACCTTTGGAGCTGGCGTGGAGCAGGATGTCTTGATGTCCTACCCCTCCAACGACATCCCT
GTTGCCCTTGCCCGGGCCTTCATCATCCTCTGTGTGCTGACTTCCTATCCCATCCTGCAC
TTCTGTGGCCGGGCTGTCTTGGAGGGTCTCTGGCTCCGCTACACTGGGGTGACAGTGGAG
GAGGACGTGGTTCGGGAGCGGAGGAGGCGCCTGCTTCAGACCATCAGCTGGTTCCTCCTG
ACACTCCTCCTGGCTCTCTTCATCCCTGACATCGGCAAAGTCATCTCTGTCATTGGGGGC
TTGGCTGCCTGCTTCATTTTTGTCTTCCCAGGGCTCTGCCTGATTCAAGCCAAGCTCTCT
GAGATCCAAGAAACCAGGGCAATCAGCTGGTGGGCCCAGGTAAGCTATGGGGTGTTCATG
GTCACCCTTGGAGCCTTCATCTTTGGACAGACCACTGCCAAGGCTACCTTCGTGGATCTC
ACAGCC
>Slc38a6_1_Yellow1
ATGGCTCAGGGCACTGGGAGCATCAACAGTGACTACAAGGATTGGGAGTGGAGCGCTGAT
GCTGGGGAACGGGCCAGgctcctgcagagccccagcGTGGAGACGGTGCCAAAGACTGGA
GAGAGCCAAGGGAATGGTCTGGGGGCCACGTCGGCTTTGGGAGCTGTCTTCATTGTGGTC
AATGCTGCCCTTGGGGCTGGGCTGCTCaacttccctgctgccttcagcatgGCTGGTGGT
GTGGCAGCAGGCATCGCGCTGCAGATGTGCATGCTGATCTTCATCACTGGGGGCTTGATC
ATCCTGGCGTACTGCTCACAGGTCAGCAATGAGCGCACCTACCAGGAAGTGGTGTGGGCT
GTCTGTGGGAAGGTGCCTGGCGTGCTGTGTGAGGTGGCCATCGCTGTCTACACCTTCGGC
ACCTGCATCGCTTTCCTCATCATCATCGGAGACCAGGAGGACAAGATCATTGCTGCTCTG
GTGATGGAGCCCGAGGAAGCTGGGAGCAGCTGCTGGTACACAGACCGCAAGTTCACCATC
AGCATCACAGCCTTCCTCCTCATTCTGCCGCTCTCCATCCCCAAGGAGATCGGTTTCCAA
AAATATGCCAGCTCTCTAAGTGTGATTGGCACCTGGTATGTCACGGCAGTCATTATCCTC
AAGTACATCTGGCCCGACAAGGAGCTGGTGCCTGTGGAGATCCCCACCAGCCCCTCCACT
TGGACCGCTGTCTTCAATGCCATGCCCACCATCTGCTTTGGGTTCCAGTGCCACGTGAGC
AGCGTGCCCGTCTTTAACAGCATGAAGCAGCCAGAGGTAAAGACCTGGGGGGCCGTGGTG
ACACTGGCCATGGTGATCGCTCTCTTTGTCTACACAGGCACTGGTGTCTGTGGCTTCCTG
ACCTTTGGAGCTGGCGTGGAGCAGGATGTCTTGATGTCCTACCCCTCCAACGACATCCCT
GTTGCCCTTGCCCGGGCCTTCATCATCCTCTGTGTGCTGACTTCCTATCCCATCCTGCAC
TTCTGTGGCCGGGCTGTCTTGGAGGGTCTCTGGCTCCGCTACACTGGGGTGACAGTGGAG
GAGGACGTGGTTCGGGAGCGGAGGAGGCGCCTGCTTCAGACCATCAGCTGGTTCCTCCTG
ACACTCCTCCTGGCTCTCTTCATCCCTGACATCGGCAAAGTCATCTCTGTCATTGGGGGC
TTGGCTGCCTGCTTCATTTTTGTCTTCCCAGGGCTCTGCCTGATTCAAGCCAAGCTCTCT
GAGATCCAAGAAACCAGGGCAATCAGCTGGTGGGCCCAGGTAAGCTATGGGGTGTTCATG
GTCACCCTTGGAGCCTTCATCTTTGGACAGACCACTGCCAAGGCTACCTTCGTGGATCTC
ACAGCC
>Slc38a6_1_Yellow2
ATGGCTCAGGGCACTGGGAGCATCAACAGTGACTACAAGGATTGGGAGTGGAGCGCTGAT
GCTGGGGAACGGGCCAGgctcctgcagagccccagcGTGGAGACGGTGCCAAAGACTGGA
GAGAGCCAAGGGAATGGTCTGGGGGCCACGTCGGCTTTGGGAGCTGTCTTCATTGTGGTC
AATGCTGCCCTTGGGGCTGGGCTGCTCaacttccctgctgccttcagcatgGCTGGTGGT
GTGGCAGCAGGCATCGCGCTGCAGATGTGCATGCTGATCTTCATCACTGGGGGCTTGATC
ATCCTGGCGTACTGCTCACAGGTCAGCAATGAGCGCACCTACCAGGAAGTGGTGTGGGCT
GTCTGTGGGAAGGTGCCTGGCGTGCTGTGTGAGGTGGCCATCGCTGTCTACACCTTCGGC
ACCTGCATCGCTTTCCTCATCATCATCGGAGACCAGGAGGACAAGATCATTGCTGCTCTG
GTGATGGAGCCCGAGGAAGCTGGGAGCAGCTGCTGGTACACAGACCGCAAGTTCACCATC
AGCATCACAGCCTTCCTCCTCATTCTGCCGCTCTCCATCCCCAAGGAGATCGGTTTCCAA
AAATATGCCAGCTCTCTAAGTGTGATTGGCACCTGGTATGTCACGGCAGTCATTATCCTC
AAGTACATCTGGCCCGACAAGGAGCTGGTGCCTGTGGAGATCCCCACCAGCCCCTCCACT
TGGACCGCTGTCTTCAATGCCATGCCCACCATCTGCTTTGGGTTCCAGTGCCACGTGAGC
AGCGTGCCCGTCTTTAACAGCATGAAGCAGCCAGAGGTAAAGACCTGGGGGGCCGTGGTG
ACACTGGCCATGGTGATCGCTCTCTTTGTCTACACAGGCACTGGTGTCTGTGGCTTCCTG
ACCTTTGGAGCTGGCGTGGAGCAGGATGTCTTGATGTCCTACCCCTCCAACGACATCCCT
GTTGCCCTTGCCCGGGCCTTCATCATCCTCTGTGTGCTGACTTCCTATCCCATCCTGCAC
TTCTGTGGCCGGGCTGTCTTGGAGGGTCTCTGGCTCCGCTACACTGGGGTGACAGTGGAG
GAGGACGTGGTTCGGGAGCGGAGGAGGCGCCTGCTTCAGACCATCAGCTGGTTCCTCCTG
ACACTCCTCCTGGCTCTCTTCATCCCTGACATCGGCAAAGTCATCTCTGTCATTGGGGGC
TTGGCTGCCTGCTTCATTTTTGTCTTCCCAGGGCTCTGCCTGATTCAAGCCAAGCTCTCT
GAGATCCAAGAAACCAGGGCAATCAGCTGGTGGGCCCAGGTAAGCTATGGGGTGTTCATG
GTCACCCTTGGAGCCTTCATCTTTGGACAGACCACTGCCAAGGCTACCTTCGTGGATCTC
ACAGCC
>Chst5_GreenWT
ATGGCAAGGATTCGGATTCCTAGCACAATTGTTATAATTTTTGTTACGGTTCAGACTGGA
TTCTTACTCTTCATGTATGCCCGGTATAGTAGCTTCATGGCTCAGCCTGAGGAGAAACCA
TCTCAAGTCCATATCCTCATTCTCTCTTCTTGGCGGTCAGGATCATCTTTTGTTGGTCAA
CTTTTCAGCCAGCACCCCAGTGTCTTCTACCTGATGGAGCCTGCATGGCATGTGTGGGTT
ACAATGTACCAGAACAGTGCCAAGGTCTTGCACATGGCAGTGCGGGACCTTGTCAGGTCG
GTCTTTCTGTGTGACATGTCTGTGTTTGATGCTTACATGCCTTGGAAAAGAAACTTATCT
GATCTTTTCCAGTGGGCAGTGAGTCGGGCTctgtgTtcagctcctgcctgtgaCTCCTTT
CAGCGTACTGACATAACCAGTGAAATGGCATGCAAGACTCTTTGTGGACGGTACCCATTC
AGCAAGGTGGAGGAAGCCTGTAAAACCTACAGTCATGTTGTCATCAAGGAGGTTCGATTC
TTTGACTTGAAGGTCCTCTACCCTCTTCTCACTGATCCGTCCCTGAATCTCAAAATCATT
CACTTGGTCCGTGACCCCAGGGCAGTCGTCAAGTCACGGGAACAATCGGTCAAAGCATTA
GTCCGTGACAATGGGATCGTTCTGAGCACCAATGGCACCAAAGTGGaagacagcaaatac
aaagTAATGCAAGAGATCTGTAGAAGTCATGTTCAGATTTATGAAACGGCTACTCTAAAA
CCACCCCATTTCCTTAAAGATCGCTATTTAATGATCCGTTTTGAAGACCTGGTAAGGGAT
CCGTTATCAGAAATCTCAGAAATGTATAAATTTGCTGATCTTAGTTTGACCCCCATGCTC
AAAAGCTGGATCCATAATATCACACATGGACAGGgaccaggaaagaaaaaagaagccttC
AAAATCACATCTCGAGATGCAGTTAGTGTTTCACAGGCCTGGAGAAATGctctttccttc
cagaaaattaagaaaatacaggaagttTGCAGAGGTGCTATAAACATGCTTGGCTATCAG
CTGGTGGAttcagaaaaagagcagaaagatcTGTCATTGGATTTAGTGCTGCCAAGAAGA
CAGAATCAATTCAGTTGGTCGTCATTTAATCCAGAGCAC
>Chst5_Yellow1
ATGGCAAGGATTCGGATTCCTAGCACAATTGTTATAATTTTTGTTACGGTTCAGACTGGA
TTCTTACTCTTCATGTATGCCCGGTATAGTAGCTTCATGGCTCAGCCTGAGGAGAAACCA
TCTCAAGTCCATATCCTCATTCTCTCTTCTTGGCGGTCAGGATCATCTTTTGTTGGTCAA
CTTTTCAGCCAGCACCCCAGTGTCTTCTACCTGATGGAGCCTGCATGGCATGTGTGGGTT
ACAATGTACCAGAACAGTGCCAAGGTCTTGCACATGGCAGTGCGGGACCTTGTCAGGTCG
GTCTTTCTGTGTGACATGTCTGTGTTTGATGCTTACATGCCTTGGAAAAGAAACTTATCT
GATCTTTTCCAGTGGGCAGTGAGTCGGGCTctgtgTtcagctcctgcctgtgaCTCCTTT
CAGCGTACTGACATAACCAGTGAAATGGCATGCAAGACTCTTTGTGGACGGTACCCATTC
AGCAAGGTGGAGGAAGCCTGTAAAACCTACAGTCATGTTGTCATCAAGGAGGTTCGATTC
TTTGACTTGAAGGTCCTCTACCCTCTTCTCACTGATCCGTCCCTGAATCTCAAAATCATT
CACTTGGTCCGTGACCCCAGGGCAGTCGTCAAGTCACGGGAACAATCGGTCAAAGCATTA
GTCCGTGACAATGGGATCGTTCTGAGCACCAATGGCACCAAAGTGGaagacagcaaatac
aaagTAATGCAAGAGATCTGTAGAAGTCATGTTCAGATTTATGAAACGGCTACTCTAAAA
CCACCCCATTTCCTTAAAGATCGCTATTTAATGATCCGTTTTGAAGACCTGGTAAGGGAT
CCGTTATCAGAAATCTCAGAAATGTATAAATTTGCTGATCTTAGTTTGACCCCCATGCTC
AAAAGCTGGATCCATAATATCACACATGGACAGGgaccaggaaagaaaaaagaagccttC
AAAATCACATCTCGAGATGCAGTTAGTGTTTCACAGGCCTGGAGAAATGctctttccttc
cagaaaattaagaaaatacaggaagttTGCAGAGGTGCTATAAACATGCTTGGCTATCAG
CTGGTGGAttcagaaaaagagcagaaagatcTGTCATTGGATTTAGTGCTGCCAAGAAGA
CAGAATCAATTCAGTTGGTCGTCATTTAATCCAGAGCAC
>Chst5_Yellow2
ATGGCAAGGATTCGGATTCCTAGCACAATTGTTATAATTTTTGTTACGGTTCAGACTGGA
TTCTTACTCTTCATGTATGCCCGGTATAGTAGCTTCATGGCTCAGCCTGAGGAGAAACCA
TCTCAAGTCCATATCCTCATTCTCTCTTCTTGGCGGTCAGGATCATCTTTTGTTGGTCAA
CTTTTCAGCCAGCACCCCAGTGTCTTCTACCTGATGGAGCCTGCATGGCATGTGTGGGTT
ACAATGTACCAGAACAGTGCCAAGGTCTTGCACATGGCAGTGCGGGACCTTGTCAGGTCG
GTCTTTCTGTGTGACATGTCTGTGTTTGATGCTTACATGCCTTGGAAAAGAAACTTATCT
GATCTTTTCCAGTGGGCAGTGAGTCGGGCTctgtgTtcagctcctgcctgtgaCTCCTTT
CAGCGTACTGACATAACCAGTGAAATGGCATGCAAGACTCTTTGTGGACGGTACCCATTC
AGCAAGGTGGAGGAAGCCTGTAAAACCTACAGTCATGTTGTCATCAAGGAGGTTCGATTC
TTTGACTTGAAGGTCCTCTACCCTCTTCTCACTGATCCGTCCCTGAATCTCAAAATCATT
CACTTGGTCCGTGACCCCAGGGCAGTCGTCAAGTCACGGGAACAATCGGTCAAAGCATTA
GTCCGTGACAATGGGATCGTTCTGAGCACCAATGGCACCAAAGTGGaagacagcaaatac
aaagTAATGCAAGAGATCTGTAGAAGTCATGTTCAGATTTATGAAACGGCTACTCTAAAA
CCACCCCATTTCCTTAAAGATCGCTATTTAATGATCCGTTTTGAAGACCTGGTAAGGGAT
CCGTTATCAGAAATCTCAGAAATGTATAAATTTGCTGATCTTAGTTTGACCCCCATGCTC
AAAAGCTGGATCCATAATATCACACATGGACAGGgaccaggaaagaaaaaagaagccttC
AAAATCACATCTCGAGATGCAGTTAGTGTTTCACAGGCCTGGAGAAATGctctttccttc
cagaaaattaagaaaatacaggaagttTGCAGAGGTGCTATAAACATGCTTGGCTATCAG
CTGGTGGAttcagaaaaagagcagaaagatcTGTCATTGGATTTAGTGCTGCCAAGAAGA
CAGAATCAATTCAGTTGGTCATCATTTAATCCAGAGCAC
>Arf3_GreenWT
ATGGGCAACATCTTCGGGAACCTGCTGAAGAGCCTCATTGGGAAGAAGGAGATGCGGATC
CTGATGGTGGGGCTGGACGCCGCCGGGAAGACCACCATCCTCTACAAGCTGAAGCTGGGG
GAGATCGTCACCACCATCCCCACCATAGGGTTCAATGTGGAGACAGTGGAGTACAAGAAC
ATCAGCTTCACTGTGTGGGATGTGGGTGGGCAGGACAAGATC
>Arf3_Yellow1
ATGGGCAACATCTTCGGGAACCTGCTGAAGAGCCTCATTGGGAAGAAGGAGATGCGGATC
CTGATGGTGGGGCTGGACGCCGCCGGGAAGACCACCATCCTCTACAAGCTGAAGCTGGGG
GAGATCGTCACCACCATCCCCACCATAGGGTTCAATGTGGAGACAGTGGAGTACAAGAAC
ATCAGCTTCACTGTGTGGGATGTGGGTGGGCAGGACAAGATC
>Arf3_Yellow2
ATGGGCAACATCTTCGGGAACCTGCTGAAGAGCCTCATTGGGAAGAAGGAGATGCGGATC
CTGATGGTGGGGCTGGACGCCGCCGGGAAGACCACCATCCTCTACAAGCTGAAGCTGGGG
GAGATCGTCACCACCATCCCCACCATAGGGTTCAATGTGGAGACAGTGGAGTACAAGAAC
ATCAGCTTCACTGTGTGGGATGTGGGTGGGCAGGACAAGATC
>Slc1a3_GreenWT
ATGACTAAAGGTAACGGAGAAGACCCAAAAACTGGAAGTAGGATGGAACGCATTCAACAA
GGTGTCCGGAAACGTACCCTTTTGgcAaaaaaaaaagtgcagagCATAACAAAGGACGAT
GTTAAAAGTTACTTATTGAGGAATGCCTTTGTGCTCTTCACCGTTGTTGCTGTGATTCTT
GGCGTAATACTTGGATTTTCTCTCCGATCATATAAGATGAGCTATCGGGAAGTCAAGTAC
TTTTCATTTCCAGGAGAACTGCTTATGAGAATGCTGCAAATGCTGGTCCTGCCACTAATT
GTGTCCAGTTTAGTCAcagGAATTGCTGCCCTGGATAGTAAAGCATCAGGGAAGATGGGA
GTCCGAGCAGTAGTCTACTACATGAGTACTACGATCATTGCTGTACTGATTGGTATAATC
ATTGTGGTCATCATTCACCCTGGGAAAGGTACTAAAGAAAACATGCACAGAGAAGGCAAA
ATTGTGCaagtgacagcagcagatgCCTTTCTTGATTTAATCAGaaatatgttCCCTCCA
AATCTGGTGGAAGCTTGCTTTAAACAGttcAAAACTAACTATGAAAAGAGAATGTTTAAA
GTAGGTATTCCATCCAATGACACTTCCACAGTGGCTTCCATAATAAGCAATGTGTCAGAA
GCAATGGAAACCCTCACCCAGCTGAAAGAGGAAATAGTTCCTGTTCCAGGTTCTGTAAAT
GGAGTGAATGCCCTTGGCTTGGTGGTTTTCTCAATAAGCTTTGGCCTGGTGATTGGAAGC
ATGAGGGAGCAAGGTCAAGCACTAAAAGACTTCTTTGATAGCCTTAATGAGGCAATCATG
AGATTGGTAGCTCTAATCATGTGGTATGCTCCACTTGGAATCCTCTTCTTGATTGCTGGA
AAAATTGTTGAGATGGAAGATATGGGTGTGATCGGTGGTCAGCTTGCCATGTATACTGTA
ACAGTTATCATCGGTTTACTAATTCATGCTGTCATTGTCCTACCTCTTCTCTACTTCCTG
ATCACTCGTAAGAACCCTTGGGTATTTATTGGAGGCTTAATCCAGGCATTAGTCACAGCT
TTGGGAACATCTTCCAGttctgCCACACTGCCTGTTACATTCAAGTGTCTAGAAGAAATA
AATGGAGTGGACAAACGAGTTACAAGATTTGTACTCCCAGTTGGTGCTACAATTAATATG
GATGGAACTGCTTTATATGAGGCATTGGCTGCAATTTTCATTGCACAGGTTAACAACTTT
GATCTGAACTTTGGGCAGATTATCACAATCAGCATCACAGCTACAGCTGCCAGTATTGGG
GCTGCAGGCATTCCCCAAGCTGGACTGGTCACCATGGTCATTGTACTTACATCAGTAGGT
TTGCCTACAGATGATATCACTCTTATCATTGCAGTGGACTGGTTCTTGGATCGCCTCCGT
ACCACTACCAATGTCTTGGGAGATTCCATTGGAGCAGGAATTGTTGAACACTTATCTCGA
CATGAGCTGAAGAACAGGGATGCTGAAATGGGTAATTCTGTGATAGAGgagaatgaaatg
aagaaacCATACCAACTGatCtcacaagaaaatgaGagtgagaaaCCATTAGATAGTGAA
ACCAAGATG
>Slc1a3_Yellow1
ATGACTAAAGGTAACGGAGAAGACCCAAAAACTGGAAGTAGGATGGAACGCATTCAACAA
GGTGTCCGGAAACGTACCCTTTTGgcAaaaaaaaaagtgcagagCATAACAAAGGACGAT
GTTAAAAGTTACTTATTGAGGAATGCCTTTGTGCTCTTCACCGTTGTTGCTGTGATTCTT
GGCGTAATACTTGGATTTTCTCTCCGATCATATAAGATGAGCTATCGGGAAGTCAAGTAC
TTTTCATTTCCAGGAGAACTGCTTATGAGAATGCTGCAAATGCTGGTCCTGCCACTAATT
GTGTCCAGTTTAGTCAcagGAATTGCTGCCCTGGATAGTAAAGCATCAGGGAAGATGGGA
GTCCGAGCAGTAGTCTACTACATGAGTACTACGATCATTGCTGTACTGATTGGTATAATC
ATTGTGGTCATCATTCACCCTGGGAAAGGTACTAAAGAAAACATGCACAGAGAAGGCAAA
ATTGTGCaagtgacagcagcagatgCCTTTCTTGATTTAATCAGaaatatgttCCCTCCA
AATCTGGTGGAAGCTTGCTTTAAACAGttcAAAACTAACTATGAAAAGAGAATGTTTAAA
GTAGGTATTCCATCCAATGACACTTCCACAGTGGCTTCCATAATAAGCAATGTGTCAGAA
GCAATGGAAACCCTCACCCAGCTGAAAGAGGAAATAGTTCCTGTTCCAGGTTCTGTAAAT
GGAGTGAATGCCCTTGGCTTGGTGGTTTTCTCAATAAGCTTTGGCCTGGTGATTGGAAGC
ATGAGGGAGCAAGGTCAAGCACTAAAAGACTTCTTTGATAGCCTTAATGAGGCAATCATG
AGATTGGTAGCTCTAATCATGTGGTATGCTCCACTTGGAATCCTCTTCTTGATTGCTGGA
AAAATTGTTGAGATGGAAGATATGGGTGTGATCGGTGGTCAGCTTGCCATGTATACTGTA
ACAGTTATCATCGGTTTACTAATTCATGCTGTCATTGTCCTACCTCTTCTCTACTTCCTG
ATCACTCGTAAGAACCCTTGGGTATTTATTGGAGGCTTAATCCAGGCATTAGTCACAGCT
TTGGGAACATCTTCCAGttctgCCACACTGCCTGTTACATTCAAGTGTCTAGAAGAAATA
AATGGAGTGGACAAACGAGTTACAAGATTTGTACTCCCAGTTGGTGCTACAATTAATATG
GATGGAACTGCTTTATATGAGGCATTGGCTGCAATTTTCATTGCACAGGTTAACAACTTT
GATCTGAACTTTGGGCAGATTATCACAATCAGCATCACAGCTACAGCTGCCAGTATTGGG
GCTGCAGGCATTCCCCAAGCTGGACTGGTCACCATGGTCATTGTACTTACATCAGTAGGT
TTGCCTACAGATGATATCACTCTTATCATTGCAGTGGACTGGTTCTTGGATCGCCTCCGT
ACCACTACCAATGTCTTGGGAGATTCCATTGGAGCAGGAATTGTTGAACACTTATCTCGA
CATGAGCTGAAGAACAGGGATGCTGAAATGGGTAATTCTGTGATAGAGgagaatgaaatg
aagaaacCATACCAACTGatCtcacaagaaaatgaGagtgagaaaCCATTAGATAGTGAA
ACCAAGATG
>Slc1a3_Yellow2
ATGACTAAAGGTAACGGAGAAGACCCAAAAACTGGAAGTAGGATGGAACGCATTCAACAA
GGTGTCCGGAAACGTACCCTTTTGgcAaaaaaaaaagtgcagagCATAACAAAGGACGAT
GTTAAAAGTTACTTATTGAGGAATGCCTTTGTGCTCTTCACCGTTGTTGCTGTGATTCTT
GGCGTAATACTTGGATTTTCTCTCCGATCATATAAGATGAGCTATCGGGAAGTCAAGTAC
TTTTCATTTCCAGGAGAACTGCTTATGAGAATGCTGCAAATGCTGGTCCTGCCACTAATT
GTGTCCAGTTTAGTCAcagGAATTGCTGCCCTGGATAGTAAAGCATCAGGGAAGATGGGA
GTCCGAGCAGTAGTCTACTACATGAGTACTACGATCATTGCTGTACTGATTGGTATAATC
ATTGTGGTCATCATTCACCCTGGGAAAGGTACTAAAGAAAACATGCACAGAGAAGGCAAA
ATTGTGCaagtgacagcagcagatgCCTTTCTTGATTTAATCAGaaatatgttCCCTCCA
AATCTGGTGGAAGCTTGCTTTAAACAGttcAAAACTAACTATGAAAAGAGAATGTTTAAA
GTAGGTATTCCATCCAATGACACTTCCACAGTGGCTTCCATAATAAGCAATGTGTCAGAA
GCAATGGAAACCCTCACCCAGCTGAAAGAGGAAATAGTTCCTGTTCCAGGTTCTGTAAAT
GGAGTGAATGCCCTTGGCTTGGTGGTTTTCTCAATAAGCTTTGGCCTGGTGATTGGAAGC
ATGAGGGAGCAAGGTCAAGCACTAAAAGACTTCTTTGATAGCCTTAATGAGGCAATCATG
AGATTGGTAGCTCTAATCATGTGGTATGCTCCACTTGGAATCCTCTTCTTGATTGCTGGA
AAAATTGTTGAGATGGAAGATATGGGTGTGATCGGTGGTCAGCTTGCCATGTATACTGTA
ACAGTTATCATCGGTTTACTAATTCATGCTGTCATTGTCCTACCTCTTCTCTACTTCCTG
ATCACTCGTAAGAACCCTTGGGTATTTATTGGAGGCTTAATCCAGGCATTAGTCACAGCT
TTGGGAACATCTTCCAGttctgCCACACTGCCTGTTACATTCAAGTGTCTAGAAGAAATA
AATGGAGTGGACAAACGAGTTACAAGATTTGTACTCCCAGTTGGTGCTACAATTAATATG
GATGGAACTGCTTTATATGAGGCATTGGCTGCAATTTTCATTGCACAGGTTAACAACTTT
GATCTGAACTTTGGGCAGATTATCACAATCAGCATCACAGCTACAGCTGCCAGTATTGGG
GCTGCAGGCATTCCCCAAGCTGGACTGGTCACCATGGTCATTGTACTTACATCAGTAGGT
TTGCCTACAGATGATATCACTCTTATCATTGCAGTGGACTGGTTCTTGGATCGCCTCCGT
ACCACTACCAATGTCTTGGGAGATTCCATTGGAGCAGGAATTGTTGAACACTTATCTCGA
CATGAGCTGAAGAACAGGGATGCTGAAATGGGTAATTCTGTGATAGAGgagaatgaaatg
aagaaacCATACCAACTGatCtcacaagaaaatgaGagtgagaaaCCATTAGATAGTGAA
ACCAAGATG
>Crhbp_GreenWT
ATGCCGTCTGCATTCCAGTTCCAGTGCCACTTCATTCTCATCTTCCTGGCAGCCTCCAAG
GGGGAAACCAGATACCTAGAGGTGAGGGATGCTGGTGAAGATGAGCCCTTCCTACTCCTC
AGTGAAGATCTGAAGCGAGAGCTGTCTGCAGGGCAGGTCTACCGGCGGTCGCTCCggtGC
ATTGACATGCTGAGTATAGAGGGGCAGTTCACCTTCACCGCAGACCAACCGCAGCTGCAC
TGCGCAACCTTCTTCATCGGGGAGCCCGAGGAGCTCATCCTGATCGACTACGACCTTGTA
AACATCGACTGCAAAGGGGGCGATTTCCTGAAGGTATTTGATGGCTGGATACTCAAAGGA
GAGAAATTTCCCAGTTCCTTGGACCATCCTCTTCCTACTTCTGAAAGATACATAGACTTT
TGTGAAAGTGGCAATATTCAGAAGAGCATCAGGTCATCGCAGAACGTGGCAATGATCTTC
TTCAGGATTCACCAGCCGGGCAATGGATTTACCATCACAGTCAAGAAAAACACCAATCTC
TTTCcttgcaATGTCATCTCCCAGACTCCCTCAGGAAGGTTTACCATGGTCATTCCTCAT
CAGCACAGGAACTGCAGCTTCTCCATAATATACCCAGTGGTGATAAAAATATCTGATCTT
ATGCTGGGGCATTTAAATGGCCTCTTTTTGAAGAAACCATCAGCAGGATGTGCAGGAGTG
GGAGATTTTGTAGAGCTGCTAGGAGGAACTGGCTTAGACCCGTCCAAGATGTTTCCACTT
GCTGATCTCTGTCACTCTTTTCATGGGTCTGCACAAATGAAAATAGGCTGTGACAATACC
GTGCTGAGAATGGTCTCCAGTGGCAAACACATCAACCGTGTGACGTTTGAGTATCAGCAA
ATCAAcTtgcaTgaaacagaaaacagaaaggagaacagCATTGAGGAATTCTGCTTTCCT
AGTATC
>Crhbp_Yellow1
ATGCCGTCTGCATTCCAGTTTCAGTGCCACTTCATTCTCATCTTCCTGGCAGCCTCCAAG
GGGGAAACCAGATACCTAGAGGTGAGGGATGCTGGTGAAGATGAGCCCTTCCTACTCCTC
AGTGAAGATCTGAAGCGAGAGCTGTCTGCAGGGCAGGTCTACCGGCGGTCGCTCCggtGC
ATTGACATGCTGAGTATAGAGGGGCAGTTCACCTTCACCGCAGACCAACCGCAGCTGCAC
TGCGCAACCTTCTTCATCGGGGAGCCCGAGGAGCTCATCCTGATCGACTACGACCTTGTA
AACATCGACTGCAAAGGGGGCGATTTCCTGAAGGTATTTGATGGCTGGATACTCAAAGGA
GAGAAATTTCCCAGTTCCTTGGACCATCCTCTTCCTACTTCTGAAAGATACATAGACTTT
TGTGAAAGTGGCAATATTCAGAAGAGCATCAGGTCATCGCAGAACGTGGCAATGATCTTC
TTCAGGATTCACCAGCCGGGCAATGGATTTACCATCACAGTCAAGAAAAACACCAATCTC
TTTCcttgcaATGTCATCTCCCAGACTCCCTCAGGAAGGTTTACCATGGTCATTCCTCAT
CAGCACAGGAACTGCAGCTTCTCCATAATATACCCAGTGGTGATAAAAATATCTGATCTT
ATGCTGGGGCATTTAAATGGCCTCTTTTTGAAGAAACCATCAGCAGGATGTGCAGGAGTG
GGAGATTTTGTAGAGCTGCTAGGAGGAACTGGCTTAGACCCGTCCAAGATGTTTCCACTT
GCTGATCTCTGTCACTCTTTTCATGGGTCTGCACAAATGAAAATAGGCTGTGACAATACC
GTGCTGAGAATGGTCTCCAGTGGCAAACACATCAACCGTGTGACGTTTGAGTATCAGCAA
ATCAAcTtgcaTgaaacagaaaacagaaaggagaacagCATTGAGGAATTCTGCTTTCCT
AGTATC
>Crhbp_Yellow2
ATGCCGTCTGCATTCCAGTTTCAGTGCCACTTCATTCTCATCTTCCTGGCAGCCTCCAAG
GGGGAAACCAGATACCTAGAGGTGAGGGATGCTGGTGAAGATGAGCCCTTCCTACTCCTC
AGTGAAGATCTGAAGCGAGAGCTGTCTGCAGGGCAGGTCTACCGGCGGTCGCTCCggtGC
ATTGACATGCTGAGTATAGAGGGGCAGTTCACCTTCACCGCAGACCAACCACAGCTGCAC
TGCGCAACCTTCTTCATCGGGGAGCCCGAGGAGCTCATCCTGATCGACTACGACCTTGTA
AACATCGACTGCAAAGGGGGCGATTTCCTGAAGGTATTTGATGGCTGGATACTCAAAGGA
GAGAAATTTCCCAGTTCCTTGGACCATCCTCTTCCTACTTCTGAAAGATACATAGACTTT
TGTGAAAGTGGCAATATTCAGAAGAGCATCAGGTCATCGCAGAACGTGGCAATGATCTTC
TTCAGGATTCACCAGCCGGGCAATGGATTTACCATCACAGTCAAGAAAAACACCAATCTC
TTTCcttgcaATGTCATCTCCCAGACTCCCTCAGGAAGGTTTACCATGGTCATTCCTCAT
CAGCACAGGAACTGCAGCTTCTCCATAATATACCCAGTGGTGATAAAAATATCTGATCTT
ATGCTGGGGCATTTAAATGGCCTCTTTTTGAAGAAACCATCAGCAGGATGTGCAGGAGTG
GGAGATTTTGTAGAGCTGCTAGGAGGAACTGGCTTAGACCCGTCCAAGATGTTTCCACTT
GCTGATCTCTGTCACTCTTTTCATGGGTCTGCACAAATGAAAATAGGCTGTGACAATACC
GTGCTGAGAATGGTCTCCAGTGGCAAACACATCAACCGTGTGACGTTTGAGTATCAGCAA
ATCAAcTtgcaTgaaacagaaaacagaaaggagaacagCATTGAGGAATTCTGCTTTCCT
AGTATC
>Fa2h_GreenWT
CGGATGGATCCCCACTGTAAAACAGTGGATGTGGAGAAGGACCTGGTGGACTGGCAGAAG
CCTCTGCTGTGGCAGGTGGGCTACCTGGGGGAGAAGTACGATGAGTGGGTGCACCAGCCC
GTGGATCGTCCTATCCGCCTCTTCCACTCGGATTTCCTCGAGTCCCTCTCCAAGACAGCA
TGGTATGTGGTGTTTATGGTGTGGACTCCTGTAGTGCTCTATCTCAGCTGGGTCAGCTAC
ACCTCCCTTGCCCAGGGCAACACCAgActcttctcctccttcaccACAGAGTACTCCATC
CCCGTCCACAAATACTACTTCcccttcatcttcctcctgGGGATGTTCCTGTGGTCCCTG
CTAGAGTACCTCATCCATCGCTTTGTCTTCCACATGAAGCCACCTGCTAGTAACTACTAT
CTCATCACCCTGCATTTCTTGCTGCACGGGCAGCATCACAAGTCTCCGTTTGACAGCTCC
CGCCTGGTGTTCCCTCCCGTGCCAGCCTCACTAGTGATCGGCTTCTTCTATGgcGtcctg
cagctcctgctgccCgagGTGCTGGGGCTCTCAGTGTTTGTTGGGGGGCTCTGCGGCTAC
GTCGTCTACGACATGATGCACTATTATCTCCACTATGGGTCACCGAAGAAGGGCACCTAC
CTGTATGGCCTGAAGGCTTATCACGTCAAGCACCACTTTGAACACCAAAAATCAGGCTTT
GGCATCACCACTCGCTTCTGGGATCACCCTTTCGGGACGCTCATCCCTGAGGAGACCTTT
GAGAAGAAGGAC
>Fa2h_Yellow1
CGGATGGATCCCCACTGTAAAACAGTGGATGTGGAGAAGGACCTGGTGGACTGGCAGAAG
CCTCTGCTGTGGCAGGTGGGCTACCTGGGGGAGAAGTACGATGAGTGGGTGCACCAGCCC
GTGGATCGTCCTATCCGCCTCTTCCACTCGGATTTCCTCGAGTCCCTCTCCAAGACAGCA
TGGTATGTGGTGTTTATGGTGTGGACTCCTGTAGTGCTCTATCTCAGCTGGGTCAGCTAC
ACCTCCCTTGCCCAGGGCAACACCAgActcttctcctccttcaccACAGAGTACTCCATC
CCCGTCCACAAATACTACTTCcccttcatcttcctcctgGGGATGTTCCTGTGGTCCCTG
CTAGAGTACCTCATCCATCGCTTTGTCTTCCACATGAAGCCACCTGCTAGTAACTACTAT
CTCATCACCCTGCATTTCTTGCTGCACGGGCAGCATCACAAGTCTCCGTTTGACAGCTCC
CGCCTGGTGTTCCCTCCCGTGCCAGCCTCACTAGTGATCGGCTTCTTCTATGgcGtcctg
cagctcctgctgccCgagGTGCTGGGGCTCTCAGTGTTTGTTGGGGGGCTCTGCGGCTAC
GTCGTCTACGACATGATGCACTATTATCTCCACTATGGGTCACCGAAGAAGGGCACCTAC
CTGTATGGCCTGAAGGCTTATCACGTCAAGCACCACTTTGAACACCAAAAATCAGGCTTT
GGCATCACCACTCGCTTCTGGGATCACCCTTTCGGGACGCTCATCCCTGAGGAGACCTTT
GAGAAGAAGGAC
>Fa2h_Yellow2
CGGATGGATCCCCACTGTAAAACAGTGGATGTGGAGAAGGACCTGGTGGACTGGCAGAAG
CCTCTGCTGTGGCAGGTGGGCTACCTGGGGGAGAAGTACGATGAGTGGGTGCACCAGCCC
GTGGATCGTCCTATCCGCCTCTTCCACTCGGATTTCCTCGAGTCCCTCTCCAAGACAGCA
TGGTATGTGGTGTTTATGGTGTGGACTCCTGTAGTGCTCTATCTCAGCTGGGTCAGCTAC
ACCTCCCTTGCCCAGGGCAACACCAgActcttctcctccttcaccACAGAGTACTCCATC
CCCGTCCACAAATACTACTTCcccttcatcttcctcctgGGGATGTTCCTGTGGTCCCTG
CTAGAGTACCTCATCCATCGCTTTGTCTTCCACATGAAGCCACCTGCTAGTAACTACTAT
CTCATCACCCTGCATTTCTTGCTGCACGGGCAGCATCACAAGTCTCCGTTTGACAGCTCC
CGCCTGGTGTTCCCTCCCGTGCCAGCCTCACTAGTGATCGGCTTCTTCTATGgcGtcctg
cagctcctgctgccCgagGTGCTGGGGCTCTCAGTGTTTGTTGGGGGGCTCTGCGGCTAC
GTCGTCTACGACATGATGCACTATTATCTCCACTATGGGTCACCGAAGAAGGGCACCTAC
CTGTATGGCCTGAAGGCTTATCACGTCAAGCACCACTTTGAACACCAAAAATCAGGCTTT
GGCATCACCACTCGCTTCTGGGATCACCCTTTCGGGACGCTCATCCCTGAGGAGACCTTT
GAGAAGAAGGAC
>Snx20_GreenWT
ATGGACCAAGACTCGCACTGCACAGGGGAACTGTTGGAAGCTGTAAGCAGGATTACTACG
TTTTCTTCCAGAAGTGCATCTGATAAAGAACAAAATCAACCCCAAGCTGAAATTTCATgt
caagTgagaaaagaaaacccagaaaaagaTGACCTGCAAGGTTCCAATGCATCCCTGAGT
CCCAACTCTTCAATGACCACTAAGGAGCTTCAGGAATATTGGAGGAATGAAAAACGTCAG
TGCAAACAAGTCAAACTTGTTTTTGAAATCCCATCAACCAGAATTGTAGAGCATCACTTG
TCTAAATATGTGATGTATAAAATCATCATTCTGCAAACAGGGAGTTTTGACAGCAACAAG
TCTGTAATTGAACGCCGTTACTCAGATTTCGAGAAACTGCACAGAAATCTGCTGGAGGAG
TTTAgtgaagaaatggaagatgTGACCTTTCCCAAAAAAACTCTGACAGGGAacttcaca
gaagaaataatcaATGAGAGAAAATTAGCCTTCAAGGACTACCTGAGACTTCTATATTCT
ATGAAATATATCAGAAGATCAAAaaaatttattgattttttaacTAGGCCAGAGCTTCAG
GAAGCATATGGGTGCCTGCGGGGCGGCCAGTACTCCAAAGCTTTGGAAATCCTTTTAGAA
GTCATTGGTCTGCAGGCACGGTTGACAAGAGGCAACCCTCTCTCAATTGTCCCTACTCTC
TGTGCCATAGTGGTGTGCCACAAGGACCTGGAAAACCCAGCAAGCGCCTTTGAATATGGA
GAAAAAGCTCTGTCGCACCTTTGTATGCATACTAGCCACAAGTATTACATTCCATTGTTA
GAAACAATGATCACTCTGGCATACGAACTTGGCAaggattttctgtctttGcaagaaaaa
AtggaagaatGGAAGGCGAAAAAGGATCCCATTCGTATTTTTACCCTAAAAGAACTTGCA
GTTCGCGAGTATGTACAA
>Snx20_Yellow1
ATGGACCAAGACTCGCACTGCACAGGGGAACTGTTGGAAGCTGTAAGCAGGATTACTACG
TTTTCTTCCAGAAGTGCATCTGATAAAGAACAAAATCAACCCCAAGCTGAAATTTCATgt
caagTgagaaaagaaaacccagaaaaagaTGACCTGCAAGGTTCCAATGCATCCCTGAGT
CCCAACTCTTCAATGACCACTAAGGAGCTTCAGGAATATTGGAGGAATGAAAAACGTCAG
TGCAAACAAGTCAAACTTGTTTTTGAAATCCCATCAACCAGAATTGTAGAGCATCACTTG
TCTAAATATGTGATGTATAAAATCATCATTCTGCAAACAGGGAGTTTTGACAGCAACAAG
TCTGTAATTGAACGCCGTTACTCAGATTTCGAGAAACTGCACAGAAATCTGCTGGAGGAG
TTTAgtgaagaaatggaagatgTGACCTTTCCCAAAAAAACTCTGACAGGGAacttcaca
gaagaaataatcaATGAGAGAAAATTAGCCTTCAAGGACTACCTGAGACTTCTATATTCT
ATGAAATATATCAGAAGATCAAAaaaatttattgattttttaacTAGGCCAGAGCTTCAG
GAAGCATATGGGTGCCTGCGGGGCGGCCAGTACTCCAAAGCTTTGGAAATCCTTTTAGAA
GTCATTGGTCTGCAGGCACGGTTGACAAGAGGCAACCCTCTCTCAATTGTCCCTACTCTC
TGTGCCATAGTGGTGTGCCACAAGGACCTGGAAAACCCAGCAAGCGCCTTTGAATATGGA
GAAAAAGCTCTGTCGCACCTTTGTATGCATACTAGCCACAAGTATTACATTCCATTGTTA
GAAACAATGATCACTCTGGCATACGAACTTGGCAaggattttctgtctttGcaagaaaaa
AtggaagaatGGAAGGCGAAAAAGGATCCCATTCGTATTTTTACCCTAAAAGAACTTGCA
GTTCGCGAGTATGTACAA
>Snx20_Yellow2
ATGGACCAAGACTCGCACTGCACAGGGGAACTGTTGGAAGCTGTAAGCAGGATTACTACG
TTTTCTTCCAGAAGTGCATCTGATAAAGAACAAAATCAACCCCAAGCTGAAATTTCATgt
caagTgagaaaagaaaacccagaaaaagaTGACCTGCAAGGTTCCAATGCATCCCTGAGT
CCCAACTCTTCAATGACCACTAAGGAGCTTCAGGAATATTGGAGGAATGAAAAACGTCAG
TGCAAACAAGTCAAACTTGTTTTTGAAATCCCATCAACCAGAATTGTAGAGCATCACTTG
TCTAAATATGTGATGTATAAAATCATCATTCTGCAAACAGGGAGTTTTGACAGCAACAAG
TCTGTAATTGAACGCCGTTACTCAGATTTCGAGAAACTGCACAGAAATCTGCTGGAGGAG
TTTAgtgaagaaatggaagatgTGACCTTTCCCAAAAAAACTCTGACAGGGAacttcaca
gaagaaataatcaATGAGAGAAAATTAGCCTTCAAGGACTACCTGAGACTTCTATATTCT
ATGAAATATATCAGAAGATCAAAaaaatttattgattttttaacTAGGCCAGAGCTTCAG
GAAGCATATGGGTGCCTGCGGGGCGGCCAGTACTCCAAAGCTTTGGAAATCCTTTTAGAA
GTCATTGGTCTGCAGGCACGGTTGACAAGAGGCAACCCTCTCTCAATTGTCCCTACTCTC
TGTGCCATAGTGGTGTGCCACAAGGACCTGGAAAACCCAGCAAGCGCCTTTGAATATGGA
GAAAAAGCTCTGTCGCACCTTTGTATGCATACTAGCCACAAGTATTACATTCCATTGTTA
GAAACAATGATCACTCTGGCATACGAACTTGGCAaggattttctgtctttGcaagaaaaa
AtggaagaatGGAAGGCGAAAAAGGATCCCATTCGTATTTTTACCCTAAAAGAACTTGCA
GTTCGCGAGTATGTACAA
>Snx18_GreenWT
TTCTCCACCTTCGTCAAGTCTGGTGGGGAGGCCTTCGTGCTGGGCGAGGCATCAGGCTTT
GTGAAAGACGGGGACAAGCTGTGCGTGGTGCTGGGTCCCCGGGGCCCTGAGTGGCAGGAG
AACCCCTACCCCTTCCAGTGCTCCATCGAGGACCCAACCAAGCAGACCAAGTTCAAGGGC
ATGAAGAGCTACATCGCCTACAAGCTGGTGCCCAGCCACACTGGGCAGCAGGTACACCGC
CGCTACAAGCACTTTGACTGGCTCTACGGACGCTTGGCTGAGAAGTTCCCTGTCATCTCT
GTGCCTCACTTGCCAGAAAAGCAGGCCACCGGCCGCTTCGAGGAGGACTTCATCTCCAAA
CGTCGCAAAGGCTTGGCTTGGTGGATGGACCACATGTGCAGCCACCCCGTGCTGGCTCAG
TGTGATGCCTTCCAACACTTCCTTACCTGTCCCAGCACGGATGAGAAGGCCTGGAAACAA
GGCAAGCGCAAGGCTGAGAAGGATGAGATGGTAGGTGCTAACTTTTTCCTGACCATCAGT
GTCCCCACGGGCCCTGGGGCCAGCCTGGACTTGCAGGAGGTGGAAAGCCAGGTAGATGGC
TTCAAAGCCTTCACGAAGAAGATGGATGAGAGTGCCCTGCAGCTTAATCACACAGCCAAC
GAGTTTGCCCGCAAACAAGTCACTGGTTTCAAGAAGGAATACCAGAAGGTGGGGCACTCC
TTTAAGTGCCTCAGTCAGGCATTTGAGCTGGACCAGCAGGCCTTTTCGGCTGGCCTCAAC
CAAGCCATAGCCTTCACTGCAGAAGCCTACGACGCCATCGGGGACCTCTTTGCAGATCAG
CCCCGGCAGGACCTAGATCCTGTGATGGATTTGTTAGCGCTGTATCAGGGGCATCTGGCA
AACTTTCCAGACATCATCCACGTCCAGAAAGTAGTTGAATCTACATTGTCCTCACAGTTC
AACTATTTTGTTTTGTTCTTTACACAGGAGCCCTTACCAAAGTAAAGCCAAAAAGCTGAG
GGCATTCAAGAACGCTGtaacattatttcttttgcAACCCTAGCAGAAATTAATCATTTC
CACAAAATTCGTGTGAGGGACTTTAAATCACAGATGCAGCATTTCTTGCAACAGCAAATA
CTCTTTTTTCAAAAAGTGACACAAAAGCTAGAAGAAGCTCTTCACAAGTATGACAGTGTT
>Snx18_Yellow1
TTCTCCACCTTCGTCAAGTCTGGTGGGGAGGCCTTCGTGCTGGGCGAGGCATCAGGCTTT
GTGAAAGACGGGGACAAGCTGTGCGTGGTGCTGGGTCCCCGGGGCCCTGAGTGGCAGGAG
AACCCCTACCCCTTCCAGTGCTCCATCGAGGACCCAACCAAGCAGACCAAGTTCAAGGGC
ATGAAGAGCTACATCGCCTACAAGCTGGTGCCCAGCCACACTGGGCAGCAGGTACACCGC
CGCTACAAGCACTTTGACTGGCTCTACGGACGCTTGGCTGAGAAGTTCCCTGTCATCTCT
GTGCCTCACTTGCCAGAAAAGCAGGCCACCGGCCGCTTCGAGGAGGACTTCATCTCCAAA
CGTCGCAAAGGCTTGGCTTGGTGGATGGACCACATGTGCAGCCACCCCGTGCTGGCTCAG
TGTGATGCCTTCCAACACTTCCTTACCTGTCCCAGCACGGATGAGAAGGCCTGGAAACAA
GGCAAGCGCAAGGCTGAGAAGGATGAGATGGTAGGTGCTAACTTTTTCCTGACCATCAGT
GTCCCCACAGGCCCTGGGGCCAGCCTGGACTTGCAGGAGGTGGAAAGCCAGGTAGATGGC
TTCAAAGCCTTCACGAAGAAGATGGATGAGAGTGCCCTGCAGCTTAATCACACAGCCAAC
GAGTTTGCCCGCAAACAAGTCACTGGTTTCAAGAAGGAATACCAGAAGGTGGGGCACTCC
TTTAAGTGCCTCAGTCAGGCATTTGAGCTGGACCAGCAGGCCTTTTCGGCTGGCCTCAAC
CAAGCCATAGCCTTCACTGCAGAAGCCTACGACGCCATCGGGGACCTCTTTGCAGATCAG
CCCCGGCAGGACCTAGATCCTGTGATGGATTTGTTAGCGCTGTATCAGGGGCATCTGGCA
AACTTTCCAGACATCATCCACGTCCAGAAAGTAGTTGAATCTACATTGTCCTCACAGTTC
AACTATTTTGTTTTGTTCTTTACACAGGAGCCCTTACCAAAGTAAAGCCAAAAAGCTGAG
GGCATTCAAGAACGCTGtaacattatttcttttgcAACCCTAGCAGAAATTAATCATTTC
CACAAAATTCGTGTGAGGGACTTTAAATCACAGATGCAGCATTTCTTGCAACAGCAAATA
CTCTTTTTTCAAAAAGTGACACAAAAGCTAGAAGAAGCTCTTCACAAGTATGACAGTGTT
>Snx18_Yellow2
TTCTCCACCTTCGTCAAGTCTGGTGGGGAGGCCTTCGTGCTGGGCGAGGCATCAGGCTTT
GTGAAAGACGGGGACAAGCTGTGCGTGGTGCTGGGTCCCCGGGGCCCTGAGTGGCAGGAG
AACCCCTACCCCTTCCAGTGCTCCATCGAGGACCCAACCAAGCAGACCAAGTTCAAGGGC
ATGAAGAGCTACATCGCCTACAAGCTGGTGCCCAGCCACACTGGGCAGCAGGTACACCGC
CGCTACAAGCACTTTGACTGGCTCTACGGACGCTTGGCTGAGAAGTTCCCTGTCATCTCT
GTGCCTCACTTGCCAGAAAAGCAGGCCACCGGCCGCTTCGAGGAGGACTTCATCTCCAAA
CGTCGCAAAGGCTTGGCTTGGTGGATGGACCACATGTGCAGCCACCCCGTGCTGGCTCAG
TGTGATGCCTTCCAACACTTCCTTACCTGTCCCAGCACGGATGAGAAGGCCTGGAAACAA
GGCAAGCGCAAGGCTGAGAAGGATGAGATGGTAGGTGCTAACTTTTTCCTGACCATCAGT
GTCCCCACGGGCCCTGGGGCCAGCCTGGACTTGCAGGAGGTGGAAAGCCAGGTAGATGGC
TTCAAAGCCTTCACGAAGAAGATGGATGAGAGTGCCCTGCAGCTTAATCACACAGCCAAC
GAGTTTGCCCGCAAACAAGTCACTGGTTTCAAGAAGGAATACCAGAAGGTGGGGCACTCC
TTTAAGTGCCTCAGTCAGGCATTTGAGCTGGACCAGCAGGCCTTTTCGGCTGGCCTCAAC
CAAGCCATAGCCTTCACTGCAGAAGCCTACGACGCCATCGGGGACCTCTTTGCAGATCAG
CCCCGGCAGGACCTAGATCCTGTGATGGATTTGTTAGCGCTGTATCAGGGGCATCTGGCA
AACTTTCCAGACATCATCCACGTCCAGAAAGTAGTTGAATCTACATTGTCCTCACAGTTC
AACTATTTTGTTTTGTTCTTTACACAGGAGCCCTTACCAAAGTAAAGCCAAAAAGCTGAG
GGCATTCAAGAACGCTGtaacattatttcttttgcAACCCTAGCAGAAATTAATCATTTC
CACAAAATTCGTGTGAGGGACTTTAAATCACAGATGCAGCATTTCTTGCAACAGCAAATA
CTCTTTTTTCAAAAAGTGACACAAAAGCTAGAAGAAGCTCTTCACAAGTATGACAGTGTT
>Mtmr12_GreenWT
GATGGAAGAAACCAAACTGTAATGTTTGATACTCTTGAGGACTGGCGTGATGAGTTGGAG
AGGACCAAAGGGAATGTGAAATACAAAATAGTGACTACCAATGAAGGCTACAGAGTCTCT
GAAAAGCTAcctttgtattttgttgttcCCATATGTGTTTCTGAAGAGAGTATCTTGAAA
TATGAAGGCAGAGGCATTCCTATTTGGTGTTGGTCTTGCCATAACGGTGCTGCTCTTCTC
AAAATGTCTGCATTTCCCAAAGAACAGGATGACATCGcttcacaaacacaaaaagcctTC
TTGGATGGAATCTATAAGACAATTAGCAAACCTCCCTATGAACTCCTGAAGATGGATGAC
TTGTCAAGCAGCCTTCCCTCTCTGCAAGATATCCAGACAGCATACACAAAATTTAAACAG
CTGTTTTTGTTAGaTAACAGTACAGACTTCTGGGCAACTGATGTGAAATGGTTTTCGTTA
CTGGAGAGCACAAACTGGCTAGAGATAATCAGGCGAGTTTTGAAGAAAGCAATAGAAGTT
GCTGAGTGTCTGGAAAGACAGCAGACAAATGTTCTGCTTATAGAAGAGAGCGCTACTGAT
CTGTGCTGTGTAATCTCTAGTCTGGTTCAAGTGATGATGGATTCATACAGCAGAACAAAG
TCAGGGTTTCAGAGCCTTATTCAGAAGGAGTGGGTAATTGGAGGACATGGCTTTTTGGAT
CGTTGTAACCACTTACATAAAAGTGACAAAGAGGaggCTCCTGTTTTTCTGCTCCTGCTA
AATTGTGTTTGGCAGTTGGTACAGCAGTATCCTCCAGCATTTGAGTTCACGGAAACTTAC
TTAACTGTCTTGTCAGACAGCCTCTATGTGCCTATTTTTagcactttctttttcaactcg
caacatcaaaaAgacactAGTACAAGTGGTGAAAGCCTCAAGACACAAAGCGGTCCTTTC
AGATTTCTTACTGTGTGGGACTGGTCTGTGCAGTTTGACCCCAAGGCCCAGGCTTTCCTG
AACAACCCTTTTTATGCAGAGAAGCCAAAACCGGATAAAAGTCAACGGAAAACTGCACGA
TTCAAAcatCAGCGACAACTTTCTTTGCCATTAACTCAAGCAAAATCTCCCATGAAGAGA
GGATTTTTCAGGGAGGAAACGgatcatttaattaaaaacattctgGGTAAAAGAATTGGC
AAGTTCATAAATTCTTCAGATGAACTTCCTAATAGTTTCAGGGAATTTTATGATAGCTGG
CATAGCAAACCTGTTGACTATCATGGTCTTCTGTTACCTCGCATCGATGGCCCTGAAATC
AAAGTCTGGGCACAGCGGTATTTGAGATGGATTCCTGAAGCCCAGCTTCATGGTGGTGGT
ACCATAGCTACAACTGCCAAGATTTTGGACTTGATGGAGGAAGTGCAAAGGttgcaggag
aaaatggatgaagaACGTAGTCAAGCTGTTTCTGGAGATGTACATTCTGTACCAATGCTG
AGAAATTCTGCCCGTCTGTCATCCttgtttccatttgctttaCTTCAAAGACAGTCTATC
AAACCAGCTCTACCCACCAGCACCTGGAAAGACTTGGAAGATGAAGATGACTTGGTCAAG
AGGGATGATGAATTTGTTGATCTAAGTAGTGAT
>Mtmr12_Yellow1
GATGGAAGAAACCAAACTGTAATGTTTGATACTCTTGAGGACTGGCGTGATGAGTTGGAG
AGGACCAAAGGGAATGTGAAATACAAAATAGTGACTACCAATGAAGGCTACAGAGTCTCT
GAAAAGCTAcctttgtattttgttgttcCCATATGTGTTTCTGAAGAGAGTATCTTGAAA
TATGAAGGCAGAGGCATTCCTATTTGGTGTTGGTCTTGCCATAACGGTGCTGCTCTTCTC
AAAATGTCTGCATTTCCCAAAGAACAGGATGACATCGcttcacaaacacaaaaagcctTC
TTGGATGGAATCTATAAGACAATTAGCAAACCTCCCTATGAACTCCTGAAGATGGATGAC
TTGTCAAGCAGCCTTCCCTCTCTGCAAGATATCCAGACAGCATACACAAAATTTAAACAG
CTGTTTTTGATAGaTAACAGTACAGACTTCTGGGCAACTGATGTGAAATGGTTTTCGTTA
CTGGAGAGCACAAACTGGCTAGAGATAATCAGGCGAGTTTTGAAGAAAGCAATAGAAGTT
GCTGAGTGTCTGGAAAGACAGCAGACAAATGTTCTGCTTATAGAAGAGAGCGCTACTGAT
CTGTGCTGTGTAATCTCTAGTCTGGTTCAAGTGATGATGGATTCATACAGCAGAACAAAG
TCAGGGTTTCAGAGCCTTATTCAGAAGGAGTGGGTAATTGGAGGACATGGCTTTTTGGAT
CGTTGTAACCACTTACATAAAAGTGACAAAGAGGaggCTCCTGTTTTTCTGCTCCTGCTA
AATTGTGTTTGGCAGTTGGTACAGCAGTATCCTCCAGCATTTGAGTTCACGGAAACTTAC
TTAACTGTCTTGTCAGACAGCCTCTATGTGCCTATTTTTagcactttctttttcaactcg
caacatcaaaaAgacactAGTACAAGTGGTGAAAGCCTCAAGACACAAAGTGGTCCTTTC
AGATTTCTTACTGTGTGGGACTGGTCTGTGCAGTTTGACCCCAAGGCCCAGGCTTTCCTG
AACAACCCTTTTTATGCAGAGAAGCCAAAACCGGATAAAAGTCAACGGAAAACTGCACGA
TTCAAAcatCAGCGACAACTTTCTTTGCCATTAACTCAAGCAAAATCTCCCATGAAGAGA
GGATTTTTCAGGGAGGAAACGgatcatttaattaaaaacattctgGGTAAAAGAATTGGC
AAGTTCATAAATTCTTCAGATGAACTTCCTAATAGTTTCAGGGAATTTTATGATAGCTGG
CATAGCAAACCTGTTGACTATCATGGTCTTCTGTTACCTCGCATCGATGGCCCTGAAATC
AAAGTCTGGGCACAGCGGTATTTGAGATGGATTCCTGAAGCCCAGCTTCATGGTGGTGGT
ACCATAGCTACAACTGCCAAGATTTTGGACTTGATGGAGGAAGTGCAAAGGttgcaggag
aaaatggatgaagaACGTAGTCAAGCCGTTTCTGGAGATGTACATTCTGTACCAATGCTG
AGAAATTCTGCCCGTCTGTCATCCttgtttccatttgctttaCTTCAAAGACAGTCTATC
AAACCAGCTCTACCCACCAGCACCTGGAAAGACTTGGAAGATGAAGATGACTTGGTCAAG
AGGGATGATGAATTTGTTGATCTAAGTAGTGAT
>Mtmr12_Yellow2
GATGGAAGAAACCAAACTGTAATGTTTGATACTCTTGAGGACTGGCGTGATGAGTTGGAG
AGGACCAAAGGGAATGTGAAATACAAAATAGTGACTACCAATGAAGGCTACAGAGTCTCT
GAAAAGCTAcctttgtattttgttgttcCCATATGTGTTTCTGAAGAGAGTATCTTGAAA
TATGAAGGCAGAGGCATTCCTATTTGGTGTTGGTCTTGCCATAACGGTGCTGCTCTTCTC
AAAATGTCTGCATTTCCCAAAGAACAGGATGACATCGcttcacaaacacaaaaagcctTC
TTGGATGGAATCTATAAGACAATTAGCAAACCTCCCTATGAACTCCTGAAGATGGATGAC
TTGTCAAGCAGCCTTCCCTCTCTGCAAGATATCCAGACAGCATACACAAAATTTAAACAG
CTGTTTTTGATAGaTAACAGTACAGACTTCTGGGCAACTGATGTGAAATGGTTTTCGTTA
CTGGAGAGCACAAACTGGCTAGAGATAATCAGGCGAGTTTTGAAGAAAGCAATAGAAGTT
GCTGAGTGTCTGGAAAGACAGCAGACAAATGTTCTGCTTATAGAAGAGAGCGCTACTGAT
CTGTGCTGTGTAATCTCTAGTCTGGTTCAAGTGATGATGGATTCATACAGCAGAACAAAG
TCAGGGTTTCAGAGCCTTATTCAGAAGGAGTGGGTAATTGGAGGACATGGCTTTTTGGAT
CGTTGTAACCACTTACATAAAAGTGACAAAGAGGaggCTCCTGTTTTTCTGCTCCTGCTA
AATTGTGTTTGGCAGTTGGTACAGCAGTATCCTCCAGCATTTGAGTTCACGGAAACTTAC
TTAACTGTCTTGTCAGACAGCCTCTATGTGCCTATTTTTagcactttctttttcaactcg
caacatcaaaaAgacactAGTACAAGTGGTGAAAGCCTCAAGACACAAAGCGGTCCTTTC
AGATTTCTTACTGTGTGGGACTGGTCTGTGCAGTTTGACCCCAAGGCCCAGGCTTTCCTG
AACAACCCTTTTTATGCAGAGAAGCCAAAACCGGATAAAAGTCAACGGAAAACTGCACGA
TTCAAAcatCAGCGACAACTTTCTTTGCCATTAACTCAAGCAAAATCTCCCATGAAGAGA
GGATTTTTCAGGGAGGAAACGgatcatttaattaaaaacattctgGGTAAAAGAATTGGC
AAGTTCATAAATTCTTCAGATGAACTTCCTAATAGTTTCAGGGAATTTTATGATAGCTGG
CATAGCAAACCTGTTGACTATCATGGTCTTCTGTTACCTCGCATCGATGGCCCTGAAATC
AAAGTCTGGGCACAGCGGTATTTGAGATGGATTCCTGAAGCCCAGCTTCATGGTGGTGGT
ACCATAGCTACAACTGCCAAGATTTTGGACTTGATGGAGGAAGTGCAAAGGttgcaggag
aaaatggatgaagaACGTAGTCAAGCTGTTTCTGGAGATGTACATTCTGTACCAATGCTG
AGAAATTCTGCCCGTCTGTCATCCttgtttccatttgctttaCTTCAAAGACAGTCTATC
AAACCAGCTCTACCCACCAGCACCTGGAAAGACTTGGAAGATGAAGATGACTTGGTCAAG
AGGGATGATGAATTTGTTGATCTAAGTAGTGAT
>Frmd3_GreenWT
tcaattctttCTTTTTTTTACAagaggGAAACTAAAGGTCAGTTTCTCATAGATCACATC
TGCAACTATTACAGCTTGCTGGAAAAAGACTATTTTGGCATTCGATATGTTGACCCTGAG
AAGCAAAGGCACTGGCTTGAGCCCAACAAGTCCATCTTCAAGCAAATGAAATCTCATCCA
CCATTTACCATGTGCTTTAGAGTGAAATTCTACCCACATGAACCCCTGAAGATTAAAGAA
GAGCTCACCagGTACCTCTTATACCTACAAATAAAAAGGGACATTTTCCATGGCCGTttg
ctgtgttctttttctgatgctgcCTACCTGGGTGCCTGTATTGTCCAGGAGAATTACATC
AGCGACTTTAAGATTTTTCCCAAGCAGTCACAAAAACTCGAGAAGAAAATGGctgaaatg
cataaaaatgaattcAGAGGTCAGAGCCCAGCTGTTGCTGAATTAAATTTGCTCCTGAAA
GCATATTCTTTGGAAACTTACGGTGTTGATCCTCATCCTTGTAAGgacTCAATGGGGATG
ACTACATTTTTAGGATTCACAGCTGCAGGATTTGTAGTTTTCCAGGGGAATAAAAGAATT
CATTTGTTAAAATGGTGTGATGTCTATAAACTGAAATTTGAAGGGAAGACTTTTTATGTG
TTTGGAGCTCAGAAAGAGAAAAAGACTGTGCTCTCATTCCATACCTCTACACCAGCAGCC
TGCAAGCATCTTTGGAAATGTGGAGTGGAGAACCAGGCTTTTTACAAgtATGCAAAATCC
AGTCAAATCAAGACCATGTCCAGTagcaagatattttttaaaggcagtAGATTTCGATAC
AGCGGAAAAGTAGCCAAAGAGGTTGTGGAGGCAAGCTCTAAAATCCAAAGGGAACCTCCT
GAAGTTCACAGAACCAGCATTACCCAGAGTCGCAGCTCTCCCTCCTGGAACAAGCAACTC
ATAATCAACATGGAACCTCTACAACCTCTCCTTCCTTCTCCctgtgaggaggaagaggct
cCTTTAGATGAAGGTGTCCAGCTGCCAAGGGAAGATGAGATTTCAGTACCAGTGACCTCA
AGCTCTCCAGTTAAGGACGCTGGAGAGAATGTTGATCTTGCCATtgaacaggaagagaaa
atgaaagaAgAACCTTTAACCATCTCAGAACTGGTATATAACCCTAGTGCCAGCTTGTTG
CCCACTCCTGTTGATGATGAGATTGACATGCTCTTTGATACCTCTCCAAGAGTAGAGTAT
GAGAAAGATGATACGGATTCATttgaggaActggaagcagatgaaaatgcatttttgatt
gcagaggaggaagaactgaaagaagcTCGTAGAGCACTTAGGTGGAGCTATGACTTTCTA
ATGGGCAACATAGAGGTGAATGCCTTTGTGAAGAGTTTCTCCAGACTTCTCTTTGTAGGC
CTTGGACTGTTACTGTTTGTGTTCCCTCTTCTCCTTGTTCTCTTGGAGTCGGACCTTCAG
ATCTCTTTTCTCCATGAAATTCGTCAGACACCTGAGTTTCAGCAGTTTCATGTTGAATAT
TACTGCCCCCTTAGGCAGTGGGTGGCTTGCAAAATAAACTTCATTCGTGACATGCTGTGc
agcCtt
>Frmd3_Yellow1
tcaattctttCTTTTTTTTACAagaggGAAACTAAAGGTCAGTTTCTCATAGATCACATC
TGCAACTATTACAGCTTGCTGGAAAAAGACTATTTTGGCATTCGATATGTTGACCCTGAG
AAGCAAAGGCACTGGCTTGAGCCCAACAAGTCCATCTTCAAGCAAATGAAATCTCATCCA
CCATTTACCATGTGCTTTAGAGTGAAATTCTACCCACATGAACCCCTGAAGATTAAAGAA
GAGCTCACCagGTACCTCTTATACCTACAAATAAAAAGGGACATTTTCCATGGCCGTttg
ctgtgttctttttctgatgctgcCTACCTGGGTGCCTGTATTGTCCAGGAGAATTACATC
AGCGACTTTAAGATTTTTCCCAAGCAGTCACAAAAACTCGAGAAGAAAATGGctgaaatg
cataaaaatgaattcAGAGGTCAGAGCCCAGCTGTTGCTGAATTAAATTTGCTCCTGAAA
GCATATTCTTTGGAAACTTACGGTGTTGATCCTCATCCTTGTAAGgacTCAATGGGGATG
ACTACATTTTTAGGATTCACAGCTGCAGGATTTGTAGTTTTCCAGGGGAATAAAAGAATT
CATTTGTTAAAATGGTGTGATGTCTATAAACTGAAATTTGAAGGGAAGACTTTTTATGTG
TTTGGAGCTCAGAAAGAGAAAAAGACTGTGCTCTCATTCCATACCTCTACACCAGCAGCC
TGCAAGCATCTTTGGAAATGTGGAGTGGAGAACCAGGCTTTTTACAAgtATGCAAAATCC
AGTCAAATCAAGACCATGTCCAGTagcaagatattttttaaaggcagtAGATTTCGATAC
AGCGGAAAAGTAGCCAAAGAGGTTGTGGAGGCAAGCTCTAAAATCCAAAGGGAACCTCCT
GAAGTTCACAGAACCAGCATTACCCAGAGTCGCAGCTCTCCCTCCTGGAACAAGCAACTC
ATAATCAACATGGAACCTCTACAACCTCTCCTTCCTTCTCCctgtgaggaggaagaggct
cCTTTAGATGAAGGTGTCCAGCTGCCAAGGGAAGATGAGATTTCAGTACCAGTGACCTCA
AGCTCTCCAGTTAAGGACGCTGGAGAGAATGTTGATCTTGCCATtgaacaggaagagaaa
atgaaagaAgAACCTTTAACCATCTCAGAACTGGTATATAACCCTAGTGCCAGCTTGTTG
CCCACTCCTGTTGATGATGAGATTGACATGCTCTTTGATACCTCTCCAAGAGTAGAGTAT
GAGAAAGATGATACGGATTCATttgaggaActggaagcagatgaaaatgcatttttgatt
gcagaggaggaagaactgaaagaagcTCGTAGAGCACTTAGGTGGAGCTATGACTTTCTA
ATGGGCAACATAGAGGTGAATGCCTTTGTGAAGAGTTTCTCCAGACTTCTCTTTGTAGGC
CTTGGACTGTTACTGTTTGTGTTCCCTCTTCTCCTTGTTCTCTTGGAGTCGGACCTTCAG
ATCTCTTTTCTCCATGAAATTCGTCAGACACCTGAGTTTCAGCAGTTTCATGTTGAATAT
TACTGCCCCCTTAGGCAGTGGGTGGCTTGCAAAATAAACTTCATTCGTGACATGCTGTGc
agcCtt
>Frmd3_Yellow2
tcaattctttCTTTTTTTTACAagaggGAAACTAAAGGTCAGTTTCTCATAGATCACATC
TGCAACTATTACAGCTTGCTGGAAAAAGACTATTTTGGCATTCGATATGTTGACCCTGAG
AAGCAAAGGCACTGGCTTGAGCCCAACAAGTCCATCTTCAAGCAAATGAAATCTCATCCA
CCATTTACCATGTGCTTTAGAGTGAAATTCTACCCACATGAACCCCTGAAGATTAAAGAA
GAGCTCACCagGTACCTCTTATACCTACAAATAAAAAGGGACATTTTCCATGGCCGTttg
ctgtgttctttttctgatgctgcCTACCTGGGTGCCTGTATTGTCCAGGAGAATTACATC
AGCGACTTTAAGATTTTTCCCAAGCAGTCACAAAAACTCGAGAAGAAAATGGctgaaatg
cataaaaatgaattcAGAGGTCAGAGCCCAGCTGTTGCTGAATTAAATTTGCTCCTGAAA
GCATATTCTTTGGAAACTTACGGTGTTGATCCTCATCCTTGTAAGgacTCAATGGGGATG
ACTACATTTTTAGGATTCACAGCTGCAGGATTTGTAGTTTTCCAGGGGAATAAAAGAATT
CATTTGTTAAAATGGTGTGATGTCTATAAACTGAAATTTGAAGGGAAGACTTTTTATGTG
TTTGGAGCTCAGAAAGAGAAAAAGACTGTGCTCTCATTCCATACCTCTACACCAGCAGCC
TGCAAGCATCTTTGGAAATGTGGAGTGGAGAACCAGGCTTTTTACAAgtATGCAAAATCC
AGTCAAATCAAGACCATGTCCAGTagcaagatattttttaaaggcagtAGATTTCGATAC
AGCGGAAAAGTAGCCAAAGAGGTTGTGGAGGCAAGCTCTAAAATCCAAAGGGAACCTCCT
GAAGTTCACAGAACCAGCATTACCCAGAGTCGCAGCTCTCCCTCCTGGAACAAGCAACTC
ATAATCAACATGGAACCTCTACAACCTCTCCTTCCTTCTCCctgtgaggaggaagaggct
cCTTTAGATGAAGGTGTCCAGCTGCCAAGGGAAGATGAGATTTCAGTACCAGTGACCTCA
AGCTCTCCAGTTAAGGACGCTGGAGAGAATGTTGATCTTGCCATtgaacaggaagagaaa
atgaaagaAgAACCTTTAACCATCTCAGAACTGGTATATAACCCTAGTGCCAGCTTGTTG
CCCACTCCTGTTGATGATGAGATTGACATGCTCTTTGATACCTCTCCAAGAGTAGAGTAT
GAGAAAGATGATACGGATTCATttgaggaActggaagcagatgaaaatgcatttttgatt
gcagaggaggaagaactgaaagaagcTCGTAGAGCACTTAGGTGGAGCTATGACTTTCTA
ATGGGCAACATAGAGGTGAATGCCTTTGTGAAGAGTTTCTCCAGACTTCTCTTTGTAGGC
CTTGGACTGTTACTGTTTGTGTTCCCTCTTCTCCTTGTTCTCTTGGAGTCGGACCTTCAG
ATCTCTTTTCTCCATGAAATTCGTCAGACACCTGAGTTTCAGCAGTTTCATGTTGAATAT
TACTGCCCCCTTAGGCAGTGGGTGGCTTGCAAAATAAACTTCATTCGTGACATGCTGTGc
agcCtt
>Fam160b1_0_GreenWT
CTTGCACCTTCCCTTCCATTACAAGAGGATTTTGTTTACCACTGGAAAGCAATCACCCAT
TACTACATAGAGACATcagATGACAAAGCTCCTGTGACTGATACCAACATTCCTTCTCAC
TTGGAACAGATGTTGGATATTCTAgttcaagaagaaaatgagagggAATCAGGTGAAACA
GGACCATGTATGGAATATTTGCTACATCACAAGATTTTGGAGACACTCTACACATTAGGA
AAAGCTGATGTATGTATT
>Fam160b1_0_Yellow1
CTTGCACCTTCCCTTCCATTACAAGAGGATTTTGTTTACCACTGGAAAGCAATCACCCAT
TACTACATAGAGACATcagATGACAAAGCTCCTGTGACTGATACCAACATTCCTTCTCAC
TTGGAACAGATGTTGGATATTCTAgttcaagaagaaaatgagagggAATCAGGTGAAACA
GGACCATGTATGGAATATTTGCTACATCACAAGATTTTGGAGACACTCTACACATTAGGA
AAAGCTGATGTATGTATT
>Fam160b1_0_Yellow2
CTTGCACCTTCCCTTCCATTACAAGAGGATTTTGTTTACCACTGGAAAGCAATCACCCAT
TACTACATAGAGACATcagATGACAAAGCTCCTGTGACTGATACCAACATTCCTTCTCAC
TTGGAACAGATGTTGGATATTCTAgttcaagaagaaaatgagagggAATCAGGTGAAACA
GGACCATGTATGGAATATTTGCTACATCACAAGATTTTGGAGACACTCTACACATTAGGA
AAAGCTGATGTATGTATT
>Pax5_GreenWT
tccccCTTCctgtgTGTTTCAGGACATGGAGGCGTGAATCAGCTGGGGGGTGTTTTTGTG
AATGGCCGCCCCCTCCCAGATGTTGTTCGCCAAAGGATCGTGGAGCTCGCCCACCAAGGG
GTCCGACCGTGTGACATCTCCCGGCAGCTCCGTGTCAGCCACGGCTGCGTCAGCAAAATA
CTTGGCAGGTATTATGAAACCGGGAGTATTAAGCCTGGAGTGATTGGAGGATCAAAACCA
AAGGTCGCCACACCCAAAGTTGTCGAAAAAATTGCGGAGTACAAGCGCCAAAATCCCACC
ATGTTTGCCTGGGAGATCAGGGATAGACTCCTTGCTGAGCGAGTGTGTGACAATGACACT
GTGCCCAGCGTCAGTTCAATTAACAGGATCATTCGGACGAAGGTGCAGCAGCCACCCAAC
CAGCAGGTCCCAGCTTCCAGTCACAGCATAGCCTCCACGGGGTCTGTGACCCAGGTGTCC
TCGGTCAGCACTGACACTGCCGGCTCATCTTACTCCATCAGTGGGATCCTGGGAATCACC
TCCCCTGGCACTGAGAGCAACAAGCGCAAGCGGGATGAAGGTATTCAGGAATCTCCAATA
CCAAATGGCCATTCTCTCCCAGGCAGAGATTTTCTTCGGAAACAGATGAGAGGAGACCTT
ttcacccagcagcagctAgaagtgtTGGATCGAGTCTTCGAGAGGCAACATTATTCTGAC
ATTTTCACAACATCTGAGCCCATCAAACCAGAGCAGgcaACTGAATATTCAGCCATGGCA
TCATTAGCTGGTGGATTAGATGACATGAAAGCCAATATAACCAGCCCTACTTCTGCAGAT
CTGGGAGCAAATGTTCCCGGGCCTCAGTCATACCCTATTGTTACAGGTCGTGAACTGGCA
AGCACAACGCTCCCAGGATACCCTCCGCATGTCCCTCCTGCAGGACAGGGCAGCTAttct
gctccagcactgacaGGAATGGTGCCTGGTGAG
>Pax5_Yellow1
tccccCTTCctgtgTGTTTCAGGACATGGAGGCGTGAATCAGCTGGGGGGTGTTTTTGTG
AATGGCCGCCCCCTCCCAGATGTTGTTCGCCAAAGGATCGTGGAGCTCGCCCACCAAGGG
GTCCGACCGTGTGACATCTCCCGGCAGCTCCGTGTCAGCCACGGCTGCGTCAGCAAAATA
CTTGGCAGGTATTATGAAACCGGGAGTATTAAGCCTGGAGTGATTGGAGGATCAAAACCA
AAGGTCGCCACACCCAAAGTTGTCGAAAAAATTGCGGAGTACAAGCGCCAAAATCCCACC
ATGTTTGCCTGGGAGATCAGGGATAGACTCCTTGCTGAGCGAGTGTGTGACAATGACACT
GTGCCCAGCGTCAGTTCAATTAACAGGATCATTCGGACGAAGGTGCAGCAGCCACCCAAC
CAGCAGGTCCCAGCTTCCAGTCACAGCATAGCCTCCACGGGGTCTGTGACCCAGGTGTCC
TCGGTCAGCACTGACACTGCCGGCTCATCTTACTCCATCAGTGGGATCCTGGGAATCACC
TCCCCTGGCACTGAGAGCAACAAGCGCAAGCGGGATGAAGGTATTCAGGAATCTCCAATA
CCAAATGGCCATTCTCTCCCAGGCAGAGATTTTCTTCGGAAACAGATGAGAGGAGACCTT
ttcacccagcagcagctAgaagtgtTGGATCGAGTCTTCGAGAGGCAACATTATTCTGAC
ATTTTCACAACATCTGAGCCCATCAAACCAGAGCAGgcaACTGAATATTCAGCCATGGCA
TCATTAGCTGGTGGATTAGATGACATGAAAGCCAATATAACCAGCCCTACTTCTGCAGAT
CTGGGAGCAAATGTTCCCGGGCCTCAGTCATACCCTATTGTTACAGGTCGTGAACTGGCA
AGCACAACGCTCCCAGGATACCCTCCGCATGTCCCTCCTGCAGGACAGGGCAGCTAttct
gctccagcactgacaGGAATGGTGCCTGGTGAG
>Pax5_Yellow2
tccccCTTCctgtgTGTTTCAGGACATGGAGGCGTGAATCAGCTGGGGGGTGTTTTTGTG
AATGGCCGCCCCCTCCCAGATGTTGTTCGCCAAAGGATCGTGGAGCTCGCCCACCAAGGG
GTCCGACCGTGTGACATCTCCCGGCAGCTCCGTGTCAGCCACGGCTGCGTCAGCAAAATA
CTTGGCAGGTATTATGAAACCGGGAGTATTAAGCCTGGAGTGATTGGAGGATCAAAACCA
AAGGTCGCCACACCCAAAGTTGTCGAAAAAATTGCGGAGTACAAGCGCCAAAATCCCACC
ATGTTTGCCTGGGAGATCAGGGATAGACTCCTTGCTGAGCGAGTGTGTGACAATGACACT
GTGCCCAGCGTCAGTTCAATTAACAGGATCATTCGGACGAAGGTGCAGCAGCCACCCAAC
CAGCAGGTCCCAGCTTCCAGTCACAGCATAGCCTCCACGGGGTCTGTGACCCAGGTGTCC
TCGGTCAGCACTGACACTGCCGGCTCATCTTACTCCATCAGTGGGATCCTGGGAATCACC
TCCCCTGGCACTGAGAGCAACAAGCGCAAGCGGGATGAAGGTATTCAGGAATCTCCAATA
CCAAATGGCCATTCTCTCCCAGGCAGAGATTTTCTTCGGAAACAGATGAGAGGAGACCTT
ttcacccagcagcagctAgaagtgtTGGATCGAGTCTTCGAGAGGCAACATTATTCTGAC
ATTTTCACAACATCTGAGCCCATCAAACCAGAGCAGgcaACTGAATATTCAGCCATGGCA
TCATTAGCTGGTGGATTAGATGACATGAAAGCCAATATAACCAGCCCTACTTCTGCAGAT
CTGGGAGCAAATGTTCCCGGGCCTCAGTCATACCCTATTGTTACAGGTCGTGAACTGGCA
AGCACAACGCTCCCAGGATACCCTCCGCATGTCCCTCCTGCAGGACAGGGCAGCTAttct
gctccagcactgacaGGAATGGTGCCTGGTGAG
>Necab2_GreenWT
tcttccagcAACGTGGACACCAAGGAGCTGTGCGACTATTTTGCTGACCATATGGGAGAC
TATGAAGATGTCTTGGCCTCACTGGAGATGCTGAACCTCTCCATCCTGAAGGCAATGGAC
TACACCAAACGGGTGTACGAGAGTGGCAGCAACGTGGACCAGTTTGTGACCCGCTTCCTG
CTGAAGGAGACGGCGAACCAGACCcagtcactgctgagctctgtggAGAGTGCCGTGGAT
GCCATTGATGAGCAAACCAACCCTGCCAGGCACTACCCCAGCAAGACAGGCCATGGTCTG
ATGGAGACCTGGTATGACAGCCCTGTGCCCAGCTACTCTCCCACCAGCTGGATGgtcccc
agggagcaggggaagacCTTCATGAGTGGTTCCCCTGACACCAAGGCAGAGGGGCTGGAG
GGGCAGATCAACAGGCTGGCTGAGCTGATTGGCAAGCTGGAGGACAAGGTAAGGGCCAGC
GTTTCCACACATGGGACTTACCTCCTCCTGGTGCGAGATGAGATGACGGTGTCGCACAAG
CACCTAAGCGAGTTCTGCAGCTCCCTGAGGGAGTTCCCCTTCACTTGGGCTGNTGTCACT
GCGGTGAAGCTGCCTGATGGGGTCACCTTCATTGTCTATGAGTTCTGGGAGACTGAGGAG
GATTGGAAGAGGCACCTGCAGAGTGCCACCTGCAAGGGCTTCCAGCACGTCAAGGTGGAC
ACGCTGAGCCAGCCTGAGGCCATCTCCAGTGTGGCTGTGCCAGctgcctggtgcACCTTG
AGTCGAGAG
>Necab2_Yellow1
tcttccagcAACGTGGACACCAAGGAGCTGTGCGACTATTTTGCTGACCATATGGGAGAC
TATGAAGATGTCTTGGCCTCACTGGAGATGCTGAACCTCTCCATCCTGAAGGCAATGGAC
TACACCAAACGGGTGTACGAGAGTGGCAGCAACGTGGACCAGTTTGTGACCCGCTTCCTG
CTGAAGGAGACGGCGAACCAGACCcagtcactgctgagctctgtggAGAGTGCCGTGGAT
GCCATTGATGAGCAAACCAACCCTGCCAGGCACTACCCCAGCAAGACAGGCCATGGTCTG
ATGGAGACCTGGTATGACAGCCCTGTGCCCAGCTACTCTCCCACCAGCTGGATGgtcccc
agggagcaggggaagacCTTCATGAGTGGTTCCCCTGACACCAAGGCAGAGGGGCTGGAG
GGGCAGATCAACAGGCTGGCTGAGCTGATTGGCAAGCTGGAGGACAAGGTAAGGGCCAGC
GTTTCCACACATGGGACTTACCTCCTCCTGGTGCGAGATGAGATGACGGTGTCGCACAAG
CACCTAAGCGAGTTCTGCAGCTCCCTGAGGGAGTTCCCCTTCACTTGGGCTGNTGTCACT
GCGGTGAAGCTGCCTGATGGGGTCACCTTCATTGTCTATGAGTTCTGGGAGACTGAGGAG
GATTGGAAGAGGCACCTGCAGAGTGCCACCTGCAAGGGCTTCCAGCACGTCAAGGTGGAC
ACGCTGAGCCAGCCTGAGGCCATCTCCAGTGTGGCTGTGCCAGctgcctggtgcACCTTG
AGTCGAGAG
>Necab2_Yellow2
tcttccagcAACGTGGACACCAAGGAGCTGTGCGACTATTTTGCTGACCATATGGGAGAC
TATGAAGATGTCTTGGCCTCACTGGAGATGCTGAACCTCTCCATCCTGAAGGCAATGGAC
TACACCAAACGGGTGTACGAGAGTGGCAGCAACGTGGACCAGTTTGTGACCCGCTTCCTG
CTGAAGGAGACGGCGAACCAGACCcagtcactgctgagctctgtggAGAGTGCCGTGGAT
GCCATTGATGAGCAAACCAACCCTGCCAGGCACTACCCCAGCAAGACAGGCCATGGTCTG
ATGGAGACCTGGTATGACAGCCCTGTGCCCAGCTACTCTCCCACCAGCTGGATGgtcccc
agggagcaggggaagacCTTCATGAGTGGTTCCCCTGACACCAAGGCAGAGGGGCTGGAG
GGGCAGATCAACAGGCTGGCTGAGCTGATTGGCAAGCTGGAGGACAAGGTAAGGGCCAGC
GTTTCCACACATGGGACTTACCTCCTCCTGGTGCGAGATGAGATGACGGTGTCGCACAAG
CACCTAAGCGAGTTCTGCAGCTCCCTGAGGGAGTTCCCCTTCACTTGGGCTGNTGTCACT
GCGGTGAAGCTGCCTGATGGGGTCACCTTCATTGTCTATGAGTTCTGGGAGACTGAGGAG
GATTGGAAGAGGCACCTGCAGAGTGCCACCTGCAAGGGCTTCCAGCACGTCAAGGTGGAC
ACGCTGAGCCAGCCTGAGGCCATCTCCAGTGTGGCTGTGCCAGctgcctggtgcACCTTG
AGTCGAGAG
>Siglec15_GreenWT
GGCCTGCAGTCCAATGGCTGGTCTGTTCACGTCCCATCTGATGTCACTGGTGAGCTTGGG
AAGATGGTTATCCTGCCCTGCACCTTCACACACCCCTACAAAATGTTTGACAGGACTCTC
ACTGCCATTTGGAGAATCAAAGAACCTTACAATGGCACAGTTGTGTTCAAGTGCATTAGT
CAGAGCACCAGCGAGCTCTGCAAGACTGCGATCAGCtacaaaaacaaatacaaactgcTT
GGCAACCCCTGGCATAAAGACCTTTCCATCAGGATTGACAACCTGACCTGGAGCGACAGC
GAGAGGTACTTCTGCAGGGTGGAGCTGTCTGGAGATATCCATGACAAGTATGAAAGCAGG
AATGGGATAAAGCTGCATTTGATCGCTGCCCCCAGGATCATTAACATTACCGTCAGCTCC
AATGGGGATCACACGTTCCAAGCACGCTGCACTGCCGAGGGGGAGCCAGCACCCGTCCTG
ACCTGGACGGGCCCACCCTACAGCAACCTTAGCTCCATCACCAGCACCAGCCACCGTGTC
ACCAGGGAGATCCAGTACCTGACCCGTGATGGGAAATacacctgcactgctgtcaaCAGC
CATGGGAGAGCAGAGGGGGCCGTGTACTTCTATAGGTTCAGAtcatccagcagctccttc
ctcctcatcctgATCTTTGTGCCGCTGGGAATTAAAGTGCTGATTTTGCTGGTGATACTT
ATCTTCACCGTTTTCTCTAGAGGAGGTCCCTCCTCAgCtccatccagcctggcccgGTCA
CAGCCACAAGACTCCACCTACGAGAACTTTGAC
>Siglec15_Yellow1
GGCCTGCAGTCCAATGGCTGGTCTGTTCACGTCCCATCTGATGTCACTGGTGAGCTTGGG
AAGATGGTTATCCTGCCCTGCACCTTCACACACCCCTACAAAATGTTTGACAGGACTCTC
ACTGCCATTTGGAGAATCAAAGAACCCTACAATGGCACAGTTGTGTTCAAGTGCATTAGT
CAGAGCACCAGCGAGCTCTGCAAGACTGCGATCAGCtacaaaaacaaatacaaactgcTT
GGCAACCCCTGGCATAAAGACCTTTCCATCAGGATTGACAACCTGACCTGGAGCGACAGC
GAGAGGTACTTCTGCAGGGTGGAGCTGTCTGGAGATATCCATGACAAGTATGAAAGCAGG
AATGGGATAAAGCTGCATTTGATCGCTGCCCCCAGGATCATTAACATTACCGTCAGCTCC
AATGGGGATCACACGTTCCAAGCACGCTGCACTGCCGAGGGGGAGCCAGCACCCGTCCTG
ACCTGGACGGGCCCACCCTACAGCAACCTTAGCTCCATCACCAGCACCAGCCACCGTGTC
ACCAGGGAGATCCAGTACCTGACCCGTGATGGGAAATacacctgcactgctgtcaaCAGC
CATGGGAGAGCAGAGGGGGCCGTGTACTTCTATAGGTTCAGAtcatccagcagctccttc
ctcctcatcctgATCTTTGTGCCGCTGGGAATTAAAGTGCTGATTTTGCTGGTGATACTT
ATCTTCACCGTTTTCTCTAGAGGAGGTCCCTCCTCAgCtccatccagcctggcccgGTCA
CAGCCACAAGACTCCACCTACGAGAACTTTGAC
>Siglec15_Yellow2
GGCCTGCAGTCCAATGGCTGGTCTGTTCACGTCCCATCTGATGTCACTGGTGAGCTTGGG
AAGATGGTTATCCTGCCCTGCACCTTCACACACCCCTACAAAATGTTTGACAGGACTCTC
ACTGCCATTTGGAGAATCAAAGAACCTTACAATGGCACAGTTGTGTTCAAGTGCATTAGT
CAGAGCACCAGCGAGCTCTGCAAGACTGCGATCAGCtacaaaaacaaatacaaactgcTT
GGCAACCCCTGGCATAAAGACCTTTCCATCAGGATTGACAACCTGACCTGGAGCGACAGC
GAGAGGTACTTCTGCAGGGTGGAGCTGTCTGGAGATATCCATGACAAGTATGAAAGCAGG
AATGGGATAAAGCTGCATTTGATCGCTGCCCCCAGGATCATTAACATTACCGTCAGCTCC
AATGGGGATCACACGTTCCAAGCACGCTGCACTGCCGAGGGGGAGCCAGCACCCGTCCTG
ACCTGGACGGGCCCACCCTACAGCAACCTTAGCTCCATCACCAGCACCAGCCACCGTGTC
ACCAGGGAGATCCAGTACCTGACCCGTGATGGGAAATacacctgcactgctgtcaaCAGC
CATGGGAGAGCAGAGGGGGCCGTGTACTTCTATAGGTTCAGAtcatccagcagctccttc
ctcctcatcctgATCTTTGTGCCGCTGGGAATTAAAGTGCTGATTTTGCTGGTGATACTT
ATCTTCACCGTTTTCTCTAGAGGAGGTCCCTCCTCAgCtccatccagcctggcccgGTCA
CAGCCACAAGACTCCACCTACGAGAACTTTGAC
>Pligb_GreenWT
ACTTCCCTTCAGTGTGAGGTTTGTCACAACATaggAaaaagctgctttggcCCCATGAAA
ACCTGCAATGGTGGTGAAGATACCTGTGGCATCATTCTGCATGAGGTCGTGATAGGGGGG
ATGGCAATCCCATCGTCCATCAAGTCCTGCCTGCCATCCAGCATGTGCCACCTTGGCCCT
ATCACCATGAACTATGGGAAGGTAAAAGCAAGGAGCCACTTGGCTTGCTGCACAGGCGAT
GACTGTCGAACCATCTCTGTCTCATTGCCACCAGAGGACAACGTGCCCAATGGATACCAG
TGTCCAGCCTGCTACAGCGTGGACTCCTTTCAGTGTGGTAATGAAATCGTGAACTGCACT
GGATCTGAAACCCAATGTGTTGACCTTGCTGGGTTAATGAATTCTGGTGGCCTGTCTCTA
AAAGCTGCCATGAAGGGCTGCACCACCATTTCTGAATGCAGTATTGTAGGAGATGGAAAA
AACAATCTGGGGATGATGGACATAAAGTTAAGGCGGTTCCAATGCAAACAAGCTTCTGTT
TTGGCCAGACTGAGTTCCGGGTTTGCCCCTTCAGGCTCCCTCTTCCTTCCTGTCCTGTCA
GGGTTCATCTTGGAGAAGGTACTTTTC
>Pligb_Yellow1
ACTTCCCTTCAGTGTGAGGTTTGTCACAACATaggAaaaagctgctttggcCCCATGAAA
ACCTGCAATGGTGGTGAAGATACCTGTGGCATCATTCTGCATGAGGTCGTGATAGGGGGG
ATGGCAATCCCATCGTCCATCAAGTCCTGCCTGCCATCCAGCATGTGCCACCTTGGCCCT
ATCACCATGAACTATGGGAAGGTAAAAGCAAGGAGCCACTTGGCTTGCTGCACAGGCGAT
GACTGTCGAACCATCTCTGTCTCATTGCCACCAGAGGACAACGTGCCCAATGGATACCAG
TGTCCAGCCTGCTACAGCGTGGACTCCTTTCAGTGTGGTAATGAAATCGTGAACTGCACT
GGATCTGAAACCCAATGTGTTGACCTTGCTGGGTTAATGAATTCTGGTGGCCTGTCTCTG
AAAGCTGCCATGAAGGGCTGCACCACCATTTCTGAATGCAGTATTGTAGGAGATGGAAAA
AACAATCTGGGGATGATGGACATAAAGTTAAGGCGGTTCCAATGCAAGCAAGCTTCTGTT
TTGGCCAGACTGAGTTCCGGGTTTGCCCCTTCAGGCTCCCTCTTCCTTCCTGTCCTGTCA
GGGTTCATCTTGGAGAAGGTACTTTTC
>Pligb_Yellow2
ACTTCCCTTCAGTGTGAGGTTTGTCACAACATaggAaaaagctgctttggcCCCATGAAA
ACCTGCAATGGTGGTGAAGATACCTGTGGCATCATTCTGCATGAGGTCGTGATAGGGGGG
ATGGCAATCCCATCGTCCATCAAGTCCTGCCTGCCATCCAGCATGTGCCACCTTGGCCCT
ATCACCATGAACTATGGGAAGGTAAAAGCAAGGAGCCACTTGGCTTGCTGCACAGGCGAT
GACTGTCGAACCATCTCTGTCTCATTGCCACCAGAGGACAACGTGCCCAATGGATACCAG
TGTCCAGCCTGCTACAGCGTGGACTCCTTTCAGTGTGGTAATGAAATCGTGAACTGCACT
GGATCTGAAACCCAATGTGTTGACCTTGCTGGGTTAATGAATTCTGGTGGCCTGTCTCTA
AAAGCTGCCATGAAGGGCTGCACCACCATTTCTGAATGCAGTATTGTAGGAGATGGAAAA
AACAATCTGGGGATGATGGACATAAAGTTAAGGCGGTTCCAATGCAAGCAAGCTTCTGTT
TTGGCCAGACTGAGTTCCGGGTTTGCCCCTTCAGGCTCCCTCTTCCTTCCTGTCCTGTCA
GGGTTCATCTTGGAGAAGGTACTTTTC
>Ccnb1_GreenWT
CCTATGGAAATACCTGCATGTGCACCATCAGATGATGTGATGTGTCAGGCTTGTTCTCAT
GACTTGCTTCATGTGGAAAATGTAGTTGCTGAAGAAGATAACGACCTAGAGTATTCCCAC
AACTATGCAAAGGACATCTGTCAGTATCTGAGAGATCTTGAGGAAAATCAACCTATCAGA
CCCCAATACCTGACTGGGCAAGAAATCAATGGGAAAATGCGTTCTGTACTAATAGACTGG
CTTGTGCAAGTACAGGTGAAGTTCAAACTCCTGCAGGACACCTTGTACATGTCAGTTGCC
ATCATAGATTGCTTCCTGCAGGACAATGCTGTTTCTaagaAGAAgctgcagctggtGGGT
GTCACAGCTATGTTCATTGCCAGCAAATACGAAGAGCTGTATCCCTTGTGCGCTGCACAA
CTTGCCTATGTAACCAATTATACTTATACAACCAGCCAAATGATCCAGATGGAGTTTCAG
ATCCTGCAAGCCCTGGACTTTCGTCTGAGTCATCCCCTAGCTTCACAATTCCTAAATATG
GCTTTAGAGGTTGCAAAGGTAAACACAAGACAGCGTGTTATGGCCAAATACCTGATGGAG
TTGTCCATTGTGGACTATGATATGGTTCATTTCCCTCCATCAAAGACTGCAGCGGCTGCT
TCCTGTTTGTCTCTGAAACTTCTCAAGGGATGCAAGTGGaCACAAACTCTACAACACTGC
ACATCTTACACTGAGAATGACCTCCTCCCAGTTATGCAGCACGTAGCAAAGAATGTAGTT
CTTGTGAATAAGATTACCACCAAGAAGAAGgcaatcaagaGaaaatatgctAGCTCTAAA
ACCACCAAGATAAGCACCATTGAACAGCTGAACTCACCTGTCATCTGGGATCTAGCCTGG
TCTGTAAATAAA
>Ccnb1_Yellow1
CCTATGGAAATACCTGCATGTGCACCATCAGATGATGTGATGTGTCAGGCTTGTTCTCAT
GACTTGCTTCATGTGGAAAATGTAGTTGCTGAAGAAGATAACGACCTAGAGTATTCCCAC
AACTATGCAAAGGACATCTGTCAGTATCTGAGAGATCTTGAGGAAAATCAACCTATCAGA
CCCCAATACCTGACTGGGCAAGAAATCAATGGGAAAATGCGTTCTGTACTAATAGACTGG
CTTGTGCAAGTACAGGTGAAGTTCAAACTCCTGCAGGACACCTTGTACATGTCAGTTGCC
ATCATAGATTGCTTCCTGCAGGACAATGCTGTTTCTaagaAGAAgctgcagctggtTGGT
GTCACAGCTATGTTCATTGCCAGCAAATACGAAGAGCTGTATCCCTTGTGCGCTGCACAA
CTTGCCTATGTAACCAATTATACTTATACAACCAGCCAAATGATCCAGATGGAGTTTCAG
ATCCTGCAAGCCCTGGACTTTCGTCTGAGTCATCCCCTAGCTTCACAATTCCTAAATATG
GCTTTAGAGGTTGCAAAGGTAAACACAAGACAGCGTGTTATGGCCAAATACCTGATGGAG
TTGTCCATTGTGGACTATGATATGGTTCATTTCCCTCCATCAAAGACTGCAGCGGCTGCT
TCCTGTTTGTCTCTGAAACTTCTCAAGGGATGCAAGTGGaCACAAACTCTACAACACTGC
ACATCTTACACTGAGAATGACCTCCTCCCAGTTATGCAGCACGTAGCAAAGAATGTAGTT
CTTGTGAATAAGATTACCACCAAGAAGAAGgcaatcaagaGaaaatatgctAGCTCTAAA
ACCACCAAGATAAGCACCATTGAACAGCTGAACTCACCTGTCATCTGGGATCTAGCCTGG
TCTGTAAATAAA
>Ccnb1_Yellow2
CCTATGGAAATACCTGCATGTGCACCATCAGATGATGTGATGTGTCAGGCTTGTTCTCAT
GACTTGCTTCATGTGGAAAATGTAGTTGCTGAAGAAGATAACGACCTAGAGTATTCCCAC
AACTATGCAAAGGACATCTGTCAGTATCTGAGAGATCTTGAGGAAAATCAACCTATCAGA
CCCCAATACCTGACTGGGCAAGAAATCAATGGGAAAATGCGTTCTGTACTAATAGACTGG
CTTGTGCAAGTACAGGTGAAGTTCAAACTCCTGCAGGACACCTTGTACATGTCAGTTGCC
ATCATAGATTGCTTCCTGCAGGACAATGCTGTTTCTaagaAGAAgctgcagctggtGGGT
GTCACAGCTATGTTCATTGCCAGCAAATACGAAGAGCTGTATCCCTTGTGCGCTGCACAA
CTTGCCTATGTAACCAATTATACTTATACAACCAGCCAAATGATCCAGATGGAGTTTCAG
ATCCTGCAAGCCCTGGACTTTCGTCTGAGTCATCCCTTAGCTTCACAATTCCTAAATATG
GCTTTAGAGGTTGCAAAGGTAAACACAAGACAGCGTGTTATGGCCAAATACCTGATGGAG
TTGTCCATTGTGGACTATGATATGGTTCATTTCCCTCCATCAAAGACTGCAGCGGCTGCT
TCCTGTTTGTCTCTGAAACTTCTCAAGGGATGCAAGTGGaCACAAACTCTACAACACTGC
ACATCTTACACTGAGAATGACCTCCTCCCAGTTATGCAGCACGTAGCAAAGAATGTAGTT
CTTGTGAATAAGATTACCACCAAGAAGAAGgcaatcaagaGaaaatatgctAGCTCTAAA
ACCACCAAGATAAGCACCATTGAACAGCTGAACTCACCTGTCATCTGGGATCTAGCCTGG
TCTGTAAATAAA
>Alpk2_GreenWT
GAATGCTATGTCCAGAATACTGCAAGAGAGTATGCAAAGATCTatgcagcGgaagctgaa
cCCTTGGAAGGCTTTGGAGAAGTACCAGAGATCATTCCTATATTCCTTGTCCATCGCCCT
GCCAACAACATCCCCTACGCAACAGTGGAGGAGGAGCTGGTTGGGGAGTTTGTGAAGTAC
TCTGTCAGGGATGGCAAGGAAGTGAACTTCCTGAGGAGGGATTCTGAGGCTGGCCAGAAG
TGCTGCACCTTCCAGCACTGGGTCTATGAGAAGACCAATGGGAGCTTGCTTGTTACTGAC
CTGCAAGGTGTAGGAATGAAGTTAACCGACGTTGGCATAGCAACACTGGCCAAAGGATAC
AAAGGGTTTAAAGGCAActgctccttttccttcatTGAGCAGTTCAGAGCCCTCCACCAG
TGCAATAAGTACTGTGAGATGCTGGGGCTGAAATCCCTCCGAACCTCTCAccagaaacag
aggaaagcaacagccatgaaaaGCAAGacccttccaAACTCATCGTTTATGAAGAAAACA
GTGCCCAAGAAAGCCAGAGAACCCAGAGACTTCATTGCTTCAGAGCAC
>Alpk2_Yellow1
GAATGCTATGTCCAGAATACTGCAAGAGAGTATGCAAAGATCTatgcagcGgaagctgaa
cCCTTGGAAGGCTTTGGAGAAGTACCAGAGATCATTCCTATATTCCTTGTCCATCGCCCT
GCCAACAACATCCCCTACGCAACAGTGGAGGAGGAGCTGGTTGGGGAGTTTGTGAAGTAC
TCTGTCAGGGATGGCAAGGAAGTGAACTTCCTGAGGAGGGATTCTGAGGCTGGCCAGAAG
TGCTGCACCTTCCAGCACTGGGTCTATGAGAAGACCAATGGGAGCTTGCTTGTTACTGAC
CTGCAAGGTGTAGGAATGAAGTTAACCGACGTTGGCATAGCAACACTGGCCAAAGGATAC
AAAGGGTTTAAAGGCAActgctccttttccttcatTGAGCAGTTCAGAGCCCTCCACCAG
TGCAATAAGTACTGTGAGATGCTGGGGCTGAAATCCCTCCGAACCTCTCAccagaaacag
aggaaagcaacagccatgaaaaGCAAGacccttccaAACTCATCGTTTATGAAGAAAACA
GTGCCCAAGAAAGCCAGAGAACCCAGAGACTTCATTGCTTCAGAGCAC
>Alpk2_Yellow2
GAATGCTATGTCCAGAATACTGCAAGAGAGTATGCAAAGATCTatgcagcGgaagctgaa
cCCTTGGAAGGCTTTGGAGAAGTACCAGAGATCATTCCTATATTCCTTGTCCATCGCCCT
GCCAACAACATCCCCTACGCAACAGTGGAGGAGGAGCTGGTTGGGGAGTTTGTGAAGTAC
TCTGTCAGGGATGGCAAGGAAGTGAACTTCCTGAGGAGGGATTCTGAGGCTGGCCAGAAG
TGCTGCACCTTCCAGCACTGGGTCTATGAGAAGACCAATGGGAGCTTGCTTGTTACTGAC
CTGCAAGGTGTAGGAATGAAGTTAACCGACGTTGGCATAGCAACACTGGCCAAAGGATAC
AAAGGGTTTAAAGGCAActgctccttttccttcatTGAGCAGTTCAGAGCCCTCCACCAG
TGCAATAAGTACTGTGAGATGCTGGGGCTGAAATCCCTCCGAACCTCTCAccagaaacag
aggaaagcaacagccatgaaaaGCAAGacccttccaAACTCATCGTTTATGAAGAAAACA
GTGCCCAAGAAAGCCAGAGAACCCAGAGACTTCATTGCTTCAGAGCAC
>Tmem161b_GreenWT
agaaaatataatgGTCATATTGAAAGCAAACCCCTAACCATTCCAAAAGACATCAATCTT
CATCTGGAAACAAAATCTGTGACTGAAAGGGACACTATTGCCTTGCATTATTTTCCAGAA
TATCAGTGGTTGGTGGATTTCACCGTTGCAGCTACAGTTGTGTATGTGGTGACAGAAGCC
TATTACAGCATTGTGAAGCCCTCACAAGAAATGAATATCAGCATAGTGTGGTGTCTGCTT
GTCCTGGCTTTTGCAGTCAAGGTACTATTTTCATTGACTACCCATTATTTCAAAGTAGAG
GATGGAGGTGAAAGATCAGTCTGTGTCacctttggtttctttttctttgtgaaagcaATG
GCAATTCTCATTGTGACAGAAAACTATCTAGAGTTTGGACTGGAATCAGGATTCTCAAAT
TTCTCCGAAAGTGCTATGCAATTTCTTGAAAAGCAGGGCCTGGAATCCCAggGTCCTGTG
TCTAAACTAACCTTCAAATTGTTCCTGGCTGTTCTGTGTTCACTTATTGGTGCTTTTTTG
ACATTCCCTGGCTTGCGACTGGCTCAAATGCATCTGGATGCTCTGAAtttagcaacagaa
aaaataacacaaacaTTGCTACATATAAACTTCTTGGCACCTTTATTTATGGTTCTACTG
TGGGTAAAACCAATCACTAAGGACTACATTTTGAACCCACCTTTGGGCAAAGAGAGCATC
CCTTTGATGTCAGAAGATACTTTTGACACTGTCAGGCTGTGGATTGTAATCCTGTTGTGT
GCTTTACGGTTAGGTATGATACGCCATCATTTACAGGCCTATCTGAATTTAGCCCAGAAA
AGTGTGGATCAAATGAAAAAGGAAGCTGGCAGAATAAGTATGGTTGATTTGCAGAAAATG
gtGGCTCGGGTATTCTATTATCTTTGTGTAATTGCACTGCAGTATGTTGCACCATTGGTA
ATGCTCCTTCACACAACTCTGCTCTTGAAAACACTAGgtAATTATTCTTGGGGCATCTAC
CCAGAACTGAATTCTGACACTCCAGTAGAAAACAGTCTGCTTCCCAGTTCAGTTTATTCT
GAGTCTCCACCTGCTGATGGAAAGATGAAAGTAACTGTAGTACAAATAACAATGGCTCTG
GGAAGCCTAAAGAATATTTTCACTCCTCTCCTGTTCCGGGGACTCCTGTCTTTCCTCACC
TGGTGGATTGCTGCTTGTCTCTTCTCTACAAGCCTTTTTGGGCTTTTCTATCACCAGTAC
CTGACTGTCGCC
>Tmem161b_Yellow1
agaaaatataatgGTCATATTGAAAGCAAACCCCTAACCATTCCAAAAGACATCAATCTT
CATCTGGAAACAAAATCTGTGACTGAAAGGGACACTATTGCCTTGCATTATTTTCCAGAA
TATCAGTGGTTGGTGGATTTCACCGTTGCAGCTACAGTTGTGTATGTGGTGACAGAAGCC
TATTACAGCATTGTGAAGCCCTCACAAGAAATGAATATCAGCATAGTGTGGTGTCTGCTT
GTCCTGGCTTTTGCAGTCAAGGTACTATTTTCATTGACTACCCATTATTTCAAAGTAGAG
GATGGAGGTGAAAGATCAGTCTGTGTCacctttggtttctttttctttgtgaaagcaATG
GCAATTCTCATTGTGACAGAAAACTATCTAGAGTTTGGACTGGAATCAGGATTCTCAAAT
TTCTCCGAAAGTGCTATGCAATTTCTTGAAAAGCAGGGCCTGGAATCCCAggGTCCTGTG
TCTAAACTAACCTTCAAATTGTTCCTGGCTGTTCTGTGTTCACTTATTGGTGCTTTTTTG
ACATTCCCTGGCTTGCGACTGGCTCAAATGCATCTGGATGCTCTGAAtttagcaacagaa
aaaataacacaaacaTTGCTACATATAAACTTCTTGGCACCTTTATTTATGGTTCTACTG
TGGGTAAAACCAATCACTAAGGACTACATTTTGAACCCACCTTTGGGCAAAGAGAGCATC
CCTTTGATGTCAGAAGATACTTTTGACACTGTCAGGCTGTGGATTGTAATCCTGTTGTGT
GCTTTACGGTTAGGTATGATACGCCATCATTTACAGGCCTATCTGAATTTAGCCCAGAAA
AGTGTGGATCAAATGAAAAAGGAAGCTGGCAGAATAAGTATGGTTGATTTGCAGAAAATG
gtGGCTCGGGTATTCTATTATCTTTGTGTAATTGCACTGCAGTATGTTGCACCATTGGTA
ATGCTCCTTCACACAACTCTGCTCTTGAAAACACTAGgtAATTATTCTTGGGGCATCTAC
CCAGAACTGAATTCTGACACTCCAGTAGAAAACAGTCTGCTTCCCAGTTCAGTTTATTCT
GAGTCTCCACCTGCTGATGGAAAGATGAAAGTAACTGTAGTACAAATAACAATGGCTCTG
GGAAGCCTAAAGAATATTTTCACTCCTCTCCTGTTCCGGGGACTCCTGTCTTTCCTCACC
TGGTGGATTGCTGCTTGTCTCTTCTCTACAAGCCTTTTTGGGCTTTTCTATCACCAGTAC
CTGACTGTCGCC
>Tmem161b_Yellow2
agaaaatataatgGTCATATTGAAAGCAAACCCCTAACCATTCCAAAAGACATCAATCTT
CATCTGGAAACAAAATCTGTGACTGAAAGGGACACTATTGCCTTGCATTATTTTCCAGAA
TATCAGTGGTTGGTGGATTTCACCGTTGCAGCTACAGTTGTGTATGTGGTGACAGAAGCC
TATTACAGCATTGTGAAGCCCTCACAAGAAATGAATATCAGCATAGTGTGGTGTCTGCTT
GTCCTGGCTTTTGCAGTCAAGGTACTATTTTCATTGACTACCCATTATTTCAAAGTAGAG
GATGGAGGTGAAAGATCAGTCTGTGTCacctttggtttctttttctttgtgaaagcaATG
GCAATTCTCATTGTGACAGAAAACTATCTAGAGTTTGGACTGGAATCAGGATTCTCAAAT
TTCTCCGAAAGTGCTATGCAATTTCTTGAAAAGCAGGGCCTGGAATCCCAggGTCCTGTG
TCTAAACTAACCTTCAAATTGTTCCTGGCTGTTCTGTGTTCACTTATTGGTGCTTTTTTG
ACATTCCCTGGCTTGCGACTGGCTCAAATGCATCTGGATGCTCTGAAtttagcaacagaa
aaaataacacaaacaTTGCTACATATAAACTTCTTGGCACCTTTATTTATGGTTCTACTG
TGGGTAAAACCAATCACTAAGGACTACATTTTGAACCCACCTTTGGGCAAAGAGAGCATC
CCTTTGATGTCAGAAGATACTTTTGACACTGTCAGGCTGTGGATTGTAATCCTGTTGTGT
GCTTTACGGTTAGGTATGATACGCCATCATTTACAGGCCTATCTGAATTTAGCCCAGAAA
AGTGTGGATCAAATGAAAAAGGAAGCTGGCAGAATAAGTATGGTTGATTTGCAGAAAATG
gtGGCTCGGGTATTCTATTATCTTTGTGTAATTGCACTGCAGTATGTTGCACCATTGGTA
ATGCTCCTTCACACAACTCTGCTCTTGAAAACACTAGgtAATTATTCTTGGGGCATCTAC
CCAGAACTGAATTCTGACACTCCAGTAGAAAACAGTCTGCTTCCCAGTTCAGTTTATTCT
GAGTCTCCACCTGCTGATGGAAAGATGAAAGTAACTGTAGTACAAATAACAATGGCTCTG
GGAAGCCTAAAGAATATTTTCACTCCTCTCCTGTTCCGGGGACTCCTGTCTTTCCTCACC
TGGTGGATTGCTGCTTGTCTCTTCTCTACAAGCCTTTTTGGGCTTTTCTATCACCAGTAC
CTGACTGTCGCC
>Pam_GreenWT
GACAAACACAAGGACTGCTCTGGTGTAACTTTGCATCTGACACATCAGAAGCAGCCTTTG
ATTGCCGGAATGTACCTTATGATGTCTGTGAACACTGTAATACCGCCAGGTGAAAAAGTG
GTTGATGCAGACATTGCTTGCCATTACAAAAGGTTTCCAATGCACCTTTTTGCCTACAGA
GTTCATACACACAGATTAGGTAAAGTAGTGAGTGGATACAGAGTGAGAAATGGTCAATGG
ACATTGATTGGTAGACAGAGTCCACAACTACCAcagGCATTCTATCCAGTAGAGCGTCCT
GTGGATGTTAGCTACGATGATACCCTAGCAGCTAGATGTGTGTTCAGTGGTGAAGGCAGA
ACTACTGAGACGCACATAGGGGGAACAGCCAATGACGAAATGTGTAATTTTTACATTATG
TACTATATGGAAGCCAAGCATGCAGTCTCATATATGACCTGCACTCAGAATGCAAACCCT
GAGATGTTCAGAAATATACCACAGGAGGCAAATGTCCCTATTCAAATCATGTCTGATATG
CTAAAGATGACACATGGACACCATGAAGAAACCAAGGATAGTGATAAAAGTTCTTTGCTG
CAGCAAGcAaaaaaagaagaggaagagatttTGGAGCAGAGCGATTTCTATTCACTTCTT
TCCAAGCTGCtaggagaaagggaagatgtTGTGCATATGTATAAGCATAACCctacagaa
aaggcagaatCAGATCTTGTAGCTGAGATTGCTAATGTAGTCCAAAAGAAGGACCTTGCC
AGAGAGATCACAAATCATGACGAGAGGGACAGTACTAATCTTGTCAGAGACAGAATTCAG
TCTGAACATGGTGAGgaaagctgggaaaaagaaCATACAGGAGATTTTCACATAGAAGAA
GCTGTGGAGTGGCCTGGGTTAGACCTCAAACTTGGCCAAGTTTCTGGGTTGGCTCTGGAT
GCTGAAAATAACCTAGTTATCTTCCACAGAGGTGACCATGTTTGGGATGAAAATTCTTTT
GACAACACATTTGTTTATCAACAAAGAGGACTTGGACCAATTGAACAGAACACAATTCTT
GTCCTGCATCCAAGTAATGCAAAACTGCTTCATTCCTTGGGCAAAAGCCTATTTTATTTA
CCACATGGTTTGAGCATAGATAAAAATGGTAACTACTGGGTTACTGATGTAGCTCTCCAT
CAGgttttcaaacTGGGACCAGATAAAAAAGAACCATTACTGACCTTAGGAGTCGCGTTG
CAACCGGGCAGTGACAAAAATCATTTCTGTCAACCAACTGATGTGGCCGTGGATCCAAAC
ACCGGCAGCATTTATGTCTCTGACGGCTACTGTAACAGTCGAATCATTCAGTTCTCTCCA
AATGGACTATACGTGATGCAGTGGGGAGAAGagaCTTCTTTAGGCAGAGCCAAACCTGGA
CAGTTCCATATCCCTCACAGCTTAGCCCTGATCCCCGACTTCAGTCAGCTGTGTGTTGCC
GACAGGGAAAATGGTCGAATTCAGTGCTTCAGGTTAGAGACTGGGGAGTTCATAAGAGAG
ATCAAACACAAATCATTTGGAAGAGAGTTGTTTGCAGTTTCCTATGTTCCAGGTCTCCTT
TTTGCAGTTAATGGAATACCTTACCCTGGAGAGGCAGAACCACTACAAGGATTTGTGATG
AACTTCTCTACTGGAGAAATAATTGATACTTTTATTCCACTTAGAAAGAGCTTTGAGATG
CCACATGATGTTGTTGCTTCAGAAgataaaacagtatttgttgGAGATGTTCATGCCAGA
GCAGTATGGAAGTTTGCATCCACAGAAAaaatggaACATCGGTCAGTTAAAAAGGCTGGT
ATTGAGgtacaggaaataaaagAATCAGGAACAATTGTAGAAGGCAGATTGAAAAACAAC
CGAGAATCAACAGACCCTgtaaagaagcaggaaaaaGaacatttaGTCCAACAACACACC
AGCACTGGAATTTCATTTGTTCTTATTACAACTCTTCTAATTATCCCTGTTGTTGTTCTG
CTgGcaattttaCtatttattcgATGGAGGAAGACAACTGTCTATGGAGGTGATGGGGAA
CACAAACTTGATTCAAGTTCAGGAAGAATTTTAGGCAGAGTTAGAGGGAAAGGCAGTGGT
GGCCTTAACCTCGGGAACTTTTTTGCAAGTCACAAGAGCTACAGTCGAAAAGGTTTTGAT
CGAGTGAGCACTGAAGGCAGTGATCAAGAAAAAGATGAAGATGAAGGCACAGATTCAGAG
GAAGAGTGTtcagcacctccaActccaccagcaccTTCATCCTCC
>Pam_Yellow1
GACAAACACAAGGACTGCTCTGGTGTAACTTTGCATCTGACACATCAGAAGCAGCCTTTG
ATTGCCGGAATGTACCTTATGATGTCTGTGAACACTGTAATACCGCCAGGTGAAAAAGTG
GTTGATGCAGACATTGCTTGCCATTACAAAAGGTTTCCAATGCACCTTTTTGCCTACAGA
GTTCATACACACAGATTAGGTAAAGTAGTGAGTGGATACAGAGTGAGAAATGGTCAATGG
ACATTGATTGGTAGACAGAGTCCACAACTACCAcagGCATTCTATCCAGTAGAGCGTCCT
GTGGATGTTAGCTACGATGATACCCTAGCAGCTAGATGTGTGTTCAGTGGTGAAGGCAGA
ACTACTGAGACGCACATAGGGGGAACAGCCAATGACGAAATGTGTAATTTTTACATTATG
TACTATATGGAAGCCAAGCATGCAGTCTCATATATGACCTGCACTCAGAATGCAAACCCT
GAGATGTTCAGAAATATACCACAGGAGGCAAATGTCCCTATTCAAATCATGTCTGATATG
CTAAAGATGACACATGGACACCATGAAGAAACCAAGGATAGTGATAAAAGTTCTTTGCTG
CAGCAAGcAaaaaaagaagaggaagagatttTGGAGCAGAGCGATTTCTATTCACTTCTT
TCCAAGCTGCtaggagaaagggaagatgtTGTGCATATGTATAAGCATAACCctacagaa
aaggcagaatCAGATCTTGTAGCTGAGATTGCTAATGTAGTCCAAAAGAAGGACCTTGCC
AGAGAGATCACAAATCATGACGAGAGGGACAGTACTAATCTTGTCAGAGACAGAATTCAG
TCTGAACATGGTGAGgaaagctgggaaaaagaaCATACAGGAGATTTTCACATAGAAGAA
GCTGTGGAGTGGCCTGGGTTAGACCTCAAACTTGGCCAAGTTTCTGGGTTGGCTCTGGAT
GCTGAAAATAACCTAGTTATCTTCCACAGAGGTGACCATGTTTGGGATGAAAATTCTTTT
GACAACACATTTGTTTATCAACAAAGAGGACTTGGACCAATTGAACAGAACACAATTCTT
GTCCTGCATCCAAGTAATGCAAAACTGCTTCATTCCTTGGGCAAAAGCCTATTTTATTTA
CCACATGGTTTGAGCATAGATAAAAATGGTAACTACTGGGTTACTGATGTAGCTCTCCAT
CAGgttttcaaacTGGGACCAGATAAAAAAGAACCATTACTGACCTTAGGAGTCGCGTTG
CAACCGGGCAGTGACAAAAATCATTTCTGTCAACCAACTGATGTGGCCGTGGATCCAAAC
ACCGGCAGCATTTATGTCTCTGACGGCTACTGTAACAGTCGAATCATTCAGTTCTCTCCA
AATGGACTATACGTGATGCAGTGGGGAGAAGagaCTTCTTTAGGCAGAGCCAAACCTGGA
CAGTTCCATATCCCTCACAGCTTAGCCCTGATCCCCGACTTCAGTCAGCTGTGTGTTGCC
GACAGGGAAAATGGTCGAATTCAGTGCTTCAGGTTAGAGACTGGGGAGTTCATAAGAGAG
ATCAAACACAAATCATTTGGAAGAGAGTTGTTTGCAGTTTCCTATGTTCCAGGTCTCCTT
TTTGCAGTTAATGGAATACCTTACCCTGGAGAGGCAGAACCACTACAAGGATTTGTGATG
AACTTCTCTACTGGAGAAATAATTGATACTTTTATTCCACTTAGAAAGAGCTTTGAGATG
CCACATGATGTTGTTGCTTCAGAAgataaaacagtatttgttgGAGATGTTCATGCCAGA
GCAGTATGGAAGTTTGCATCCACAGAAAaaatggaACATCGGTCAGTTAAAAAGGCTGGT
ATTGAGgtacaggaaataaaagAATCAGGAACAATTGTAGAAGGCAGATTGAAAAACAAC
CGAGAATCAACAGACCCTgtaaagaagcaggaaaaaGaacatttaGTCCAACAACACACC
AGCACTGGAATTTCATTTGTTCTTATTACAACTCTTCTAATTATCCCTGTTGTTGTTCTG
CTgGcaattttaCtatttattcgATGGAGGAAGACAACTGTCTATGGAGGTGATGGGGAA
CACAAACTTGATTCAAGTTCAGGAAGAATTTTAGGCAGAGTTAGAGGGAAAGGCAGTGGT
GGCCTTAACCTCGGGAACTTTTTTGCAAGTCACAAGAGCTACAGTCGAAAAGGTTTTGAT
CGAGTGAGCACTGAAGGCAGTGATCAAGAAAAAGATGAAGATGAAGGCACAGATTCAGAG
GAAGAGTGTtcagcacctccaActccaccagcaccTTCATCCTCC
>Pam_Yellow2
GACAAACACAAGGACTGCTCTGGTGTAACTTTGCATCTGACACATCAGAAGCAGCCTTTG
ATTGCCGGAATGTACCTTATGATGTCTGTGAACACTGTAATACCGCCAGGTGAAAAAGTG
GTTGATGCAGACATTGCTTGCCATTACAAAAGGTTTCCAATGCACCTTTTTGCCTACAGA
GTTCATACACACAGATTAGGTAAAGTAGTGAGTGGATACAGAGTGAGAAATGGTCAATGG
ACATTGATTGGTAGACAGAGTCCACAACTACCAcagGCATTCTATCCAGTAGAGCGTCCT
GTGGATGTTAGCTACGATGATACCCTAGCAGCTAGATGTGTGTTCAGTGGTGAAGGCAGA
ACTACTGAGACGCACATAGGGGGAACAGCCAATGACGAAATGTGTAATTTTTACATTATG
TACTATATGGAAGCCAAGCATGCAGTCTCATATATGACCTGCACTCAGAATGCAAACCCT
GAGATGTTCAGAAATATACCACAGGAGGCAAATGTCCCTATTCAAATCATGTCTGATATG
CTAAAGATGACACATGGACACCATGAAGAAACCAAGGATAGTGATAAAAGTTCTTTGCTG
CAGCAAGcAaaaaaagaagaggaagagatttTGGAGCAGAGCGATTTCTATTCACTTCTT
TCCAAGCTGCtaggagaaagggaagatgtTGTGCATATGTATAAGCATAACCctacagaa
aaggcagaatCAGATCTTGTAGCTGAGATTGCTAATGTAGTCCAAAAGAAGGACCTTGCC
AGAGAGATCACAAATCATGACGAGAGGGACAGTACTAATCTTGTCAGAGACAGAATTCAG
TCTGAACATGGTGAGgaaagctgggaaaaagaaCATACAGGAGATTTTCACATAGAAGAA
GCTGTGGAGTGGCCTGGGTTAGACCTCAAACTTGGCCAAGTTTCTGGGTTGGCTCTGGAT
GCTGAAAATAACCTAGTTATCTTCCACAGAGGTGACCATGTTTGGGATGAAAATTCTTTT
GACAACACATTTGTTTATCAACAAAGAGGACTTGGACCAATTGAACAGAACACAATTCTT
GTCCTGCATCCAAGTAATGCAAAACTGCTTCATTCCTTGGGCAAAAGCCTATTTTATTTA
CCACATGGTTTGAGCATAGATAAAAATGGTAACTACTGGGTTACTGATGTAGCTCTCCAT
CAGgttttcaaacTGGGACCAGATAAAAAAGAACCATTACTGACCTTAGGAGTCGCGTTG
CAACCGGGCAGTGACAAAAATCATTTCTGTCAACCAACTGATGTGGCCGTGGATCCAAAC
ACCGGCAGCATTTATGTCTCTGACGGCTACTGTAACAGTCGAATCATTCAGTTCTCTCCA
AATGGACTATACGTGATGCAGTGGGGAGAAGagaCTTCTTTAGGCAGAGCCAAACCTGGA
CAGTTCCATATCCCTCACAGCTTAGCCCTGATCCCCGACTTCAGTCAGCTGTGTGTTGCC
GACAGGGAAAATGGTCGAATTCAGTGCTTCAGGTTAGAGACTGGGGAGTTCATAAGAGAG
ATCAAACACAAATCATTTGGAAGAGAGTTGTTTGCAGTTTCCTATGTTCCAGGTCTCCTT
TTTGCAGTTAATGGAATACCTTACCCTGGAGAGGCAGAACCACTACAAGGATTTGTGATG
AACTTCTCTACTGGAGAAATAATTGATACTTTTATTCCACTTAGAAAGAGCTTTGAGATG
CCACATGATGTTGTTGCTTCAGAAgataaaacagtatttgttgGAGATGTTCATGCCAGA
GCAGTATGGAAGTTTGCATCCACAGAAAaaatggaACATCGGTCAGTTAAAAAGGCTGGT
ATTGAGgtacaggaaataaaagAATCAGGAACAATTGTAGAAGGCAGATTGAAAAACAAC
CGAGAATCAACAGACCCTgtaaagaagcaggaaaaaGaacatttaGTCCAACAACACACC
AGCACTGGAATTTCATTTGTTCTTATTACAACTCTTCTAATTATCCCTGTTGTTGTTCTG
CTgGcaattttaCtatttattcgATGGAGGAAGACAACTGTCTATGGAGGTGATGGGGAA
CACAAACTTGATTCAAGTTCAGGAAGAATTTTAGGCAGAGTTAGAGGGAAAGGCAGTGGT
GGCCTTAACCTCGGGAACTTTTTTGCAAGTCACAAGAGCTACAGTCGAAAAGGTTTTGAT
CGAGTGAGCACTGAAGGCAGTGATCAAGAAAAAGATGAAGATGAAGGCACAGATTCAGAG
GAAGAGTGTtcagcacctccaActccaccagcaccTTCATCCTCC
>Elp1_GreenWT
GGGTGTCGGCCGCACNCTGGCACCCCGCAGTGCTTCTGCCTCGGCGCCGAGCCCGGCACG
GTCCTGGTGGGCTCCCAGCACGGCCTACTGGAGCTGGGATCCGCCCGGGACGCGGTGACA
AGGGAAGTTGACTTAACTGTGGGAGGTTTCATGCCTGAGGATGGAAGTGGCTGCATCGTG
GGTATTGAAGATCTTCCAGAGCAGGAGTGTGTGTGTGTTGCTACAGCAGCCGGAGATATC
CTACTGTGCAATCTTAGCACAAAGCAGGTGGAATGTGTTGGAAGTGTGGACAGTGGCCTG
AGTACCATGAGCTGGAGTCCTGACCAGGAGCTTGTTCTGTTAGTAACAGGTCAGCAGACG
CTCATCATGATGACAAGGGAATTTGAACCAATTGCTGAGAAGCAACTCCACCAAGATGAG
TTTGGGGAAGgaaagttTGTAGCTCTTGGCTGGGGTAAAAAGGAGACGCAGTTCCATGGA
TCAGAGGGAAAACAGGCAGCACATCGCAAACAGATGGAAGTATCACCTACATCAGCCTGG
GATGATGGCAGGCCTCGGGTGACATGGAGAGGTGATGGACAGTTTGTTGCAGTGAGTGCT
GTGTGTCCAGAGACAGGTGCTCGGAAGGTCAGAGTGTGGAACAGAGAGCTTGTGCTACAG
TCAACAAGTGAACCTGTCTCAGGATTAGAACAAGCGCTATCCTGGAAGCCGTCTGGAAAC
CTGATAGCATCCACGCAAGAAAAACCCAACAGACATGATGTGGTTTTCTTGGAGAAGAAT
GGACTTCTTCATGGGGAGTTCCCCCTCCCATTCCAAAAGGGGCAGGTTAAGGTTAATGAA
CTGCTTTGGAATGCAGATTCTACGATTCTGGCTATATGGCTGGAAGACCTGAAGGTGGAC
AACTCCAACCCAAACAGTTACGTTCAGCTGTGGACCACAGGGAACTATCACTGGTACCTG
AAGCAAAGTCTACATTTTGGTGGCTTGGAGGAGAATCAGTTGGTGTCACTGCTGTGGGAC
CGAGAAAACCTGTATAGACTGCATGTACTCTGCCAGGGTTGGCATTACCTTTTCTATGAC
TGGCATTGGACCATAGACCATGGGATGGGAGAGAATAGCCAGCATATGGCAAATGTGGCT
GTCATAGATGGAGATAAAGTGCTTGTCACAGACTTCCAGCATGCTGTTGTGCCTCCACCC
ATGTGTACCTATGAGCTCCAGCTCCAACAGGCAGTTAATCAAGTTGCATTTCACACAGAT
CCCAGACATAGTGGAGACATGGCTGTCCTGGATGCTGATAACAAGATCTCTGTGTACAGA
TATGGACAAAGCACAATGAGTGACCCCACTGTCAGGTTTGGAGCTGTGGGTGGAAATGGA
TTTAAAGCAGCAGTAGAAATGCCATACCTGGATAAAACCTACAGGGTTGATGTGGGCAGC
AACAACAATGAAGCGATGAGTCCTCTGGGGGTCCGATTCCTCACCTGGCTGCCAGATGAC
AGCTTTCTGGTGGTTGGTCAGGGCCAGTATGCTGATCAGTCTGTCCTTCACCATCTGACT
GCAGTGTCTCATGAGACTGGAGCTGAAGAGCAGTGCCTCAGTTTACGGTTGTCTGTGCCT
GTAGATGGAGAAGTGatcagcctgtgctgcagcTCAGTGACCAAAACTGTAGCTCTGCAG
CTGGCTGATAGACAGATCCTGAAATATCTCTGGGAGGCTTCTGCTCCAGTCCTTGAGCCA
TGGAGGACTAGCAGTGGCTGTGCTGTTCAGTTCCCCTACCCTTGCATGCAGATGTCTATC
ACAAGGATCGGTGGTGAAGAAGTGATCTTGGGCCTCACAGATCGATGCCGGTTTATTGTT
AATGATACTGAGGTGGCTTCCAACATCACGTCATTTGCAACATACAATGAGTTTTTGTTG
GTGACCACAAACTCCCACACCTGTCAGTGCTTCTGCTTGAAGAACATGCCACTGAAAGCC
CTTCAGGGTGgcctgagcagtgctgctgcacccAACAGTGAGACCCTGCGCAAGGTGGAG
CGAGGTTCCCGTATCATCACCGTTGTGCCCCAGGACACAAAGGTTGTGCTGCAGATGCCG
AGAGGAAATCTGGAGACTGTTCACCACCGAGCTCTGGTTCTTGCACAGATTCGGAAGTGG
CTAGACAGGCTTATGTTCAGGGAAGCTTTTCAGAGTATGAGGAAGCTGCGAATCAACCTC
AATCTTCTCTATGACCACAATCCCAAGGCAAGTATACCCCGTTCTGTATTTCTGGAAAAT
GCAGAAAACTTCATCAGGCAGATAGATACTGTGAACTACATCAACTTGTTTTTCACAGAG
CTGAAGGAAGAAGATTTCACAAAGACTATGTACCCGTCTCTGAATGGTTGCAGTAAGGCT
CAATCTCACCAGCATCCTGATCAGAAAAAAGTAAACATTATATGTGATGTGATGAGAGTT
GCCATGGAAAACATTGACCCTCAAAAatACTGCCTATCAATACTGACAGCACACGTAAAG
AAAAGTCCTCCAGAACTGGAAATTGCTCTCCAGAAAGTTCATGATCTTCGAGaaaataat
aGtcCAGATGTCAAAGCTGTGAGTGCAGAAGAAGCACTGAAGTACCTGCTTTTCCTTGTC
GATGTCAATGAATTGTATGATTATTCCCTGGGGACATATGACTTTGATTTAGTCATCATG
GTGGCAGAAAAGTCTCAAAAGGACCCAAAAGAATACTTGCCCTTCTTAAATACCCTCAGG
AAGATGGAAACAAATTATCAGCGATATACAATAGACAAATACTTAAAGAGATACGCAAAA
GCTCTTGGGCATCTCAGCAAATGTGgtcctgaacacttctctgaatttctgaatttgGTG
AAGGATCAGAATCAGTATTGTGAAGCCTTGAAGCTGTACCCCTCTAGCACTCAGGAGTAC
AAGGATATCAGTGATGCGTATGGGGAGTACTTGGTTCAGAAGCAGCTATATGAACAGGCT
GCGCTGATATTTGCTCGTGCTGGCATCTTTGCAAAAGCACTTGATGCTTTTCAGGACAGT
GGCAGCTGGCGGCAAGCACTCTGCATGGCAACGCGGCTTGGTTACACAAAGGATAAGCTG
TCCAGCCTGGCACGGAGCATGGCAGGAAAACTGGTTgaacagagaaaacatgcaGAGGCT
GCCATACTCCTGGAGCAGTACACTGAGGACTATGAGGAGGCTCTTCTCCTGCTCTTAGAA
GGGGCTCTCTGGGAAGAGGCTTTAAGACTGATTCACAAGTATGGCAGACTGGATATCTTG
GAGACCAACTTCAAACCTGCTATTCTGGAAGCTCAGAAGAGTCAGCTGGTCTTCCTGTAT
TCTCAGAAGGCAGCATTTCTTCGCCATAAGAGTCGCCTGCAGGTGGTCCGAGAGCTGAAG
GAGAAGGCTTGTGAGAGCCTGCAGGATTATGAAACGCCAAATTGCCCAGAATTGGATCTT
TTCTCTGAAACGAGCAGTGTTGTGACAGCCAGCGACATGAACAGCAAATATTCACACAGC
AATTCAAGGATATCAGTGCGATCCTCAAAGAACCGGCGCAAGGCTGAGCGCAAGAGGTAC
AGCTTGAAGGAGGGGAGTCCTTTTGAAGATATAGCCCTTCTGGAAGTCCTGGGAGAAAGT
GTTCGTGCTGTTGAGACTGTGAAGGGAGACATACATAtGcttctgaagcagcttgtGTTG
TTTGGTTACAATGAGCAAGCTGGGGCACTGCAGCAAATCCTGGAAGAGATTTTGCAGCTG
ATGGAGACCTCCATCCCAGAAATCTGGACTCCagaTCTACGgcagagctctgtcaACCTG
GTTCTGGGACCCAATTCAACGGCAAACAGCATTATGGCTGCCTATCAGCAGAAGAGGATG
GTGACTCCTGTTGTACAAGATCCAGAATTACTTATTCCACCAAAACTCAATAAAAATCTA
CAATGGAAACTGCATCTTCTCCAG
>Elp1_Yellow1
GGGTGTCGGCCGCACNCTGGCACCCCGCAGTGCTTCTGCCTCGGCGCCGAGCCCGGCACG
GTCCTGGTGGGCTCCCAGCACGGCCTACTGGAGCTGGGATCCGCCCGGGACGCGGTGACA
AGGGAAGTTGACTTAACTGTGGGAGGTTTCATGCCTGAGGATGGAAGTGGCTGCATCGTG
GGTATTGAAGATCTTCCAGAGCAGGAGTGTGTGTGTGTTGCTACAGCAGCCGGAGATATC
CTACTGTGCAATCTTAGCACAAAGCAGGTGGAATGTGTTGGAAGTGTGGACAGTGGCCTG
AGTACCATGAGCTGGAGTCCTGACCAGGAGCTTGTTCTGTTAGTAACAGGTCAGCAGACG
CTCATCATGATGACAAGGGAATTTGAACCAATTGCTGAGAAGCAACTCCACCAAGATGAG
TTTGGGGAAGgaaagttTGTAGTTCTTGGCTGGGGTAAAAAGGAGACGCAGTTCCATGGA
TCAGAGGGAAAACAGGCAGCACATCGCAAACAGATGGAAGTATCACCTACATCAGCCTGG
GATGATGGCAGGCCTCGGGTGACATGGAGAGGTGATGGACAGTTTGTTGCAGTGAGTGCT
GTGTGTCCAGAGACAGGTGCTCGGAAGGTCAGAGTGTGGAACAGAGAGCTTGTGCTACAG
TCAACAAGTGAACCTGTCTCAGGATTAGAACAAGCGCTATCCTGGAAGCCGTCTGGAAAC
CTGATAGCATCCACGCAAGAAAAACCCAACAGACATGATGTGGTTTTCTTGGAGAAGAAT
GGACTTCTTCATGGGGAGTTCCCCCTCCCATTCCAAAAGGGGCAGGTTAAGGTTAATGAA
CTGCTTTGGAATGCAGATTCTACGATTCTGGCTATATGGCTGGAAGACCTGAAGGTGGAC
AACTCCAACCCAAACAGTTATGTTCAGCTGTGGACCACAGGGAACTATCACTGGTACCTG
AAGCAAAGTCTACATTTTGGTGGCTTGGAGGAGAATCAGTTGGTGTCACTGCTGTGGGAC
CGAGAAAACCTGTATAGACTGCATGTACTCTGCCAGGGTTGGCATTACCTTTTCTATGAC
TGGCATTGGACCATAGACCATGGGATGGGAGAGAATAGCCAGCATATGGCAAATGTGGCT
GTCATAGATGGAGATAAAGTGCTTGTCACAGACTTCCAGCATGCTGTTGTGCCTCCACCC
ATGTGTACCTATGAGCTCCAGCTCCAACAGGCAGTTAATCAAGTTGCATTTCACACAGAT
CCCAGACATAGTGGAGACATGGCTGTCCTGGATGCTGATAACAAGATCTCTGTGTACAGA
TATGGACAAAGCACAATGAGTGACCCCACTGTCAGGTTTGGAGCTGTGGGTGGAAATGGA
TTTAAAGCAGCAGTAGAAATGCCATACCTGGATAAAACCTACAGGGTTGATGTGGGCAGC
AACAACAATGAAGCGATGAGTCCTCTGGGGGTCCGATTCCTCACCTGGCTGCCAGATGAC
AGCTTTCTGGTGGTTGGTCAGGGCCAGCATGCGGATCAGTCTGTCCTTCACCATCTGACT
GCAGTGTCTCATGAGACTGGAGCTGAAGAGCAGTGCCTCAGTTTACGGTTGTCTGTGCCT
GTAGATGGAGAAGTGatcagcctgtgctgcagcTCAGTGACCAAAACTGTAGCTCTGCAG
CTGGCTGATAGACAGATCCTGAAATATCTCTGGGAGGCTTCTGCTCCAGTCCTTGAGCCA
TGGAGGACTAGCAGTGGCTGTGCTGTTCAGTTCCCCTACCCTTGCATGCAGATGTCTATC
ACAAGGATCGGTGGTGAAGAAGTGATCTTGGGCCTCACAGATCGATGCCGGTTTATTGTT
AATGATACTGAGGTGGCTTCCAACATCACGTCATTTGCAACATACAATGAGTTTTTGTTG
GTGACCACAAACTCCCACACCTGTCAGTGCTTCTGCTTGAAGAACATGCCACTGAAAGCC
CTTCAGGGTGgcctgagcagtgctgctgcacccAACAGTGAGACCCTGCGCAAGGTGGAG
CGAGGTTCCCGTATCATCACCGTTGTGCCCCAGGACACAAAGGTTGTGCTGCAGATGCCG
AGAGGAAATCTGGAGACTGTTCACCACCGAGCTCTGGTTCTTGCACAGATTCGGAAGTGG
CTAGACAGGCTTATGTTCAGGGAAGCTTTTCAGAGTATGAGGAAGCTGCGAATCAACCTC
AATCTTCTCTATGACCACAATCCCAAGGCAAGTATACCCCGTTCTGTATTTCTGGAAAAT
GCAGAAAACTTCATCAGGCAGATAGATACTGTGAACTACATCAACTTGTTTTTCACAGAG
CTGAAGGAAGAAGATTTCACAAAGACTATGTACCCGTCTCTGAATGGTTGCAGTAAGGCT
CAATCTCACCAGCATCCTGATCAGAAAAAAGTAAACATTATATGTGATGTGATGAGAGTT
GCCATGGAAAACATTGACCCTCAAAAatACTGCCTATCAATACTGACAGCACACGTAAAG
AAAAGTCCTCCAGAACTGGAAATTGCTCTCCAGAAAGTTCATGATCTTCGAGaaaataat
aGtcCAGATGTCAAAGCTGTGAGTGCAGAAGAAGCACTGAAGTACCTGCTTTTCCTTGTC
GATGTCAATGAATTGTATGATTATTCCCTGGGGACATATGACTTTGATTTAGTCATCATG
GTGGCAGAAAAGTCTCAAAAGGACCCAAAAGAATACTTGCCCTTCTTAAATACCCTCAGG
AAGATGGAAACAAATTATCAGCGATATACAATAGACAAATACTTAAAGAGATACGCAAAA
GCTCTTGGGCATCTCAGCAAATGTGgtcctgaacacttctctgaatttctgaatttgGTG
AAGGATCAGAATCAGTATTGTGAAGCCTTGAAGCTGTACCCCTCTAGCACTCAGGAGTAC
AAGGATATCAGTGATGCGTATGGGGAGTACTTGGTTCAGAAGCAGCTATATGAACAGGCT
GCGCTGATATTTGCTCGTGCTGGCATCTTTGCAAAAGCACTTGATGCTTTTCAGGACAGT
GGCAGCTGGCGGCAAGCACTCTGCATGGCAACGCGGCTTGGTTACACAAAGGATAAGCTG
TCCAGCCTGGCACGGAGCATGGCAGGAAAACTGGTTgaacagagaaaacatgcaGAGGCT
GCCATACTCCTGGAGCAGTATACTGAGGACTATGAGGAGGCTCTTCTCCTGCTCTTAGAA
GGGGCTCTCTGGGAAGAGGCTTTAAGACTGATTCACAAGTATGGCAGACTGGATATCTTG
GAGACCAACTTCAAACCTGCTATTCTGGAAGCTCAGAAGAGTCAGCTGGTCTTCCTGTAT
TCTCAGAAGGCAGCATTTCTTCGCCATAAGAGTCGCCTGCAGGTGGTCCGAGAGCTGAAG
GAGAAGGCTTGTGAGAGCCTGCAGGATTATGAAACGCCAAATTGCCCAGAATTGGATCTT
TTCTCTGAAACGAGCAGTGTTGTGACAGCCAGCGACATGAACAGCAAATATTCACACAGC
AATTCAAGGATATCAGTGCGATCCTCAAAGAACCGGCGCAAGGCTGAGCGCAAGAGGTAC
AGCTTGAAGGAGGGGAGTCCTTTTGAAGATATAGCCCTTCTGGAAGTCCTGGGAGAAAGT
GTTCGTGCTGTTGAGACTGTGAAGGGAGACATACATAtGcttctgaagcagcttgtGTTG
TTTGGTTACAATGAGCAAGCTGGGGCACTGCAGCAAATCCTGGAAGAGATTTTGCAGCTG
ATGGAGACCTCCATCCCAGAAATCTGGACTCCagaTCTACGgcagagctctgtcaACCTG
GTTCTGGGACCCAATTCAACGGCAAACAGCATTATGGCTGCCTATCAGCAGAAGAGGATG
GTGACTCCTGTTGTACAAGATCCAGAATTACTTATTCCACCAAAACTCAATAAAAATCTA
CAATGGAAACTGCATCTTCTCCAG
>Elp1_Yellow2
GGGTGTCGGCCGCACNCTGGCACCCCGCAGTGCTTCTGCCTCGGCGCCGAGCCCGGCACG
GTCCTGGTGGGCTCCCAGCACGGCCTACTGGAGCTGGGATCCGCCCGGGACGCGGTGACA
AGGGAAGTTGACTTAACTGTGGGAGGTTTCATGCCTGAGGATGGAAGTGGCTGCATCGTG
GGTATTGAAGATCTTCCAGAGCAGGAGTGTGTGTGTGTTGCTACAGCAGCCGGAGATATC
CTACTGTGCAATCTTAGCACAAAGCAGGTGGAATGTGTTGGAAGTGTGGACAGTGGCCTG
AGTACCATGAGCTGGAGTCCTGACCAGGAGCTTGTTCTGTTAGTAACAGGTCAGCAGACG
CTCATCATGATGACAAGGGAATTTGAACCAATTGCTGAGAAGCAACTCCACCAAGATGAG
TTTGGGGAAGgaaagttTGTAGCTCTTGGCTGGGGTAAAAAGGAGACGCAGTTCCATGGA
TCAGAGGGAAAACAGGCAGCACATCGCAAACAGATGGAAGTATCACCTACATCAGCCTGG
GATGATGGCAGGCCTCGGGTGACATGGAGAGGTGATGGACAGTTTGTTGCAGTGAGTGCT
GTGTGTCCAGAGACAGGTGCTCGGAAGGTCAGAGTGTGGAACAGAGAGCTTGTGCTACAG
TCAACAAGTGAACCTGTCTCAGGCTTAGAACAAGCGCTATCCTGGAAGCCATCTGGAAAC
CTGATAGCATCCACGCAAGAAAAACCCAACAGACATGATGTGGTTTTCTTGGAGAAGAAT
GGACTTCTTCATGGGGAGTTCCCCCTCCCATTCCAAAAGGGGCAGGTTAAGGTTAATGAA
CTGCTTTGGAATGCAGATTCTACGATTCTGGCTATATGGCTGGAAGACCTGAAGGTGGAC
AACTCCAACCCAAACAGTTATGTTCAGCTGTGGACCACAGGGAACTATCACTGGTACCTG
AAGCAAAGTCTACATTTTGGTGGCTTGGAGGAGAATCAGTTGGTGTCACTGCTGTGGGAC
CGAGAAAACCTGTATAGACTGCATGTACTCTGCCAGGGTTGGCATTACCTTTTCTATGAC
TGGCATTGGACCATAGACCATGGGATGGGAGAGAATAGCCAGCATATGGCAAATGTGGCT
GTCATAGATGGAGATAAAGTGCTTGTCACAGACTTCCAGCATGCTGTTGTGCCTCCACCC
ATGTGTACCTATGAGCTCCAGCTCCAACAGGCAGTTAATCAAGTTGCATTTCACACAGAT
CCCAGACATAGTGGAGACATGGCTGTCCTGGATGCTGATAACAAGATCTCTGTGTACAGA
TATGGACAAAGCACAATGAGTGACCCCACTGTCAGGTTTGGAGCTGTGGGTGGAAATGGA
TTTAAAGCAGCAGTAGAAATGCCATACCTGGATAAAACCTACAGGGTTGATGTGGGCAGC
AACAACAATGAAGCGATGAGTCCTCTGGGGGTCCGATTCCTCACCTGGCTGCCAGATGAC
AGCTTTCTGGTGGTTGGTCAGGGCCAGCATGCTGATCAGTCTGTCCTTCACCATCTGACT
GCAGTGTCTCATGAGACTGGAGCTGAAGAGCAGTGCCTCAGTTTACGGTTGTCTGTGCCT
GTAGATGGAGAAGTGatcagcctgtgctgcagcTCAGTGACCAAAACTGTAGCTCTGCAG
CTGGCTGATAGACAGATCCTGAAATATCTCTGGGAGGCTTCTGCTCCAGTCCTTGAGCCA
TGGAGGACTAGCAGTGGCTGTGCTGTTCAGTTCCCCTACCCTTGCATGCAGATGTCTATC
ACAAGGATCGGTGGTGAAGAAGTGATCTTGGGCCTCACAGATCGATGCCGGTTTATTGTT
AATGATACTGAGGTGGCTTCCAACATCACGTCATTTGCAACATACAATGAGTTTTTGTTG
GTGACCACAAACTCCCACACCTGTCAGTGCTTCTGCTTGAAGAACATGCCACTGAAAGCC
CTTCAGGGTGgcctgagcagtgctgctgcacccAACAGTGAGACCCTGCGCAAGGTGGAG
CGAGGTTCCCGTATCATCACCGTTGTGCCCCAGGACACAAAGGTTGTGCTGCAGATGCCG
AGAGGAAATCTGGAGACTGTTCACCACCGAGCTCTGGTTCTTGCACAGATTCGGAAGTGG
CTAGACAGGCTTATGTTCAGGGAAGCTTTTCAGAGTATGAGGAAGCTGCGAATCAACCTC
AATCTTCTCTATGACCACAATCCCAAGGCAAGTATACCCCGTTCTGTATTTCTGGAAAAT
GCAGAAAACTTCATCAGGCAGATAGATACTGTGAACTACATCAACTTGTTTTTCACAGAG
CTGAAGGAAGAAGATTTCACAAAGACTATGTACCCGTCTCTGAATGGTTGCAGTAAGGCT
CAATCTCACCAGCATCCTGATCAGAAAAAAGTAAACATTATATGTGATGTGATGAGAGTT
GCCATGGAAAACATTGACCCTCAAAAatACTGCCTATCAATACTGACAGCACACGTAAAG
AAAAGTCCTCCAGAACTGGAAATTGCTCTCCAGAAAGTTCATGATCTTCGAGaaaataat
aGtcCAGATGTCAAAGCTGTGAGTGCAGAAGAAGCACTGAAGTACCTGCTTTTCCTTGTC
GATGTCAATGAATTGTATGATTATTCCCTGGGGACATATGACTTTGATTTAGTCATCATG
GTGGCAGAAAAGTCTCAAAAGGACCCAAAAGAATACTTGCCCTTCTTAAATACCCTCAGG
AAGATGGAAACAAATTATCAGCGATATACAATAGACAAATACTTAAAGAGATACGCAAAA
GCTCTTGGGCATCTCAGCAAATGTGgtcctgaacacttctctgaatttctgaatttgGTG
AAGGATCAGAATCAGTATTGTGAAGCCTTGAAGCTGTACCCCTCTAGCACTCAGGAGTAC
AAGGATATCAGTGATGCGTATGGGGAGTACTTGGTTCAGAAGCAGCTATATGAACAGGCT
GCGCTGATATTTGCTCGTGCTGGCATCTTTGCAAAAGCACTTGATGCTTTTCAGGACAGT
GGCAGCTGGCGGCAAGCACTCTGCATGGCAACGCGGCTTGGTTACACAAAGGATAAGCTG
TCCAGCCTGGCACGGAGCATGGCAGGAAAACTGGTTgaacagagaaaacatgcaGAGGCT
GCCATACTCCTGGAGCAGTACACTGAGGACTATGAGGAGGCTCTTCTCCTGCTCTTAGAA
GGGGCTCTCTGGGAAGAGGCTTTAAGACTGATTCACAAGTATGGCAGACTGGATATCTTG
GAGACCAACTTCAAACCTGCTATTCTGGAAGCTCAGAAGAGTCAGCTGGTCTTCCTGTAT
TCTCAGAAGGCAGCATTTCTTCGCCATAAGAGTCGCCTGCAGGTGGTCCGAGAGCTGAAG
GAGAAGGCTTGTGAGAGCCTGCAGGATTATGAAACGCCAAATTGCCCAGAATTGGATCTT
TTCTCTGAAACGAGCAGTGTTGTGACAGCCAGCGACATGAACAGCAAATATTCACACAGC
AATTCAAGGATATCAGTGCGATCCTCAAAGAACCGGCGCAAGGCTGAGCGCAAGAGGTAC
AGCTTGAAGGAGGGGAGTCCTTTTGAAGATATAGCCCTTCTGGAAGTCCTGGGAGAAAGT
GTTCGTGCTGTTGAGACTGTGAAGGGAGACATACATAtGcttctgaagcagcttgtGTTG
TTTGGTTACAATGAGCAAGCTGGGGCACTGCAGCAAATCCTGGAAGAGATTTTGCAGCTG
ATGGAGACCTCCATCCCAGAAATCTGGACTCCagaTCTACGgcagagctctgtcaACCTG
GTTCTGGGACCCAATTCAACGGCAAACAGCATTATGGCTGCCTATCAGCAGAAGAGGATG
GTGACTCCTGTTGTACAAGATCCAGAATTACTTATTCCACCAAAACTCAATAAAAATCTA
CAATGGAAACTGCATCTTCTCCAG
>Mrps27_GreenWT
TTTAGGTTTCGGCATAGTCCAAATTGCTGGTACTTGAGAGACTGGACCATACATAGCTGG
ATCAGACAATGCTTAAAATATGGTGCACAAGACAAAGCCTtatacacattaaaaaacaag
gttcAGTATGGAATTTTTCCAGATAATTTCACTTTCAATATTTTGTTGGATTGTTttata
aagcagaaGaaataTGAAGATGCTGTGTCAGTAGTAACAGAGATCATGCTGCAAGAAAGT
TTTGATGAATTATCAAcacagcttctttctctttatgtTTTACACCAGCACCTGGCAACT
AAGCATGAACATACGtgggaagaggagaaaaatcttggagcatCGCTAGTGCTCACAGGT
CTCAAGCAAACAAGTACTGTGGGTTTTAGCTCCCAGCTGTATGGCTATGCATTCCTTGGG
AAGGTGGAGTTGAATAAAGGGCTAAGAGCTGTATACAATCTAATGCCACTGATGTGGACA
CCTGGATACTTGAATAGAGCCTTGCAAGTGATGGAGAATGTGGCTTCATTGTCAGGAGAC
AGCAAAATCTGCAAAGAAGCTatTGATGCTTTGGAGACCATTTTGCAGTCTGTCCTTGAA
GCAAAACCTGGTCCAGAATCAGCTGAAGAAGTCAAGGAATTAGAGCAGTCACAGTGTGCA
GAAtcagaagaaacagagcaTTCTAAAGTACCTGAGTACTACAGCCGATTCAAGGAGCTG
TACTCCAAGCTGCATTCACTTGGCAAGGTTGAATCTGGAAGCCTCTTAACCTTAACCACC
CAACTTGTCAAGGAAAAGATGCCAGCATGTGAAGTGGAAGACATTGCAAAATATGAGCAG
AAGCTAAAGGAGTGGGAGCAAGAACAAGCGCTTCTCattgagagagaaagagagatgaga
GAAAAGGCTAAGAAGGAGATGGAAGCTAAGAAGCTAGCTAAAGCATCTGCT
>Mrps27_Yellow1
TTTAGGTTTCGGCATAGTCCAAATTGCTGGTACTTGAGAGACTGGACCATACATAGCTGG
ATCAGACAATGCTTAAAATATGGTGCACAAGACAAAGCCTtatacacattaaaaaacaag
gttcAGTATGGAATTTTTCCAGATAATTTCACTTTCAATATTTTGTTGGATTGTTttata
aagcagaaGaaataTGAAGATGCTGTGTCAGTAGTAACAGAGATCATGCTGCAAGAAAGT
TTTGATGAATTATCAAcacagcttctttctctttatgtTTTACACCAGCACCTGGCAACT
AAGCATGAACATACGtgggaagaggagaaaaatcttggagcatCGCTAGTGCTCACAGGT
CTCAAGCAAACAAGTACTGTGGGTTTTAGCTCCCAGCTGTATGGCTATGCATTCCTTGGG
AAGGTGGAGTTGAATAAAGGGCTAAGAGCTGTATACAATCTAATGCCACTGATGTGGACA
CCTGGATACTTGAATAGAGCCTTGCAAGTGATGGAGAATGTGGCTTCATTGTCAGGAGAC
AGCAAAATCTGCAAAGAAGCTatTGATGCTTTGGAGACCATTTTGCAGTCTGTCCTTGAA
GCAAAACCTGGTCCAGAATCAGCTGAAGAAGTCAAGGAATTAGAGCAGTCACAGTGTGCA
GAAtcagaagaaacagagcaTTCTAAAGTACCTGAGTACTACAGCCGATTCAAGGAGCTG
TACTCCAAGCTGCATTCACTTGGCAAGGTTGAATCTGGAAGCCTCTTAACCTTAACCACC
CAACTTGTCAAGGAAAAGATGCCAGCATGTGAAGTGGAAGACATTGCAAAATATGAGCAG
AAGCTAAAGGAGTGGGAGCAAGAACAAGCGCTTCTCattgagagagaaagagagatgaga
GAAAAGGCTAAGAAGGAGATGGAAGCTAAGAAGCTAGCTAAAGCATCTGCT
>Mrps27_Yellow2
TTTAGGTTTCGGCATAGTCCAAATTGCTGGTACTTGAGAGACTGGACCATACATAGCTGG
ATCAGACAATGCTTAAAATATGGTGCACAAGACAAAGCCTtatacacattaaaaaacaag
gttcAGTATGGAATTTTTCCAGATAATTTCACTTTCAATATTTTGTTGGATTGTTttata
aagcagaaGaaataTGAAGATGCTGTGTCAGTAGTAACAGAGATCATGCTGCAAGAAAGT
TTTGATGAATTATCAAcacagcttctttctctttatgtTTTACACCAGCACCTGGCAACT
AAGCATGAACATACGtgggaagaggagaaaaatcttggagcatCGCTAGTGCTCACAGGT
CTCAAGCAAACAAGTACTGTGGGTTTTAGCTCCCAGCTGTATGGCTATGCATTCCTTGGG
AAGGTGGAGTTGAATAAAGGGCTAAGAGCTGTATACAATCTAATGCCACTGATGTGGACA
CCTGGATACTTGAATAGAGCCTTGCAAGTGATGGAGAATGTGGCTTCATTGTCAGGAGAC
AGCAAAATCTGCAAAGAAGCTatTGATGCTTTGGAGACCATTTTGCAGTCTGTCCTTGAA
GCAAAACCTGGTCCAGAATCAGCTGAAGAAGTCAAGGAATTAGAGCAGTCACAGCGTGCA
GAAtcagaagaaacagagcaTTCTAAAGTACCTGAGTACTACAGCCGATTCAAGGAGCTG
TACTCCAAGCTGCATTCACTTGGCAAGGTTGAATCTGGAAGCCTCTTAACCTTAACCACC
CAACTTGTCAAGGAAAAGATGCCAGCATGTGAAGTGGAAGACATTGCAAAATATGAGCAG
AAGCTAAAGGAGTGGGAGCAAGAACAAGCGCTTCTCattgagagagaaagagagatgaga
GAAAAGGCTAAGAAGGAGATGGAAGCTAAGAAGCTAGCTAAAGCATCTGCT
>Rhobtb3_GreenWT
TCGGTTAATATTGCAGCCTTTGGGAATGAAAGAGATGGGCCTTCTGAGGACAGTCAGCAG
CCAAGCCTGATCTGGAGCTATCTCAGGAGAAGCGCTCTCATTTCTGAGATTGACTGCAGC
TTGTCTGCCAGTCACGTTGGAAACCCAGCTTTTACTGAGTACCAAGCctctgtgtttgga
aatgtCAGACTGGTGGTACGCGACTGTCCTGTCTGGgaTATGTTTGACAGTGACTGGTAT
ACCTCCCGCAGTCTCATTGGAGGAGCTGATATTATTGTGATTAAATACTCCGTCAATGAT
AAGACTTCGTTTCAAGAACTAAAGAACAGTTATGTCCCAATgataaaaaaaacattaaac
caCTGCTCAGTTCCAGTAATATTTTCTGCTATTGGTGCAAGAAAAAATGGAGTGCCTTGT
ACCTGCCCACTGTGCACTTTGGACAGAAGGAGGTGTGTCACCACTGCCGAAGGAGTTCAG
CTTGCCAAGGAACTAGGAGCCACTTACCTCGAGCTGCACACTCTCAATGACTTctacata
cagaaatattttggaggCGTGCTGGAATATTTTATGATCCAAAGTTTGAATCAGAAGTCG
CctgaaaaaatgaagaaaaggaaaaagacgCAGAAGTGTCATCGAGTTCAACCACCTCAG
CTTGGACAGCCAGaaaaaatgccGATCTTGAAGGGCGAAGCCTCGCACTACGACACAGAC
CTGCAcaacctgctctgctgctgccagtgcgCAGATGTGGCATTCTACCCCGAGGACTTC
AGCACAGTGGTGGAGGCTCACAAGGTCATCCTCTGCTCCGTCAGCCACCTCTTCATGCTG
CTTTTTGAGGTGAAAAGCCCCACAGACATCTGCGACACCTCCATCATGCAGACAGCTCAG
AGCCTTTTCACGGTGGAAGCAGAGGCTGCTTTTCCACTGGCGCCCCGTGGCATCCCACCC
TGCATCCCGCTGCTGAAGGTGGTGGTGAAGGATTCTACCTTCTGCTCATGTCTCCCAGAC
ATCCTCCACTTCCTCTATTCAGGTGCTTTCCAATGGGAACGACTAGAAGAGGATATAAAA
AAGAAGGTGAAGGATCcagaaaaaactgaaaatgtgcttGACAAAGTTAAATGCATCCTG
AAAACCCCAGAGAAGTTAAACACTACAAAAGACTGCAGATCTCAACAGATGAAGCAGCTG
TATAATACTTCTCTCAGGCTGTTCTTTAATACGCCTGTCCTAGCTGATGTCATCTTCAAA
ATACAAGATGCAACTGTACCAGCCCACAGAGCAGTTCTGGTAGCTCGCTGTGAGGTAATG
GCAGCCATGTTTAATGGTAATTATCTAGAAGCAAATAGTATTCTGGTTCCAGTGTATGGG
GTTTCCAAAGAcactttcctctcctttctaGAGTATCTTTATACCGACTCCTGCTGTCCA
GctggTATTCTCCAAGCTATGTCTCTCTTGATCTGTGCAGAGATGTATCAAGTAATGAGA
CTCCAGCATATTTGTGAGCTTTACATTATCACACAGCTTCAGAGCATGCCTAGCAGGGAG
CTGGCATCCACAAGTCTCAGCATTGTTAGCTTGTTCAAAAAAGCTAAGttTCACAATTCT
GATTGCCTTTCAACTTGGCTTCTCCATTTTATTGCCACTAACTACCTCATCTTCAGTCAA
AAGCCTGAATTTCAAGATCTTTCAGTGGAGGAGCGCAATTTTGTAGAGATGCACAGATGG
CCTTCGAATTTGTACCTGAAGCAGCTTGCTGATTACAGGAACTACATCCACTCTCAGAAA
TGCCATTGCACAATAATG
>Rhobtb3_Yellow1
TCGGTTAATATTGCAGCCTTTGGGAATGAAAGAGATGGGCCTTCTGAGGACAGTCAGCAG
CCAAGCCTGATCTGGAGCTATCTCAGGAGAAGCGCTCTCATTTCTGAGATTGACTGCAGC
TTGTCTGCCAGTCACGTTGGAAACCCAGCTTTTACTGAGTACCAAGCctctgtgtttgga
aatgtCAGACTGGTGGTACGCGACTGTCCTGTCTGGgaTATGTTTGACAGTGACTGGTAT
ACCTCCCGCAGTCTCATTGGAGGAGCTGATATTATTGTGATTAAATACTCCGTCAATGAT
AAGACTTCGTTTCAAGAACTAAAGAACAGTTATGTCCCAATgataaaaaaaacattaaac
caCTGCTCAGTTCCAGTAATATTTTCTGCTATTGGTGCAAGAAAAAATGGAGTGCCTTGT
ACCTGCCCACTGTGCACTTTGGACAGAAGGAGGTGTGTCACCACTGCCGAAGGAGTTCAG
CTTGCCAAGGAACTAGGAGCCACTTACCTCGAGCTGCACACTCTCAATGACTTctacata
cagaaatattttggaggCGTGCTGGAATATTTTATGATCCAAAGTTTGAATCAGAAGTCG
CctgaaaaaatgaagaaaaggaaaaagacgCAGAAGTGTCATCGAGTTCAACCACCTCAG
CTTGGACAGCCAGaaaaaatgccGATCTTGAAGGGCGAAGCCTCGCACTACGACACAGAC
CTGCAcaacctgctctgctgctgccagtgcgCAGATGTGGCATTCTACCCCGAGGACTTC
AGCACAGTGGTGGAGGCTCACAAGGTCATCCTCTGCTCCGTCAGCCACCTCTTCATGCTG
CTTTTTGAGGTGAAAAGCCCCACAGACATCTGCGACACCTCCATCATGCAGACAGCTCAG
AGCCTTTTCACGGTGGAAGCAGAGGCTGCTTTTCCACTGGCGCCCCGTGGCATCCCACCC
TGCATCCCGCTGCTGAAGGTGGTGGTGAAGGATTCTACCTTCTGCTCATGTCTCCCAGAC
ATCCTCCACTTCCTCTATTCAGGTGCTTTCCAATGGGAACGACTAGAAGAGGATATAAAA
AAGAAGGTGAAGGATCcagaaaaaactgaaaatgtgcttGACAAAGTTAAATGCATCCTG
AAAACCCCAGAGAAGTTAAACACTACAAAAGACTGCAGATCTCAACAGATGAAGCAGCTG
TATAATACTTCTCTCAGGCTGTTCTTTAATACGCCTGTCCTAGCTGATGTCATCTTCAAA
ATACAAGATGCAACTGTACCAGCCCACAGAGCAGTTCTGGTAGCTCGCTGTGAGGTAATG
GCAGCCATGTTTAATGGTAATTATCTAGAAGCAAATAGTATTCTGGTTCCAGTGTATGGG
GTTTCCAAAGAcactttcctctcctttctaGAGTATCTTTATACCGACTCCTGCTGTCCA
GctggTATTCTCCAAGCTATGTCTCTCTTGATCTGTGCAGAGATGTATCAAGTAATGAGA
CTCCAGCATATTTGTGAGCTTTACATTATCACACAGCTTCAGAGCATGCCTAGCAGGGAG
CTGGCATCCACAAGTCTCAGCATTGTTAGCTTGTTCAAAAAAGCTAAGttTCACAATTCT
GATTGCCTTTCAACTTGGCTTCTCCATTTTATTGCCACTAACTACCTCATCTTCAGTCAA
AAGCCTGAATTTCAAGATCTTTCAGTGGAGGAGCGCAATTTTGTAGAGATGCACAGATGG
CCTTCGAATTTGTACCTGAAGCAGCTTGCTGATTACAGGAACTACATCCACTCTCAGAAA
TGCCATTGCACAATAATG
>Rhobtb3_Yellow2
TCGGTTAATATTGCAGCCTTTGGGAATGAAAGAGATGGGCCTTCTGAGGACAGTCAGCAG
CCAAGCCTGATCTGGAGCTATCTCAGGAGAAGCGCTCTCATTTCTGAGATTGACTGCAGC
TTGTCTGCCAGTCACGTTGGAAACCCAGCTTTTACTGAGTACCAAGCctctgtgtttgga
aatgtCAGACTGGTGGTACGCGACTGTCCTGTCTGGgaTATGTTTGACAGTGACTGGTAT
ACCTCCCGCAGTCTCATTGGAGGAGCTGATATTATTGTGATTAAATACTCCGTCAATGAT
AAGACTTCGTTTCAAGAACTAAAGAACAGTTATGTCCCAATgataaaaaaaacattaaac
caCTGCTCAGTTCCAGTAATATTTTCTGCTATTGGTGCAAGAAAAAATGGAGTGCCTTGT
ACCTGCCCACTGTGCACTTTGGACAGAAGGAGGTGTGTCACCACTGCCGAAGGAGTTCAG
CTTGCCAAGGAACTAGGAGCCACTTACCTCGAGCTGCACACTCTCAATGACTTctacata
cagaaatattttggaggCGTGCTGGAATATTTTATGATCCAAAGTTTGAATCAGAAGTCG
CctgaaaaaatgaagaaaaggaaaaagacgCAGAAGTGTCATCGAGTTCAACCACCTCAG
CTTGGACAGCCAGaaaaaatgccGATCTTGAAGGGCGAAGCCTCGCACTACGACACAGAC
CTGCAcaacctgctctgctgctgccagtgcgCAGATGTGGCATTCTACCCCGAGGACTTC
AGCACAGTGGTGGAGGCTCACAAGGTCATCCTCTGCTCCGTCAGCCACCTCTTCATGCTG
CTTTTTGAGGTGAAAAGCCCCACAGACATCTGCGACACCTCCATCATGCAGACAGCTCAG
AGCCTTTTCACGGTGGAAGCAGAGGCTGCTTTTCCACTGGCGCCCCGTGGCATCCCACCC
TGCATCCCGCTGCTGAAGGTGGTGGTGAAGGATTCTACCTTCTGCTCATGTCTCCCAGAC
ATCCTCCACTTCCTCTATTCAGGTGCTTTCCAATGGGAACGACTAGAAGAGGATATAAAA
AAGAAGGTGAAGGATCcagaaaaaactgaaaatgtgcttGACAAAGTTAAATGCATCCTG
AAAACCCCAGAGAAGTTAAACACTACAAAAGACTGCAGATCTCAACAGATGAAGCAGCTG
TATAATACTTCTCTCAGGCTGTTCTTTAATACGCCTGTCCTAGCTGATGTCATCTTCAAA
ATACAAGATGCAACTGTACCAGCCCACAGAGCAGTTCTGGTAGCTCGCTGTGAGGTAATG
GCAGCCATGTTTAATGGTAATTATCTAGAAGCAAATAGTATTCTGGTTCCAGTGTATGGG
GTTTCCAAAGAcactttcctctcctttctaGAGTATCTTTATACCGACTCCTGCTGTCCA
GctggTATTCTCCAAGCTATGTCTCTCTTGATCTGTGCAGAGATGTATCAAGTAATGAGA
CTCCAGCATATTTGTGAGCTTTACATTATCACACAGCTTCAGAGCATGCCTAGCAGGGAG
CTGGCATCCACAAGTCTCAGCATTGTTAGCTTGTTCAAAAAAGCTAAGttTCACAATTCT
GATTGCCTTTCAACTTGGCTTCTCCATTTTATTGCCACTAACTACCTCATCTTCAGTCAA
AAGCCTGAATTTCAAGATCTTTCAGTGGAGGAGCGCAATTTTGTAGAGATGCACAGATGG
CCTTCGAATTTGTACCTGAAGCAGCTTGCTGATTACAGGAACTACATCCACTCTCAGAAA
TGCCATTGCACAATAATG
>Trpm6_GreenWT
CCCAAATCTTGGATTGAAGACGTCTTCTGTAAAAGAGAATGTTCACATATTGTTCCCAGT
TCAAAAGATCCTCACAGGTGTCCTGCAGGATGCCAGGTGTGTCAGAATTTAATCAGaTGT
TGCTGTGGACGGCTGATTGGAGATCACCCAGGAGTGGACTGTAACTGGCCTGTTTATCAG
GCTGCCCCACAGAGAGATGGTGAAGAATGGTCTGTGCAAAACCACACGAAGATGAGTCCA
ACAGATGCATTTGGTACAATCAATTTTCAAGATGGAGATCACACTTTCCATGCTAAGtaT
ATTAGGCTCTCTTATGACAGCAATTTGGAACAGCTGATGCACTTGATGGTTAAGGAATGG
CAGATGGAGTTGCCAAAGCTAGTGATTTCTGTTCATGGAGGCATTCAAAATTTCAAGCTT
CCCTCAAAGATCAAGCAGGTTTTTTGCAAAGGATTGGTGAAGGCTGCTGAGACTACAGGA
GCTTGGATAATTACAGAAGGCATCAACAGCGGAGTGTCCAAGCATGTGGGGGATGCGTTG
AAAGGCCGTGCTTCACCCCACCTGAGAAAGATCTTTGCTGTTGGGATTCCTCCATGGGGT
ATCATAGAGAACCAGAGCGATCTCATTGGAAAAGATgTAGTTTGCCTGTACCAGACACTT
GGTAATCCTCTCAGCAAGCTGAGTACCCTCAACAGCATGCACTCTCATTTTTTAATGGCA
GATGATGGGACTGTAGGCAAGTATGGGAATGAAATGATGCTCAGGAGGAATTTGGAAAAA
TATATATCGCTTCAAAAAATGCACTCAAGAATGGGCCAAAGTGTACCCGTAGTTGGGTTG
GTGGTGGAAGGAGGCCCCAGTGTGATCCTAATGGTGTGGGAGTACGTGAGGGCCAGCCCA
ACTGTCCCTGTGGTGGTCTATGAGGgcactggcagagcAgcagataTCCTGGCTTTCACC
CACAAATACACGGGTGATACGGGGGAGCTACGCCCTCAAGTGAAGGAGGAAGTCTTAGTG
ATGATCCAAAACACGTTTAGCTTGGGACAGAAACAATCCAGTCATCTATTTCACATTTTG
ATGGAATGCATGGAGCACAGAGACTCTATAACCATATTTGATGCGCTGTCAGAAGATCAG
CAGGACATTGATTTGGCAATTCTGACTGCACTCTTGAAAGGTACCAGTATGTCTGCTTCG
GATCAGCTAGATTTGGCATTGGCCTGGAACCAGATAGATGTTGCCAAGAAACACATACTG
GTTTATGGACAACACTGGAAGGTTGGTGCCTTGGAACAGGCAATGCTGGATGCTTTAGTG
ATGGACCGTGTGGATTTTGTGAAGTTGTTAATAGAGCATGGAGTGAACATGCACCGTTTT
CTTACCATATCTCGTTTGGAGGAACTCTACAATACAAAGCAAGGACCATCAAACCTACTT
TTGCATCACCTAGTTCGAGATGTGAAACAGAATACTCTTTCTTTGGATTACAAGATATCG
CTGATTGATATTGGGCTGGTGATAGAATACCTCCTTGGTGGAGCTTACCGGAGCAGCTAC
ACAAGGAAGCATTTCCGAATTCTCTACAATGACctctGcagaaaacacaagAGAGTGCTT
TCCAGCTTTTCCCAGAGCCTGTCTCATTCTCTTCATCAGAATCAGTCGGGTAGCAGAACG
GGATCTGCTGAAAGTACTTTGCATTCTCAATTCTTCAGAACAGCACAGCCGTACAAATAC
AAGGAAAGAACCACTGCTTTCCATAAGTGtaagaagaaatcaaaagaGGGCATAAGTTTT
GCAGAGAACTATGAGTCATCTGGCTTTATATACCCCTATAATGACCTCCTGGTTTGGGCA
GTATtaatgaaaaggcagaagatgGCAATGTTCTTCTGGCAGCATGGAGAGGAAGCCATG
GTCAAAGCTGTTGTGGCTTGTAAACTCTACAGGGCGATGGCACATGAAGCTAAACAGAGC
AACATGGTGGATGACACTTCAGAAGAACTTAAGAAGTATTCAAAGGAATTTGGGCAACTT
GCCTTAGATGTGCTGGAGAAAGCATTCAAACAAAATGAGCAGATGGCCATGAAGTTGCTG
ACCTATGAACTAAAAAACTGGAGCAACTCAACTTGCTTAAAACTAGCAGTGTCTGTGGGA
CTGAGGCCTTTCGTGTCCCATACTTGCACACAGATGCTGCTGACTGATATGTGGATGGGA
CGCCTGAAGATGCGGAAGAACTCCTGGTTTAAGGTCATTATGAGTATTCTCCTGCCTCCC
ACCATCTTGATGCTGGAGTTTAAAAGCAAGGCAGAAATGTCTCATGTGCCTCAGTCTCAA
GACTTCCACCAGTTCACATGGCATCatggggaTcagagcccaAtcAGCTCTAAAGATGCC
TCATCTCTGaagGATTATGATGTGGAGAAGGTTGCTCAGAAGTCTGATGAAAGCCAAGTA
GACGATGGACAAGGAAACCTGCCTGGCACTAGGAAAATCTATGAGTTCTACAATGCACCA
ATTGTCAAGTTCTGGTTTCACACGATGGCGTACATGGTTTTTCTCATGCTCTTCACTTAC
ACTGTATTGGTGAAGATGGAACCAAGACCAAGTGTGCAAGAGTGGCTTGTtatcatttat
attttcagcACTGCTGTTGAAAAAGTTAGGGAGGTTTTTATCTCAGAACCTGGCAAATTC
CTCCAAAAAGTGAAGGTGTGGATTTATGAATACTGGAATTTTACTGATTCTATAGCTATC
ATCGTATTTGTGATTGGTTTTGGCTTGCGCTGGTCCAAACCACCTGTTCAAACTGCAGGG
AGGCTACTTTACTGCTTGGATATAATATTTTGGTATGCTCGACTCCTTGATCTTTTTGCT
GTGAATCAGCATGCTGGCCCATACCTGACAATGATTGGGAAAATGACAGCAAACATGTTC
TATATTGTGGTCATGATGGCCATAGTCCTGTTGAGTTTTGGAGTGTCACGAAAGGCAATC
CTTTCACCAGAAGAACCTCCTTCTTGGACTCTGGCACGAGACATTGTATTTCAGCCTTAC
TGGATGATGTTTGGTGAGGTCTATGCTGGAGAAATAGACGTCTGTGAAACCAATGAAGAC
TGTCCTCCTGGCTCCTTCCTCACGCCATTCCTCCAGGCTGTCTACCTCTTTGTGCAGTAC
ATCATCATGGTCAACTTGCTTATTGCTTTCTTTAAtaatgtttattttgatttgaaatCC
ATATCAAACAAGCTCTGGAAGTACAACAGGTACCGCTACATTATGACTTACCATGAGAAG
CCATGGCTGCCTCCACCATTCATCCTTCTGAGCCACATTGGACTTCTGATAAACTGCATC
TTCCACCATCAGCCTCCAAATGAGCTGGATCAAGAGGAAGGCGATGTTGGACTAAAGCTG
TACCTGAGTGATGAGGAGTTAAAGAAGCTCCACGACTTTGAGGAACAGtgtgtggaaaaa
tattttcatgagaaGAATGAAAGCCTGAGTTCCAGTGGCAGTGAAAGGATTCGTCTGACA
ACAGAAAGaGTGGAAGAGatgtttctgcagcttAAAGAAGTGCATGAGAAGGTATTTTGT
ATCAAGGAGTCTTTACTTTCCCTGGACAGCCAGCTAGGACATTTGCAAGACCTGTCTGCC
TTGACAGTGGACATTCTGAAAGTGCTTTCAGCTGTTGACACCTTGCAGGTGGAAGAAGCT
TTACTGGCTGACACAAAGCTTCGAAGCTGTAGGAAGCTGCCCCATAGCTGGAGCAATGCG
CTCTATTCCAAGACCTTGAGCAGCCTGGAGTGTTTGTATGACAAGAAATACCACTACTAC
AGCATGCCGTCCTCCCTTTTACCCAGCTTGGTAAGGAGTCAGTGGCCATCAGAGTGCAAA
GGCCATGTACTTGGGATGGAGAGTAACAAGGTAGAAGACAGCTCTCAAAAGACAGAAATA
GAAAGTGACACACTCACTTCAGGAGTGTCTTCTGAGACTAAATCAACCTCTAGATACGGA
CAATTTTTGCTGGTGCCCCCTGACCATCAGGGAGGGTCTTTCTCTGAGGATGTCACCTTA
AATTTGTCTTTCTTGAGCACTCCTGACAAGTACAAGGACCATGCATTCAGAGGTGAACTG
AGTAGCATTGTTGTGCAGCAGAATTTGCAGAGTGTCAGCCTCGTTggaaaaaagccagaa
gatTATGAGTGGAACCAGAGAGACTTTGTTACTCATTTGCCATCAGAAAAGACTAATGCC
ATAGAGGCTGATCATTCTCCTGGTCTTCACCCATCGCTGGATATTGAAGAGAGTGCAGCA
CCCTTCTGTGATGACAGGTTAAAAACTAAAGGTGGTTATGTGAACTGGGGATTTTCTGAA
GGCGATGAAAAAGGGGTTTTTAgctcagaaacaGagaagaagACCCTGTGCATACATTCC
ACATATAACAGTGACTGCAATTGCACTGGTAGTCCTCCCAGGCATGTCCAGATAAGAGAA
TCAAAGCCCTTCTTCAACTCAGAGAGGTCACATCGCAGCAGCTTCATCTCTCACAACAAG
CTGAAACGCAGCACCTCCTTCTGGATCAGCCCACTCTGGAGGGATTGGAGTTTCTGCAGG
AGCAGCAGCTTACAGTCAactaagaaagagaaaagagggaaaGcctGCAAGGCCATAGAG
TCTTTACAATCCAGTGAGCTACATCACAGTGAGGCAACAAAAGCACAACAacGAaacaga
gacagaaagtctgggaAAgaaaaAAagaatcaaaaaacCCTTCAGGTGCCGGTGATTAGA
GTGGATGATTGTCCCCAGAACACCCAAGTGAGCTCAGAGCCTGCAGAGATCAATGTCTGG
GATGGGCAagagaaacaCagcaagaaCTGGCTCACCGTGTCTAATTTCAGTCAGCTAAGT
TTGGAACGTCTCAGTTGCATGcaccagaaaatgaaaaatcaagacATTGGTAGGCATACC
ATACCATTCTGTGATTACCTGAGGCATTCTCAAGAGGATTTGAGTAATAGCATATTTGGA
ACCACCAAGAAAAGTAATCAGAACAGGAGTTCATCgTTGAGAACTTCAGAGGAAACTGAC
AaTATGTTTGCCTGCTTGAAAACATCTCAAGATCTGCATCATCACTACTCAGCTGTTGAA
AGGAACAACTTAATGAGACTTGCTCAGACCATACCATTTACACCAGTCCAGCTCTTTGAT
GGAGAGGAAGTGACTGTCTATCGGCTAGAAGAAAGTTCACCTATGAACCTTGATAAAAGC
ATGTCTTCCTGGTCCCAGCGTGGTATGGCTGCAATGATCCAAGTCTTGTCAAGGGAGGAA
ATGGATGGGGGTCTGCGGAGGGCCATGAAGGTCATCTGTACTTGGTCTGAAAATGATGTA
TTAAAGCTGGGACAAGTATTTATTGTGAAGTCTTTTCTGCCAGAGGTGGTTCAGACTTGG
CAAAAGATCTTTCATGATGGCACagtgttgcatctctgcctgaGGgagATCCAACAGCAA
AGGGCTGCCCAGAAGTTAATCTATACCTTCAATCAAGTGAAGCCTCATACTATTCCTTAT
ACTCCAAGGTTCCTGGAAGTTTTCCTCATCTACTGCCATTCAGCGAACCAGTGGCTGACC
ATTGAGAAGTACATGACTGGCGAGTTTCGGAAATACAACAACAATAATGGAGATGAGATT
ACCCCCAGCAGCTTGCTGGAAGAGCTGATGCTGGCCTTCTCTCACTGGACCTACGTGCAC
ACCCGTGGGGAGCTCCTTGTCCTGGATTTGCAAGGTGTTGGGGAGAACCTTACGGATCCA
TCTGTAATTAAACCTGAAGACAAGAAatcTGGAAAGATGGTATTTGGACCAGCAAACCTA
GGAGAAGGTGCAATAAGAAACTTCATCACAAAGCATCGTTGTAACTCTtgctgcaggagg
ctgaaaCTTCCTGATTTGAGAAGTGACTGCACACTGGAAAGGGTCAGTCCAACCTTGGAA
ACAGAAATGGAGACAAGCACCAGAGGAGCTGATGATGCAGATGAGCCTTTGGAGTATGAT
ACACGGCTA
>Trpm6_Yellow1
CCCAAATCTTGGATTGAAGACGTCTTCTGTAAAAGAGAATGTTCACATATTGTTCCCAGT
TCAAAAGATCCTCACAGGTGTCCTGCAGGATGCCAGGTGTGTCAGAATTTAATCAGaTGT
TGCTGTGGACGGCTGATTGGAGATCACCCAGGAGTGGACTGTAACTGGCCTGTTTATCAG
GCTGCCCCACAGAGAGATGGTGAAGAATGGTCTGTGCAAAACCACACGAAGATGAGTCCA
ACAGATGCATTTGGTACAATCAATTTTCAAGATGGAGATCACACTTTCCATGCTAAGtaT
ATTAGGCTCTCTTATGACAGCAATTTGGAACAGCTGATGCACTTGATGGTTAAGGAATGG
CAGATGGAGTTGCCAAAGCTAGTGATTTCTGTTCATGGAGGCATTCAAAATTTCAAGCTT
CCCTCAAAGATCAAGCAGGTTTTTTGCAAAGGATTGGTGAAGGCTGCTGAGACTACAGGA
GCTTGGATAATTACAGAAGGCATCAACAGCGGAGTGTCCAAGCATGTGGGGGATGCGTTG
AAAGGCCGTGCTTCACCCCACCTGAGAAAGATCTTTGCTGTTGGGATTCCTCCATGGGGT
ATCATAGAGAACCAGAGCGATCTCATTGGAAAAGATgTAGTTTGCCTGTACCAGACACTT
GGTAATCCTCTCAGCAAGCTGAGTACCCTCAACAGCATGCACTCTCATTTTTTAATGGCA
GATGATGGGACTGTAGGCAAGTATGGGAATGAAATGATGCTCAGGAGGAATTTGGAAAAA
TATATATCGCTTCAAAAAATGCACTCAAGAATGGGCCAAAGTGTACCCGTAGTTGGGTTG
GTGGTGGAAGGAGGCCCCAGTGTGATCCTAATGGTGTGGGAGTACGTGAGGGCCAGCCCA
ACTGTCCCTGTGGTGGTCTATGAGGgcactggcagagcAgcagataTCCTGGCTTTCACC
CACAAATACACGGGTGATACGGGGGAGCTACGCCCTCAAGTGAAGGAGGAAGTCTTAGTG
ATGATCCAAAACACGTTTAGCTTGGGACAGAAACAATCCAGTCATCTATTTCACATTTTG
ATGGAATGCATGGAGCACAGAGACTCTATAACCATATTTGATGCGCTGTCAGAAGATCAG
CAGGACATTGATTTGGCAATTCTGACTGCACTCTTGAAAGGTACCAGTATGTCTGCTTCG
GATCAGCTAGATTTGGCATTGGCCTGGAACCAGATAGATGTTGCCAAGAAACACATACTG
GTTTATGGACAACACTGGAAGGTTGGTGCCTTGGAACAGGCAATGCTGGATGCTTTAGTG
ATGGACCGTGTGGATTTTGTGAAGTTGTTAATAGAGCATGGAGTGAACATGCACCGTTTT
CTTACCATATCTCGTTTGGAGGAACTCTACAATACAAAGCAAGGACCATCAAACCTACTT
TTGCATCACCTAGTTCGAGATGTGAAACAGAATACTCTTTCTTTGGATTACAAGATATCG
CTGATTGATATTGGGCTGGTGATAGAATACCTCCTTGGTGGAGCTTACCGGAGCAGCTAC
ACAAGGAAGCATTTCCGAATTCTCTACAATGACctctGcagaaaacacaagAGAGTGCTT
TCCAGCTTTTCCCAGAGCCTGTCTCATTCTCTTCATCAGAATCAGTCGGGTAGCAGAACG
GGATCTGCTGAAAGTACTTTGCATTCTCAATTCTTCAGAACAGCACAGCCGTACAAATAC
AAGGAAAGAACCACTGCTTTCCATAAGTGtaagaagaaatcaaaagaGGGCATAAGTTTT
GCAGAGAACTATGAGTCATCTGGCTTTATATACCCCTATAATGACCTCCTGGTTTGGGCA
GTATtaatgaaaaggcagaagatgGCAATGTTCTTCTGGCAGCATGGAGAGGAAGCCATG
GTCAAAGCTGTTGTGGCTTGTAAACTCTACAGGGCGATGGCACATGAAGCTAAACAGAGC
AACATGGTGGATGACACTTCAGAAGAACTTAAGAAGTATTCAAAGGAATTTGGGCAACTT
GCCTTAGATGTGCTGGAGAAAGCATTCAAACAAAATGAGCAGATGGCCATGAAGTTGCTG
ACCTATGAACTAAAAAACTGGAGCAACTCAACTTGCTTAAAACTAGCAGTGTCTGTGGGA
CTGAGGCCTTTCGTGTCCCATACTTGCACACAGATGCTGCTGACTGATATGTGGATGGGA
CGCCTGAAGATGCGGAAGAACTCCTGGTTTAAGGTCATTATGAGTATTCTCCTGCCTCCC
ACCATCTTGATGCTGGAGTTTAAAAGCAAGGCAGAAATGTCTCATGTGCCTCAGTCTCAA
GACTTCCACCAGTTCACATGGCATCatggggaTcagagcccaAtcAGCTCTAAAGATGCC
TCATCTCTGaagGATTATGATGTGGAGAAGGTTGCTCAGAAGTCTGATGAAAGCCAAGTA
GACGATGGACAAGGAAACCTGCCTGGCACTAGGAAAATCTATGAGTTCTACAATGCACCA
ATTGTCAAGTTCTGGTTTCACACGATGGCGTACATGGTTTTTCTCATGCTCTTCACTTAC
ACTGTATTGGTGAAGATGGAACCAAGACCAAGTGTGCAAGAGTGGCTTGTtatcatttat
attttcagcACTGCTGTTGAAAAAGTTAGGGAGGTTTTTATCTCAGAACCTGGCAAATTC
CTCCAAAAAGTGAAGGTGTGGATTTATGAATACTGGAATTTTACTGATTCTATAGCTATC
ATCGTATTTGTGATTGGTTTTGGCTTGCGCTGGTCCAAACCACCTGTTCAAACTGCAGGG
AGGCTACTTTACTGCTTGGATATAATATTTTGGTATGCTCGACTCCTTGATCTTTTTGCT
GTGAATCAGCATGCTGGCCCATACCTGACAATGATTGGGAAAATGACAGCAAACATGTTC
TATATTGTGGTCATGATGGCCATAGTCCTGTTGAGTTTTGGAGTGTCACGAAAGGCAATC
CTTTCACCAGAAGAACCTCCTTCTTGGACTCTGGCACGAGACATTGTATTTCAGCCTTAC
TGGATGATGTTTGGTGAGGTCTATGCTGGAGAAATAGACGTCTGTGAAACCAATGAAGAC
TGTCCTCCTGGCTCCTTCCTCACGCCATTCCTCCAGGCTGTCTACCTCTTTGTGCAGTAC
ATCATCATGGTCAACTTGCTTATTGCTTTCTTTAAtaatgtttattttgatttgaaatCC
ATATCAAACAAGCTCTGGAAGTACAACAGGTACCGCTACATTATGACTTACCATGAGAAG
CCATGGCTGCCTCCACCATTCATCCTTCTGAGCCACATTGGACTTCTGATAAACTGCATC
TTCCACCATCAGCCTCCAAATGAGCTGGATCAAGAGGAAGGCGATGTTGGACTAAAGCTG
TACCTGAGTGATGAGGAGTTAAAGAAGCTCCACGACTTTGAGGAACAGtgtgtggaaaaa
tattttcatgagaaGAATGAAAGCCTGAGTTCCAGTGGCAGTGAAAGGATTCGTCTGACA
ACAGAAAGaGTGGAAGAGatgtttctgcagcttAAAGAAGTGCATGAGAAGGTATTTTGT
ATCAAGGAGTCTTTACTTTCCCTGGACAGCCAGCTAGGACATTTGCAAGACCTGTCTGCC
TTGACAGTGGACATCCTGAAAGTGCTTTCAGCTGTTGACACCTTGCAGGTGGAAGAAGCT
TTACTGGCTGACACAAAGCTTCGAAGCTGTAGGAAGCTGCCCCATAGCTGGAGCAATGCG
CTCTATTCCAAGACCTTGAGCAGCCTGGAGTGTTTGTATGACAAGAAATACCACTACTAC
AGCATGCCGTCCTCCCTTTTACCCAGCTTGGTAAGGAGTCAGTGGCCATCAGAGTGCAAA
GGCCATGTACTTGGGATGGAGAGTAACAAGGTAGAAGACAGCTCTCAAAAGACAGAAATA
GAAAGTGACACACTCACTTCAGGAGTATCTTCTGAGACTAAATCAACCTCTAGATACGGA
CAATTTTTGCTGGTGCCCCCTGACCATCAGGGAGGGTCTTTCTCTGAGGATGTCACCTTA
AATTTGTCTTTCTTGAGCACTCCTGACAAGTACAAGGACCATGCATTCAGAGGTGAACTG
AGTAGCATTGTTGTGCAGCAGAATTTGCAGAGTGTCAGCCTCGTTggaaaaaagccagaa
gatTATGAGTGGAACCAGAGAGACTTTGTTACTCATTTGCCATCAGAAAAGACTAATGCT
ATAGAGGCTGATCATTCTCCTGGTCTTCACCCATCGCTGGATATTGAAGAGAGTGCAGCA
CCCTTCTGTGATGACAGGTTAAAAACTAAAGGTGGTTATGTGAACTGGGGATTTTCTGAA
GGCGATGAAAAAGGGGTTTTTAgctcagaaacaGagaagaagACCCTGTGCATACATTCC
ACATATAACAGTGACTGCAATTGCACTGGTAGTCCTCCCAGGCATGTCCAGATAAGAGAA
TCAAAGCCCTTCTTCAACTCAGAGAGGTCACATCGCAGCAGCTTCATCTCTCACAACAAG
CTGAAACGCAGCACCTCCTTCTGGATCAGCCCACTCTGGAGGGATTGGAGTTTCTGCAGG
AGCAGCAGCTTACAGTCAactaagaaagagaaaagagggaaaGcctGCAAGGCCATAGAG
TCTTTACAATCCAGTGAGCTACATCACAGTGAGGCAACAAAAGCACAACAacGAaacaga
gacagaaagtctgggaAAgaaaaAAagaatcaaaaaacCCTTCAGGTGCCGGTGATTAGA
GTGGATGATTGTCCCCAGAACACCCAAGTGAGCTCAGAGCCTGCAGAGATCAATGTCTGG
GATGGGCAagagaaacaCagcaagaaCTGGCTCACCGTGTCTAATTTCAGTCAGCTAAGT
TTGGAACGTCTCAGTTGCATGcaccagaaaatgaaaaatcaagacATTGGTAGGCATACC
ATACCATTCTGTGATTACCTGAGGCATTCTCAAGAGGATTTGAGTAATAGCATATTTGGA
ACCACCAAGAAAAGTAATCAGAACAGGAGTTCATCgTTGAGAACTTCAGAGGAAACTGAC
AaTATGTTTGCCTGCTTGAAAACATCTCAAGATCTGCATCATCACTACTCAGCTGTTGAA
AGGAACAACTTAATGAGACTTGCTCAGACCATACCATTTACACCAGTCCAGCTCTTTGAT
GGAGAGGAAGTGACTGTCTATCGGCTAGAAGAAAGTTCACCTATGAACCTTGATAAAAGC
ATGTCTTCCTGGTCCCAGCGTGGTATGGCTGCAATGATCCAAGTCTTGTCAAGGGAGGAA
ATGGATGGGGGTCTGCGGAGGGCCATGAAGGTCATCTGTACTTGGTCTGAAAATGATGTA
TTAAAGCTGGGACAAGTATTTATTGTGAAGTCTTTTCTGCCAGAGGTGGTTCAGACTTGG
CAAAAGATCTTTCATGATGGCACagtgttgcatctctgcctgaGGgagATCCAACAGCAA
AGGGCTGCCCAGAAGTTAATCTATACCTTCAATCAAGTGAAGCCTCATACTATTCCTTAT
ACTCCAAGGTTCCTGGAAGTTTTCCTCATCTACTGCCATTCAGCGAACCAGTGGCTGACC
ATTGAGAAGTACATGACTGGCGAGTTTCGGAAATACAACAACAATAATGGAGATGAGATT
ACCCCCAGCAGCTTGCTGGAAGAGCTGATGCTGGCCTTCTCTCACTGGACCTACGTGCAC
ACCCGTGGGGAGCTCCTTGTCCTGGATTTGCAAGGTGTTGGGGAGAACCTTACGGATCCA
TCTGTAATTAAACCTGAAGACAAGAAatcTGGAAAGATGGTATTTGGACCAGCAAACCTA
GGAGAAGGTGCAATAAGAAACTTCATCACAAAGCATCGTTGTAACTCTtgctgcaggagg
ctgaaaCTTCCTGATTTGAGAAGTGACTGCACACTGGAAAGGGTCAGTCCAACCTTGGAA
ACAGAAATGGAGACAAGCACCAGAGGAGCTGATGATGCAGATGAGCCTTTGGAGTATGAT
ACACGGCTA
>Trpm6_Yellow2
CCCAAATCTTGGATTGAAGACGTCTTCTGTAAAAGAGAATGTTCACATATTGTTCCCAGT
TCAAAAGATCCTCACAGGTGTCCTGCAGGATGCCAGGTGTGTCAGAATTTAATCAGaTGT
TGCTGTGGACGGCTGATTGGAGATCACCCAGGAGTGGACTGTAACTGGCCTGTTTATCAG
GCTGCCCCACAGAGAGATGGTGAAGAATGGTCTGTGCAAAACCACACGAAGATGAGTCCA
ACAGATGCATTTGGTACAATCAATTTTCAAGATGGAGATCACACTTTCCATGCTAAGtaT
ATTAGGCTCTCTTATGACAGCAATTTGGAACAGCTGATGCACTTGATGGTTAAGGAATGG
CAGATGGAGTTGCCAAAGCTAGTGATTTCTGTTCATGGAGGCATTCAAAATTTCAAGCTT
CCCTCAAAGATCAAGCAGGTTTTTTGCAAAGGATTGGTGAAGGCTGCTGAGACTACAGGA
GCTTGGATAATTACAGAAGGCATCAACAGCGGAGTGTCCAAGCATGTGGGGGATGCGTTG
AAAGGCCGTGCTTCACCCCACCTGAGAAAGATCTTTGCTGTTGGGATTCCTCCATGGGGT
ATCATAGAGAACCAGAGCGATCTCATTGGAAAAGATgTAGTTTGCCTGTACCAGACACTT
GGTAATCCTCTCAGCAAGCTGAGTACCCTCAACAGCATGCACTCTCATTTTTTAATGGCA
GATGATGGGACTGTAGGCAAGTATGGGAATGAAATGATGCTCAGGAGGAATTTGGAAAAA
TATATATCGCTTCAAAAAATGCACTCAAGAATGGGCCAAAGTGTACCCGTAGTTGGGTTG
GTGGTGGAAGGAGGCCCCAGTGTGATCCTAATGGTGTGGGAGTACGTGAGGGCCAGCCCA
ACTGTCCCTGTGGTGGTCTATGAGGgcactggcagagcAgcagataTCCTGGCTTTCACC
CACAAATACACGGGTGATACGGGGGAGCTACGCCCTCAAGTGAAGGAGGAAGTCTTAGTG
ATGATCCAAAACACGTTTAGCTTGGGACAGAAACAATCCAGTCATCTATTTCACATTTTG
ATGGAATGCATGGAGCACAGAGACTCTATAACCATATTTGATGCGCTGTCAGAAGATCAG
CAGGACATTGATTTGGCAATTCTGACTGCACTCTTGAAAGGTACCAGTATGTCTGCTTCG
GATCAGCTAGATTTGGCATTGGCCTGGAACCAGATAGATGTTGCCAAGAAACACATACTG
GTTTATGGACAACACTGGAAGGTTGGTGCCTTGGAACAGGCAATGCTGGATGCTTTAGTG
ATGGACCGTGTGGATTTTGTGAAGTTGTTAATAGAGCATGGAGTGAACATGCACCGTTTT
CTTACCATATCTCGTTTGGAGGAACTCTACAATACAAAGCAAGGACCATCAAACCTACTT
TTGCATCACCTAGTTCGAGATGTGAAACAGAATACTCTTTCTTTGGATTACAAGATATCG
CTGATTGATATTGGGCTGGTGATAGAATACCTCCTTGGTGGAGCTTACCGGAGCAGCTAC
ACAAGGAAGCATTTCCGAATTCTCTACAATGACctctGcagaaaacacaagAGAGTGCTT
TCCAGCTTTTCCCAGAGCCTGTCTCATTCTCTTCATCAGAATCAGTCGGGTAGCAGAACG
GGATCTGCTGAAAGTACTTTGCATTCTCAATTCTTCAGAACAGCACAGCCGTACAAATAC
AAGGAAAGAACCACTGCTTTCCATAAGTGtaagaagaaatcaaaagaGGGCATAAGTTTT
GCAGAGAACTATGAGTCATCTGGCTTTATATACCCCTATAATGACCTCCTGGTTTGGGCA
GTATtaatgaaaaggcagaagatgGCAATGTTCTTCTGGCAGCATGGAGAGGAAGCCATG
GTCAAAGCTGTTGTGGCTTGTAAACTCTACAGGGCGATGGCACATGAAGCTAAACAGAGC
AACATGGTGGATGACACTTCAGAAGAACTTAAGAAGTATTCAAAGGAATTTGGGCAACTT
GCCTTAGATGTGCTGGAGAAAGCATTCAAACAAAATGAGCAGATGGCCATGAAGTTGCTG
ACCTATGAACTAAAAAACTGGAGCAACTCAACTTGCTTAAAACTAGCAGTGTCTGTGGGA
CTGAGGCCTTTCGTGTCCCATACTTGCACACAGATGCTGCTGACTGATATGTGGATGGGA
CGCCTGAAGATGCGGAAGAACTCCTGGTTTAAGGTCATTATGAGTATTCTCCTGCCTCCC
ACCATCTTGATGCTGGAGTTTAAAAGCAAGGCAGAAATGTCTCATGTGCCTCAGTCTCAA
GACTTCCACCAGTTCACATGGCATCatggggaTcagagcccaAtcAGCTCTAAAGATGCC
TCATCTCTGaagGATTATGATGTGGAGAAGGTTGCTCAGAAGTCTGATGAAAGCCAAGTA
GACGATGGACAAGGAAACCTGCCTGGCACTAGGAAAATCTATGAGTTCTACAATGCACCA
ATTGTCAAGTTCTGGTTTCACACGATGGCGTACATGGTTTTTCTCATGCTCTTCACTTAC
ACTGTATTGGTGAAGATGGAACCAAGACCAAGTGTGCAAGAGTGGCTTGTtatcatttat
attttcagcACTGCTGTTGAAAAAGTTAGGGAGGTTTTTATCTCAGAACCTGGCAAATTC
CTCCAAAAAGTGAAGGTGTGGATTTATGAATACTGGAATTTTACTGATTCTATAGCTATC
ATCGTATTTGTGATTGGTTTTGGCTTGCGCTGGTCCAAACCACCTGTTCAAACTGCAGGG
AGGCTACTTTACTGCTTGGATATAATATTTTGGTATGCTCGACTCCTTGATCTTTTTGCT
GTGAATCAGCATGCTGGCCCATACCTGACAATGATTGGGAAAATGACAGCAAACATGTTC
TATATTGTGGTCATGATGGCCATAGTCCTGTTGAGTTTTGGAGTGTCACGAAAGGCAATC
CTTTCACCAGAAGAACCTCCTTCTTGGACTCTGGCACGAGACATTGTATTTCAGCCTTAC
TGGATGATGTTTGGTGAGGTCTATGCTGGAGAAATAGACGTCTGTGAAACCAATGAAGAC
TGTCCTCCTGGCTCCTTCCTCACGCCATTCCTCCAGGCTGTCTACCTCTTTGTGCAGTAC
ATCATCATGGTCAACTTGCTTATTGCTTTCTTTAAtaatgtttattttgatttgaaatCC
ATATCAAACAAGCTCTGGAAGTACAACAGGTACCGCTACATTATGACTTACCATGAGAAG
CCATGGCTGCCTCCACCATTCATCCTTCTGAGCCACATTGGACTTCTGATAAACTGCATC
TTCCACCATCAGCCTCCAAATGAGCTGGATCAAGAGGAAGGCGATGTTGGACTAAAGCTG
TACCTGAGTGATGAGGAGTTAAAGAAGCTCCACGACTTTGAGGAACAGtgtgtggaaaaa
tattttcatgagaaGAATGAAAGCCTGAGTTCCAGTGGCAGTGAAAGGATTCGTCTGACA
ACAGAAAGaGTGGAAGAGatgtttctgcagcttAAAGAAGTGCATGAGAAGGTATTTTGT
ATCAAGGAGTCTTTACTTTCCCTGGACAGCCAGCTAGGACATTTGCAAGACCTGTCTGCC
TTGACAGTGGACATTCTGAAAGTGCTTTCAGCTGTTGACACCTTGCAGGTGGAAGAAGCT
TTACTGGCTGACACAAAGCTTCGAAGCTGTAGGAAGCTGCCCCATAGCTGGAGCAATGCG
CTCTATTCCAAGACCTTGAGCAGCCTGGAGTGTTTGTATGACAAGAAATACCACTACTAC
AGCATGCCGTCCTCCCTTTTACCCAGCTTGGTAAGGAGTCAGTGGCCATCAGAGTGCAAA
GGCCATGTACTTGGGATGGAGAGTAACAAGGTAGAAGACAGCTCTCAAAAGACAGAAATA
GAAAGTGACACACTCACTTCAGGAGTGTCTTCTGAGACTAAATCAACCTCTAGATACGGA
CAATTTTTGCTGGTGCCCCCTGACCATCAGGGAGGGTCTTTCTCTGAGGATGTCACCTTA
AATTTGTCTTTCTTGAGCACTCCTGACAAGTACAAGGACCATGCATTCAGAGGTGAACTG
AGTAGCATTGTTGTGCAGCAGAATTTGCAGAGTGTCAGCCTCGTTggaaaaaagccagaa
gatTATGAGTGGAACCAGAGAGACTTTGTTACTCATTTGCCATCAGAAAAGACTAATGCC
ATAGAGGCTGATCATTCTCCTGGTCTTCACCCATCGCTGGATATTGAAGAGAGTGCAGCA
CCCTTCTGTGATGACAGGTTAAAAACTAAAGGTGGTTATGTGAACTGGGGATTTTCTGAA
GGCGATGAAAAAGGGGTTTTTAgctcagaaacaGagaagaagACCCTGTGCATACATTCC
ACATATAACAGTGACTGCAATTGCACTGGTAGTCCTCCCAGGCATGTCCAGATAAGAGAA
TCAAAGCCCTTCTTCAACTCAGAGAGGTCACATCGCAGCAGCTTCATCTCTCACAACAAG
CTGAAACGCAGCACCTCCTTCTGGATCAGCCCACTCTGGAGGGATTGGAGTTTCTGCAGG
AGCAGCAGCTTACAGTCAactaagaaagagaaaagagggaaaGcctGCAAGGCCATAGAG
TCTTTACAATCCAGTGAGCTACATCACAGTGAGGCAACAAAAGCACAACAacGAaacaga
gacagaaagtctgggaAAgaaaaAAagaatcaaaaaacCCTTCAGGTGCCGGTGATTAGA
GTGGATGATTGTCCCCAGAACACCCAAGTGAGCTCAGAGCCTGCAGAGATCAATGTCTGG
GATGGGCAagagaaacaCagcaagaaCTGGCTCACCGTGTCTAATTTCAGTCAGCTAAGT
TTGGAACGTCTCAGTTGCATGcaccagaaaatgaaaaatcaagacATTGGTAGGCATACC
ATACCATTCTGTGATTACCTGAGGCATTCTCAAGAGGATTTGAGTAATAGCATATTTGGA
ACCACCAAGAAAAGTAATCAGAACAGGAGTTCATCgTTGAGAACTTCAGAGGAAACTGAC
AaTATGTTTGCCTGCTTGAAAACATCTCAAGATCTGCATCATCACTACTCAGCTGTTGAA
AGGAACAACTTAATGAGACTTGCTCAGACCATACCATTTACACCAGTCCAGCTCTTTGAT
GGAGAGGAAGTGACTGTCTATCGGCTAGAAGAAAGTTCACCTATGAACCTTGATAAAAGC
ATGTCTTCCTGGTCCCAGCGTGGTATGGCTGCAATGATCCAAGTCTTGTCAAGGGAGGAA
ATGGATGGGGGTCTGCGGAGGGCCATGAAGGTCATCTGTACTTGGTCTGAAAATGATGTA
TTAAAGCTGGGACAAGTATTTATTGTGAAGTCTTTTCTGCCAGAGGTGGTTCAGACTTGG
CAAAAGATCTTTCATGATGGCACagtgttgcatctctgcctgaGGgagATCCAACAGCAA
AGGGCTGCCCAGAAGTTAATCTATACCTTCAATCAAGTGAAGCCTCATACTATTCCTTAT
ACTCCAAGGTTCCTGGAAGTTTTCCTCATCTACTGCCATTCAGCGAACCAGTGGCTGACC
ATTGAGAAGTACATGACTGGCGAGTTTCGGAAATACAACAACAATAATGGAGATGAGATT
ACCCCCAGCAGCTTGCTGGAAGAGCTGATGCTGGCCTTCTCTCACTGGACCTACGTGCAC
ACCCGTGGGGAGCTCCTTGTCCTGGATTTGCAAGGTGTTGGGGAGAACCTTACGGATCCA
TCTGTAATTAAACCTGAAGACAAGAAatcTGGAAAGATGGTATTTGGACCAGCAAACCTA
GGAGAAGGTGCAATAAGAAACTTCATCACAAAGCATCGTTGTAACTCTtgctgcaggagg
ctgaaaCTTCCTGATTTGAGAAGTGACTGCACACTGGAAAGGGTCAGTCCAACCTTGGAA
ACAGAAATGGAGACAAGCACCAGAGGAGCTGATGATGCAGATGAGCCTTTGGAGTATGAT
ACACGGCTA
>Ca5b_GreenWT
GTGCATCCACTCTGGCAGAGTCCGCTTACAATTCCTGGAGGCAGCCGACAGTCTCCTATC
AATATCCAGTGGAGAGACAGTGTTTATGACCCCTTCCTGAAGCCTCTGAAAATCAGCTAT
GACCCAGCAACGTGCCTTCACATCTGGAACAACGGCTATTCATTCCTGGTTGAGTTTGAT
GATTCTACCGATAGATCAAtaaTTGATGGAGGTCCCTTGGAAAACCAATACAGGCTAAAG
CAGTTCCACTTCCATTGGGGAGCTATAAATGACTGGGGTTCGGAGCACACAATTGACTGT
AAATTTTACCCAGCAGAGttgCATTTAGTACACTGGAATGCCGTTGTGTACCCAACGTTT
GAAGAAGCTGTAATGGAAGGTAACGGCTTGGCTGTTATTGGAGTGTTTTTAAAGCTAGGA
GCACGTCATGAAGGGCTGCAGACACTGGTTGATGCCTTGCCAGCAGTTAAACACAAA
>Ca5b_Yellow1
GTGCATCCACTCTGGCAGAGTCCGCTTACAATTCCTGGAGGCAGCCGACAGTCTCCTATC
AATATCCAGTGGAGAGACAGTGTTTATGACCCCTTCCTGAAGCCTCTGAAAATCAGCTAT
GACCCAGCAACGTGCCTTCACATCTGGAACAACGGCTATTCATTCCTGGTTGAGTTTGAT
GATTCTACCGATAGATCAAtaaTTGATGGAGGTCCCTTGGAAAACCAATACAGGCTAAAG
CAGTTCCACTTCCATTGGGGAGCTATAAATGACTGGGGTTCGGAGCACACAATTGACTGT
AAATTTTACCCAGCAGAGttgCATTTAGTACACTGGAATGCCGTTGTGTACCCAACGTTT
GAAGAAGCTGTAATGGAAGGTAACGGCTTGGCTGTTATTGGAGTGTTTTTAAAGCTAGGA
GCACGTCATGAAGGGCTGCAGACACTGGTTGATGCCTTGCCAGCAGTTAAACACAAA
>Ca5b_Yellow2
GTGCATCCACTCTGGCAGAGTCCGCTTACAATTCCTGGAGGCAGCCGACAGTCTCCTATC
AATATCCAGTGGAGAGACAGTGTTTATGACCCCTTCCTGAAGCCTCTGAAAATCAGCTAT
GACCCAGCAACGTGCCTTCACATCTGGAACAACGGCTATTCATTCCTGGTTGAGTTTGAT
GATTCTACCGATAGATCAAtaaTTGATGGAGGTCCCTTGGAAAACCAATACAGGCTAAAG
CAGTTCCACTTCCATTGGGGAGCTATAAATGACTGGGGTTCGGAGCACACAATTGACTGT
AAATTTTACCCAGCAGAGttgCATTTAGTACACTGGAATGCCGTTGTGTACCCAACGTTT
GAAGAAGCTGTAATGGAAGGTAACGGCTTGGCTGTTATTGGAGTGTTTTTAAAGCTAGGA
GCACGTCATGAAGGGCTGCAGACACTGGTTGATGCCTTGCCAGCAGTTAAACACAAA
>Smim15_GreenWT
atgaTTGATATTAAAGCCTGGGCTGAATACATCGTGGAGTGGGCTGCAAAGGACCCATAC
GGCTTTCTTACTACCGTGATCTTGGCCCTTACACCATTGTTCATAATTAGTGCAGCGCTT
TCATGGAAGCTTGCAAAAATGATTGAGGCCAGGGAGCGagagcaaaagaagaaacagaaa
cgCCAAGAGAATATTGCAAAAGCCAAACGAACAAAGAAggat
>Smim15_Yellow1
atgaTTGATATTAAAGCCTGGGCTGAATACATCGTGGAGTGGGCTGCAAAGGACCCATAC
GGCTTTCTTACTACCGTGATCTTGGCCCTTACACCATTGTTCATAATTAGTGCAGCGCTT
TCATGGAAGCTTGCAAAAATGATTGAGGCCAGGGAGCGagagcaaaagaagaaacagaaa
cgCCAAGAGAATATTGCAAAAGCCAAACGAACAAAGAAggat
>Smim15_Yellow2
atgaTTGATATTAAAGCCTGGGCTGAATACATCGTGGAGTGGGCTGCAAAGGACCCATAC
GGCTTTCTTACTACCGTGATCTTGGCCCTTACACCATTGTTCATAATTAGTGCAGCGCTT
TCATGGAAGCTTGCAAAAATGATTGAGGCCAGGGAGCGagagcaaaagaagaaacagaaa
cgCCAAGAGAATATTGCAAAAGCCAAACGAACAAAGAAggat
>Cebpg_0_GreenWT
ATGAGCAAGACATCCCAACAGAACACCACTACAGATGCAAATGGAGTAAGCGTGATTCAC
ACCCAAGCACACACCAGTGGTTTGCAGCAGGTTCCCCAGCTGGTGCCTGTTAGTCCTGGT
GGTGGAGGCAAAGCTGTGCCTCCGAGCAAACAGGGAAAGAAAAATTCTTTTGTGGATAGG
AACAGTGATGAGTATCGTAAGCGCAGAGAGCGAAACAACATGGCAGTGAAAAAGAGCCGg
ttaaaaagcaagcagaaagcacaagaCACGCTGCAGAGGGTCAACCagctcaaagaagaa
aatgaacgTTTAGAGGCAAAAATAAAGCTCCTGACCAAGGAGCTGAGTGTACTGAAAGAC
TTGTTCCTTGAGCACGCACACAGCCTTGCAGACAATGTGCAACCTGTTGGCACTGAAACC
ACCacaacaaatCcagaaaacGATGGACAG
>Cebpg_0_Yellow1
ATGAGCAAGACATCCCAACAGAACACCACTACAGATGCAAATGGAGTAAGCGTGATTCAC
ACCCAAGCACACACCAGTGGTTTGCAGCAGGTTCCCCAGCTGGTGCCTGTTAGTCCTGGT
GGTGGAGGCAAAGCTGTGCCTCCGAGCAAACAGGGAAAGAAAAATTCTTTTGTGGATAGG
AACAGTGATGAGTATCGTAAGCGCAGAGAGCGAAACAACATGGCAGTGAAAAAGAGCCGg
ttaaaaagcaagcagaaagcacaagaCACGCTGCAGAGGGTCAACCagctcaaagaagaa
aatgaacgTTTAGAGGCAAAAATAAAGCTCCTGACCAAGGAGCTGAGTGTACTGAAAGAC
TTGTTCCTTGAGCACGCACACAGCCTTGCAGACAATGTGCAACCTGTTGGCACTGAAACC
ACCacaacaaatCcagaaaacAATGGACAG
>Cebpg_0_Yellow2
ATGAGCAAGACATCCCAACAGAACACCACTACAGATGCAAATGGAGTAAGCGTGATTCAC
ACCCAAGCACACACCAGTGGTTTGCAGCAGGTTCCCCAGCTGGTGCCTGTTAGTCCTGGT
GGTGGAGGCAAAGCTGTGCCTCCGAGCAAACAGGGAAAGAAAAATTCTTTTGTGGATAGG
AACAGTGATGAGTATCGTAAGCGCAGAGAGCGAAACAACATGGCAGTGAAAAAGAGCCGg
ttaaaaagcaagcagaaagcacaagaCACGCTGCAGAGGGTCAACCagctcaaagaagaa
aatgaacgTTTAGAGGCAAAAATAAAGCTCCTGACCAAGGAGCTGAGTGTACTGAAAGAC
TTGTTCCTTGAGCACGCACACAGCCTTGCAGACAATGTGCAACCTGTTGGCACTGAAACC
ACCacaacaaatCcagaaaacGATGGACAG
>Ric1_GreenWT
tatttAtctttttattttagaggAAGCCCACATCTGAAGGGAACCCCACACTATAAGGAA
GAACAATGTACTCCTTCGTTAAGCCTAGAAATGAAGAAAGTGCTGGACTTGCAAGCCTCT
ATCACGTGTTTGCAGTCCATGTTAGAAGATCTACTTGTTGCTACTGCTGATGGATTTCTC
CATCTTGTTCATTGGGATGGTATGACCAATGGGAGGAAGGCCATCAATCTGTGTACAGTT
CCATTTTCTGTGGACCTGCAGTCTTCTCGAGCAGGTTCATTTTTGGGCTTTGAAGATGTT
TATATCAGAGATATGGAATACTGTGCTACGCTTgatggttttgctgttgtttttaatgat
gGCAGAGTTGGTTTCATTACACCAATGTCAAGTAGATTAACTGCTGAGCAGCTTCATGGT
GTTTGGGCACAAGATGTGATTGATGGAACTTGTGTGGCAGTAAATAACAAATACAGGCTA
ATGGCATTTGGATGTGCTAACGGCTCTGTGCAGGTTTATACTGTAGATACCACCACTGGC
GCCATGCAGTTTTCTCATAAATTGGAGCTGACACCAAAACAATATCCTGatatTTGGAAT
AAAACAGGACCTGTTAAACTAATCAGATGGTCACCTGATAGCTGTGTTGTGATGGTGACC
TGGGAATGTGGAGGCCTGTCCTTATGGAGTGTTTTTGGTGCTCAACTTATCTGTACTTTA
GGAGGTGATTTTGCGTATCAGTCTGATGGTGCCAAAAAGGACCCTTTAAAGATCAGTTCT
ATGACTTGGGGATCAGAAGGGTATCATCTGTGGGTTATTGATGGGAATTCTTCTTCAAAC
ATGAAGCCTGAAAGAGATACATATAATGAAGCCCGCCAATTTGGTATTcttcaatttcat
ttcattaagaGTGCTCTCACTGTTAATCCTTGTATGAGTAACCAGGAGCAAGTCCTTCTT
CAAGGTGAAGATCGCTTGTATTTGAACTGTGGAGATGCAGCACAGGCTCAGAGTCCCAGA
AGTACTTCACACTCTGAACATAAGCCTACCAGGGAAAGAGGCCCATTTTCAGATGGCAGT
TTAGATTCTCAGGGTTTAAGCACTTTACTAGGACATAGGCATTGGCATGTTGTACAGaTT
CATAGTACGTATCTAGAGAGCAACTGGCCAATAAGGTTTTCAGCGATTGACAAGCTTGGA
CAGAATGTAGCTGTTGTTGGCAAGTTTGGTTTTGCACATTACTCTTTACTCACCAAAAAA
TGGAAGCTGTTTGGAAACATTACACAGgagcaAAATATGATGGTAACAGGTGGCTTAGCA
TGGTGGAATGACTTCATTGTTCTTGCATGTTATAATTTAAATGATCGTCAGGAAGAGCTG
AGAATCTACCTGCGAACATCCAATCTTGACAATGCATTTGCGCACATCACCAAAGTGCAG
GCGGACACGTTACTACTGAGTGTCTTCCGGGACATGGTAATATTGTTCAGAGCAGATTGT
TCCATTTGCCTTTATAGTATTGAGAGAAGGCCTGAAGGtcttaacCCTACTGCCAGTATC
CAAGTTCTTCAAGAAGTGTCTATGTCTCGGTATATTCCTCATCCTTTTCTTGTAGTGTCT
GTTACATTGACATCAGTGAGGACAGAGACTGGCATCACCTTGAAGATGCCTCAGCAGGCT
TGTGAGGCTGAAAGCATTATGCTGAACTTAGCAGGACAACTCATCATGTTGCAAAGGGAT
CGATCTGGACCCCAGATACGAGATAAGGATAATAATCCTAATCAAAGGAAGCATCTGCCT
TTTTGTGCTCCAGTTGTCCTAGCCCAGTCTGTTGAAAATGTGTGGACTACTTCCAGGATC
AACAAACAGAAACGCCACTTACTGGAGGCTCTGTGGCTCAGCTGTGGTGGGGCAGGTATG
AAAGTCTGGCTCCCCCTGTTTCCCAGAGATCATCGAAAGCCTCATTCCTTTCTGTCAAGA
CGGATCATGCTGCCTTTCCACATCAACATATACCCATTGGCTGTTTTGTTTGAAGATGCC
TTGGTTCTTGGTGCTGTTAATGACACTGTGCTCTATGACTGTTTATACACTCAAACCAGT
GCTAGAGAACACTTAGAggttctctttcctttctccattgTTGAGAGGACCTCTCAGATC
TACCTCCATCACATCTTACGCCAGCTCTTGGTTAGGAACCTTGGTGAACAAGCCTTGCTT
TTGGCCCACTCCTGTGCCACTTTACCGTACTTTCCTCACGTGCTAGAACTGATGCTTCAT
GAAGTGCTGGAAGAAGAAGCTACCTCACGGGAACCCATTCCCGaccctctgcttcccact
gtGGCGAAGTTCATTACAGAGTTCCCACTCTTCCTGCAGACAGTTGTTCATTGTGCTAGG
AAGACAGAGTATGCCCTGTGGAATTacctttttgctgctgttgggaACCCGAAGGACTTA
TTTGAAGAGTGCTTGATGGCCCAGGACTTGGACACAGCTGCCTCTTATCTTATTATTCTA
CAGAATATGGAAGTTCCAGCAGTTAGCCGACAACATGCTACTCTCCTATTTAATACTGCC
TTAGAGCAGGGAAAGTGGGATCTTTGTCGTCATATGATCAGATTTCTTAAAGCCATTGGC
TCTGGGGAAACAGAGACACCACCAGCAACACCAACTACTCAGgAACCTAGTTCAAGTAGT
GGCTTTGAGTTCTTCAGACATCGCAGCATTAGTTTGTCCCAGTCTGCAGAGAATCTCCAC
AGCAAATTTAATTTGACAAAAACATTGAGTATGCCTTCTGGCCCATCTGGAAAAAGGTGC
AGTAAAGACGGTGACTGTGCTGAGAACATGTATATTGACATGATGCTCTGGCGGCATGCT
CGTCGTCTGCTAGAAGAAATCAAGCTGAAAGACCTTGGTTGCTTTGCTGCGCAATTAGGC
TTTGAGCTGATTGGCTGGCTGTGCAAGGAGCGAGCCAGAGCTGCCCGTGTGGAggatttt
gtgtttgctttgaaaaaActCCACAAGGATTTCCGCTGGCCGTTGCCAGTCATGCCAGCT
TCATCCATTACTTCACCTTTCAAGAATGGAAAGTACAAGACAGctgtgggGGAGCAGCTG
CTAAAATCTCAGTCTGTAGACACCTTTGTAAACATGGAAACGGACACAGGGGTCTCAAAC
ACACCTCGGAGTCGCAGCTGGCTTGGCACTATAAACTCCTCTCAGAGAGAGATTGACACT
GTTTCATCCCATGGACCACACATGCaagatgcattCctttctcctttgctaaGTAAAGGT
GATGAATGCAGCATTGGTTCAGCAACGGACCTGACTGAAACAAGTTCTATGGTGGATGGT
GACTGGACCATGGTGGATGAAAACTTCTCTGGTCTAAGTTTAACTCAGTCAGAGCTTGAA
CATCTCTCTCTAGAACTGGCTAGTAAAGGGCCACACAAGTCACAGGTCCAGCTGCGGTAC
TTGCTACATATCTTCATGGAAGCAGGATGTCTGGATTGGTGTATTATCATAGGCCTGATC
CTCAGAGAATCATCAGTAATCAACCAGGTTTTCAGTATAATTCAGTCATCTGATATTGAT
GGAGAAATTTGCCAGAATATCAAGACTGGCCTATATGCTGTTGACAAATGGGCTTCTACA
GATTGCCCTGGGTACAAGCCATTTCTAAATATCATCAAACCACAGATCCAGAAACTGAGT
GAAATAGTAGAAGAGCAAGTTCAGCCTGAAGCTTTTCAGCCAGTGAATCCTTCTAAGGTT
ACTGAACAAGCGAACCCCAGAGCTGAGGAAAGCAGGATTTTGTCTAGCCACGCCACTAAT
CCTCAGGGTGATGCTGGCAACATCAGTGCAAGCAGGCATGAAGAGGACAAGTCTAAGGCA
GAGGTTGAGGATTCATTCCAGGAAGGCAGTTATGACTGTGTTGTGTCT
>Ric1_Yellow1
tatttAtctttttattttagaggAAGCCCACATCTGAAGGGAACCCCACACTATAAGGAA
GAACAATGTACTCCTTCGTTAAGCCTAGAAATGAAGAAAGTGCTGGACTTGCAAGCCTCT
ATCACGTGTTTGCAGTCCATGTTAGAAGATCTACTTGTTGCTACTGCTGATGGATTTCTC
CATCTTGTTCATTGGGATGGTATGACCAATGGGAGGAAGGCCATCAATCTGTGTACAGTT
CCATTTTCTGTGGACCTGCAGTCTTCTCGAGCAGGTTCATTTTTGGGCTTTGAAGATGTT
TATATCAGAGATATGGAATACTGTGCTACGCTTgatggttttgctgttgtttttaatgat
gGCAGAGTTGGTTTCATTACACCAATGTCAAGTAGATTAACTGCTGAGCAGCTTCATGGT
GTTTGGGCACAAGATGTGATTGATGGAACTTGTGTGGCAGTAAATAACAAATACAGGCTA
ATGGCATTTGGATGTGCTAACGGCTCTGTGCAGGTTTATACTGTAGATACCACCACTGGC
GCCATGCAGTTTTCTCATAAATTGGAGCTGACACCAAAACAATATCCTGatatTTGGAAT
AAAACAGGACCTGTTAAACTAATCAGATGGTCACCTGATAGCTGTGTTGTGATGGTGACC
TGGGAATGTGGAGGCCTGTCCTTATGGAGTGTTTTTGGTGCTCAACTTATCTGTACTTTA
GGAGGTGATTTTGCGTATCAGTCTGATGGTGCCAAAAAGGACCCTTTAAAGATCAGTTCT
ATGACTTGGGGATCAGAAGGGTATCATCTGTGGGTTATTGATGGGAATTCTTCTTCAAAC
ATGAAGCCTGAAAGAGATACATATAATGAAGCCCGCCAATTTGGTATTcttcaatttcat
ttcattaagaGTGCTCTCACTGTTAATCCTTGTATGAGTAACCAGGAGCAAGTCCTTCTT
CAAGGTGAAGATCGCTTGTATTTGAACTGTGGAGATGCAGCACAGGCTCAGAGTCCCAGA
AGTACTTCACACTCTGAACATAAGCCTACCAGGGAAAGAGGCCCATTTTCAGATGGCAGT
TTAGATTCTCAGGGTTTAAGCACTTTACTAGGACATAGGCATTGGCATGTTGTACAGaTT
CATAGTACGTATCTAGAGAGCAACTGGCCAATAAGGTTTTCAGCGATTGACAAGCTTGGA
CAGAATGTAGCTGTTGTTGGCAAGTTTGGTTTTGCACATTACTCTTTACTCACCAAAAAA
TGGAAGCTGTTTGGAAACATTACACAGgagcaAAATATGATGGTAACAGGTGGCTTAGCA
TGGTGGAATGACTTCATTGTTCTTGCATGTTATAATTTAAATGATCGTCAGGAAGAGCTG
AGAATCTACCTGCGAACATCCAATCTTGACAATGCATTTGCGCACATCACCAAAGTGCAG
GCGGACACGTTACTACTGAGTGTCTTCCGGGACATGGTAATATTGTTCAGAGCAGATTGT
TCCATTTGCCTTTATAGTATTGAGAGAAGGCCTGAAGGtcttaacCCTACTGCCAGTATC
CAAGTTCTTCAAGAAGTGTCTATGTCTCGGTATATTCCTCATCCTTTTCTTGTAGTGTCT
GTTACATTGACATCAGTGAGGACAGAGACTGGCATCACCTTGAAGATGCCTCAGCAGGCT
TGTGAGGCTGAAAGCATTATGCTGAACTTAGCAGGACAACTCATCATGTTGCAAAGGGAT
CGATCTGGACCCCAGATACGAGATAAGGATAATAATCCTAATCAAAGGAAGCATCTGCCT
TTTTGTGCTCCAGTTGTCCTAGCCCAGTCTGTTGAAAATGTGTGGACTACTTCCAGGATC
AACAAACAGAAACGCCACTTACTGGAGGCTCTGTGGCTCAGCTGTGGTGGGGCAGGTATG
AAAGTCTGGCTCCCCCTGTTTCCCAGAGATCATCGAAAGCCTCATTCCTTTCTGTCAAGA
CGGATCATGCTGCCTTTCCACATCAACATATACCCATTGGCTGTTTTGTTTGAAGATGCC
TTGGTTCTTGGTGCTGTTAATGACACTGTGCTCTATGACTGTTTATACACTCAAACCAGT
GCTAGAGAACACTTAGAggttctctttcctttctccattgTTGAGAGGACCTCTCAGATC
TACCTCCATCACATCTTACGCCAGCTCTTGGTTAGGAACCTTGGTGAACAAGCCTTGCTT
TTGGCCCACTCCTGTGCCACTTTACCGTACTTTCCTCACGTGCTAGAACTGATGCTTCAT
GAAGTGCTGGAAGAAGAAGCTACCTCACGGGAACCCATTCCCGaccctctgcttcccact
gtGGCGAAGTTCATTACAGAGTTCCCACTCTTCCTGCAGACAGTTGTTCATTGTGCTAGG
AAGACAGAGTATGCCCTGTGGAATTacctttttgctgctgttgggaACCCGAAGGACTTA
TTTGAAGAGTGCTTGATGGCCCAGGACTTGGACACAGCTGCCTCTTATCTTATTATTCTA
CAGAATATGGAAGTTCCAGCAGTTAGCCGACAACATGCTACTCTCCTATTTAATACTGCC
TTAGAGCAGGGAAAGTGGGATCTTTGTCGTCATATGATCAGATTTCTTAAAGCCATTGGC
TCTGGGGAAACAGAGACACCACCAGCAACACCAACTACTCAGgAACCTAGTTCAAGTAGT
GGCTTTGAGTTCTTCAGACATCGCAGCATTAGTTTGTCCCAGTCTGCAGAGAATCTCCAC
AGCAAATTTAATTTGACAAAAACATTGAGTATGCCTTCTGGCCCATCTGGAAAAAGGTGC
AGTAAAGACGGTGACTGTGCTGAGAACATGTATATTGACATGATGCTCTGGCGGCATGCT
CGTCGTCTGCTAGAAGAAATCAAGCTGAAAGACCTTGGTTGCTTTGCTGCGCAATTAGGC
TTTGAGCTGATTGGCTGGCTGTGCAAGGAGCGAGCCAGAGCTGCCCGTGTGGAggatttt
gtgtttgctttgaaaaaGctCCACAAGGATTTCCGCTGGCCGTTGCCAGTCATGCCAGCT
TCATCCATTACTTCACCTTTCAAGAATGGAAAGTACAAGACAGctgtgggGGAGCAGCTG
CTAAAATCTCAGTCTGTAGACACCTTTGTAAACATGGAAACGGACACAGGGGTCTCAAAC
ACACCTCGGAGTCGCAGCTGGCTTGGCACTATAAACTCCTCTCAGAGAGAGATTGACACT
GTTTCATCCCATGGACCACACATGCaagatgcattCctttctcctttgctaaGTAAAGGT
GATGAATGCAGCATTGGTTCAGCAACGGACCTGACTGAAACAAGTTCTATGGTGGATGGT
GACTGGACCATGGTGGATGAAAACTTCTCTGGTCTAAGTTTAACTCAGTCAGAGCTTGAA
CATCTCTCTCTAGAACTGGCTAGTAAAGGGCCACACAAGTCACAGGTCCAGCTGCGGTAC
TTGCTACATATCTTCATGGAAGCAGGATGTCTGGATTGGTGTATTATCATAGGCCTGATC
CTCAGAGAATCATCAGTAATCAACCAGGTTTTCAGTATAATTCAGTCATCTGATATTGAT
GGAGAAATTTGCCAGAATATCAAGACTGGCCTATATGCTGTTGACAAATGGGCTTCTACA
GATTGCCCTGGGTACAAGCCATTTCTAAATATCATCAAACCACAGATCCAGAAACTGAGT
GAAATAGTAGAAGAGCAAGTTCAGCCTGAAGCTTTTCAGCCAGTGAATCCTTCTAAGGTT
ACTGAACAAGCGAACCCCAGAGCTGAGGAAAGCAGGATTTTGTCTAGCCACGCCACTAAT
CCTCAGGGTGATGCTGGCAACATCAGTGCAAGCAGGCATGAAGAGGACAAGTCTAAGGCA
GAGGTTGAGGATTCATTCCAGGAAGGCAGTTATGACTGTGTTGTGTCT
>Ric1_Yellow2
tatttAtctttttattttagaggAAGCCCACATCTGAAGGGAACCCCACACTATAAGGAA
GAACAATGTACTCCTTCGTTAAGCCTAGAAATGAAGAAAGTGCTGGACTTGCAAGCCTCT
ATCACGTGTTTGCAGTCCATGTTAGAAGATCTACTTGTTGCTACTGCTGATGGATTTCTC
CATCTTGTTCATTGGGATGGTATGACCAATGGGAGGAAGGCCATCAATCTGTGTACAGTT
CCATTTTCTGTGGACCTGCAGTCTTCTCGAGCAGGTTCATTTTTGGGCTTTGAAGATGTT
TATATCAGAGATATGGAATACTGTGCTACGCTTgatggttttgctgttgtttttaatgat
gGCAGAGTTGGTTTCATTACACCAATGTCAAGTAGATTAACTGCTGAGCAGCTTCATGGT
GTTTGGGCACAAGATGTGATTGATGGAACTTGTGTGGCAGTAAATAACAAATACAGGCTA
ATGGCATTTGGATGTGCTAACGGCTCTGTGCAGGTTTATACTGTAGATACCACCACTGGC
GCCATGCAGTTTTCTCATAAATTGGAGCTGACACCAAAACAATATCCTGatatTTGGAAT
AAAACAGGACCTGTTAAACTAATCAGATGGTCACCTGATAGCTGTGTTGTGATGGTGACC
TGGGAATGTGGAGGCCTGTCCTTATGGAGTGTTTTTGGTGCTCAACTTATCTGTACTTTA
GGAGGTGATTTTGCGTATCAGTCTGATGGTGCCAAAAAGGACCCTTTAAAGATCAGTTCT
ATGACTTGGGGATCAGAAGGGTATCATCTGTGGGTTATTGATGGGAATTCTTCTTCAAAC
ATGAAGCCTGAAAGAGATACATATAATGAAGCCCGCCAATTTGGTATTcttcaatttcat
ttcattaagaGTGCTCTCACTGTTAATCCTTGTATGAGTAACCAGGAGCAAGTCCTTCTT
CAAGGTGAAGATCGCTTGTATTTGAACTGTGGAGATGCAGCACAGGCTCAGAGTCCCAGA
AGTACTTCACACTCTGAACATAAGCCTACCAGGGAAAGAGGCCCATTTTCAGATGGCAGT
TTAGATTCTCAGGGTTTAAGCACTTTACTAGGACATAGGCATTGGCATGTTGTACAGaTT
CATAGTACGTATCTAGAGAGCAACTGGCCAATAAGGTTTTCAGCGATTGACAAGCTTGGA
CAGAATGTAGCTGTTGTTGGCAAGTTTGGTTTTGCACATTACTCTTTACTCACCAAAAAA
TGGAAGCTGTTTGGAAACATTACACAGgagcaAAATATGATGGTAACAGGTGGCTTAGCA
TGGTGGAATGACTTCATTGTTCTTGCATGTTATAATTTAAATGATCGTCAGGAAGAGCTG
AGAATCTACCTGCGAACATCCAATCTTGACAATGCATTTGCGCACATCACCAAAGTGCAG
GCGGACACGTTACTACTGAGTGTCTTCCGGGACATGGTAATATTGTTCAGAGCAGATTGT
TCCATTTGCCTTTATAGTATTGAGAGAAGGCCTGAAGGtcttaacCCTACTGCCAGTATC
CAAGTTCTTCAAGAAGTGTCTATGTCTCGGTATATTCCTCATCCTTTTCTTGTAGTGTCT
GTTACATTGACATCAGTGAGGACAGAGACTGGCATCACCTTGAAGATGCCTCAGCAGGCT
TGTGAGGCTGAAAGCATTATGCTGAACTTAGCAGGACAACTCATCATGTTGCAAAGGGAT
CGATCTGGACCCCAGATACGAGATAAGGATAATAATCCTAATCAAAGGAAGCATCTGCCT
TTTTGTGCTCCAGTTGTCCTAGCCCAGTCTGTTGAAAATGTGTGGACTACTTCCAGGATC
AACAAACAGAAACGCCACTTACTGGAGGCTTTGTGGCTCAGCTGTGGTGGGGCAGGTATG
AAAGTCTGGCTCCCCCTGTTTCCCAGAGATCATCGAAAGCCTCATTCCTTTCTGTCAAGA
CGGATCATGCTGCCTTTCCACATCAACATATACCCATTGGCTGTTTTGTTTGAAGATGCC
TTGGTTCTTGGTGCTGTTAATGACACTGTGCTCTATGACTGTTTATACACTCAAACCAGT
GCTAGAGAACACTTAGAggttctctttcctttctccattgTTGAGAGGACCTCTCAGATC
TACCTCCATCACATCTTACGCCAGCTCTTGGTTAGGAACCTTGGTGAACAAGCCTTGCTT
TTGGCCCACTCCTGTGCCACTTTACCGTACTTTCCTCACGTGCTAGAACTGATGCTTCAT
GAAGTGCTGGAAGAAGAAGCTACCTCACGGGAACCCATTCCCGaccctctgcttcccact
gtGGCGAAGTTCATTACAGAGTTCCCACTCTTCCTGCAGACAGTTGTTCATTGTGCTAGG
AAGACAGAGTATGCCCTGTGGAATTacctttttgctgctgttgggaACCCGAAGGACTTA
TTTGAAGAGTGCTTGATGGCCCAGGACTTGGACACAGCTGCCTCTTATCTTATTATTCTA
CAGAATATGGAAGTTCCAGCAGTTAGCCGACAACATGCTACTCTCCTATTTAATACTGCC
TTAGAGCAGGGAAAGTGGGATCTTTGTCGTCATATGATCAGATTTCTTAAAGCCATTGGC
TCTGGGGAAACAGAGACACCACCAGCAACACCAACTACTCAGgAACCTAGTTCAAGTAGT
GGCTTTGAGTTCTTCAGACATCGCAGCATTAGTTTGTCCCAGTCTGCAGAGAATCTCCAC
AGCAAATTTAATTTGACAAAAACATTGAGTATGCCTTCTGGCCCATCTGGAAAAAGGTGC
AGTAAAGACGGTGACTGTGCTGAGAACATGTATATTGACATGATGCTCTGGCGGCATGCT
CGTCGTCTGCTAGAAGAAATCAAGCTGAAAGACCTTGGTTGCTTTGCTGCGCAATTAGGC
TTTGAGCTGATTGGCTGGCTGTGCAAGGAGCGAGCCAGAGCTGCCCGTGTGGAggatttt
gtgtttgctttgaaaaaGctCCACAAGGATTTCCGCTGGCCGTTGCCAGTCATGCCAGCT
TCATCCATTACTTCACCTTTCAAGAATGGAAAGTACAAGACAGctgtgggGGAGCAGCTG
CTAAAATCTCAGTCTGTAGACACCTTTGTAAACATGGAAACGGACACAGGGGTCTCAAAC
ACACCTCGGAGTCGCAGCTGGCTTGGCACTATAAACTCCTCTCAGAGAGAGATTGACACT
GTTTCATCCCATGGACCACACATGCaagatgcattCctttctcctttgctaaGTAAAGGT
GATGAATGCAGCATTGGTTCAGCAACGGACCTGACTGAAACAAGTTCTATGGTGGATGGT
GACTGGACCATGGTGGATGAAAACTTCTCTGGTCTAAGTTTAACTCAGTCAGAGCTTGAA
CATCTCTCTCTAGAACTGGCTAGTAAAGGGCCACACAAGTCACAGGTCCAGCTGCGGTAC
TTGCTACATATCTTCATGGAAGCAGGATGTCTGGATTGGTGTATTATCATAGGCCTGATC
CTCAGAGAATCATCAGTAATCAACCAGGTTTTCAGTATAATTCAGTCATCTGATATTGAT
GGAGAAATTTGCCAGAATATCAAGACTGGCCTATATGCTGTTGACAAATGGGCTTCTACA
GATTGCCCTGGGTACAAGCCATTTCTAAATATCATCAAACCACAGATCCAGAAACTGAGT
GAAATAGTAGAAGAGCAAGTTCAGCCTGAAGCTTTTCAGCCAGTGAATCCTTCTAAGGTT
ACTGAACAAGCGAACCCCAGAGCTGAGGAAAGCAGGATTTTGTCTAGCCACGCCACTAAT
CCTCAGGGTGATGCTGGCAACATCAGTGCAAGCAGGCATGAAGAGGACAAGTCTAAGGCA
GAGGTTGAGGATTCATTCCAGGAAGGCAGTTATGACTGTGTTGTGTCT
>Dcc_GreenWT
ccagctgTCCCAAGTTCCAGtgtcctcccctctgctccccgAGATGTGGTCCCTGTTTTG
GTCTCCAGCCGATTTGTCCGTCTCAGCTGGCGCCCACCCGCTGAAGCCAGAGGCAGCATC
CAGACATACACGGTCTTCTTCACCAGGGATGGCATCAACAGAGAACGGGCAGTCAACACT
TCTCAGCCTGGAACACTTCAACTTACTGTGGGCAACCTGAAACCAGAGGAAACCTACACC
TTCCGAGTGGTGGCATACAACGAGTGGGGACCAGGAGAGAGCTCACAGCCCATCAAGGTG
GCCACGCAGCCAGAGCTGCAAGTTCCCGGGCCAGTGGAAAACCTGCGGGCTGTGTCTACC
TCACCGACCTCGATTCTCGTCTCCTGGGATCCTCCTGCCTATGCCAATGGCCCCGTTCAA
GGCTACAGACTCTTCTGTACAGAGACAGCGACTGGAAGAGAGCAGCACGTGGAAGTGGAT
GGGCTCTCCTACCGGCTGGAGGGGCTGAAGAAGTTCACTGAGTACACCCTACGCTTCCTC
GCCTACAACCGCTATGGCCCCGGTGTCTCAACTGAGGATGTGACAATCACCACACTTTCG
GATGtgCCCAGTGCGATGCCTCAGAACATCTCCCTGGAAGTGGTGAACTCCAGGAGCATT
AAAGTTAGCTGGTTGCCTCCACCACCAGGTACTCAAAATGGATTTATTACGGGCTATAAA
ATCCGGCATAGAAAGACTACCCGCAGGGGTGAGATTGAAACACTGGAGCCAAACAACCTC
TGGTACTTGTTCACAGgacTTGAGAAAGGAAGCCAGTACAGTTTCCAGGTGGCTGCAATG
ACAGTGAATGGGACAGGTCCCTCCTCAGACTGGTACACAGCAGAAACACCCGAGAACGAT
CTTGATGAATCTCAGGTTCCTGACCAGCCAAGTTCTCTTCATGTCAGGCCCCTGACAACC
AGTATTGTCATGAGTTGGACTCCGCCATTGAACCCAAACATTGTCGTCCGCGGGTACATC
ATCGGCTATGGTGTAGGCAGTCCGTATGCTGAAACTGTGCGGGTGGACAGTAAACAGCGG
TATTATTCCATTGAAAACTTGGagccAAGTTCCCACTATGTGATTTCCCTGAAGGCCTTT
AACAACGCAGGAGAAGGGGTGCCTCTGTATGAAAGTGCGACCACCAGGTCAATGACAGAC
CCCATTGATCCATTAGAAGTTGATTTTTATCCTTTGCTTGATGATTTCCCTACCTCAGTC
CCAGATATCTCCACCCCCATGCTCCCACCAGTAGGTGTCCAGGCTGTTGTACTTACGCAT
GATGCAGTGAGGGTCATCTGGGCAGATAACTCTGTCCCAAAGAATCAAAAGACAACGGAG
GTTCGCTTCTACACGGTCCGATGGAGAACAAGCTATTCAACAAATGCTAAGTATAAGTCA
GCAGATACGACTGCTCTGAGTCACACTGTGATAGGTCTGAAGCCGAACACCATGTACGAG
TTCTCTGTCATGGTCACCAAAGGCCGACGGTCCAGCACCTGGAGCATGACCGCACATGCC
ACCACCTACGAAGCAGcTCCAACCTCTGCTCCCAAGGATTTGACAGTCATTACACGGGAA
GGGAAACCCCGGACCGTCATTGTCAGCTGGCAGCCACCGTTGGAAGCCAATGGAAAAATC
ActgCTTACATCCTGTTCTATACTTTGGACAAGAACGCTCCCATTGATGACTGGATTATG
GAGTCCATCAGCGGTGACCGGCTCACACACCAGATCATGGATCTCAACTTGGACACTGTG
TACTACTTCAGAATCCAAGCTCGCAACGCCAAGGGAGTGGGGCCCCTCTCTGATCCTACT
TTCTTCCGGACGCTGAAAGTGGAGCACCCTGACAAAATGGCTAATGACCAAGGTCGTCAT
GGGGATGGTTCCTATTGGCCAGTGGACACCAACCTGATTGATCGGAGTAGTCTAAATGAG
CCCCCCATCGGGCAGATGCACCCTCCCCATGGCAGCGTCACACCCCAGAAGAACAGCAAC
CTCCTTGTCATCATCGTTGTCACCGTCGGCGTCATCAccgtggtggtggtggtggtggtg
gccgTCATCTGCACCAGGCGctcctcagcacagcagaggaaGAAACGTGCAACCCACAGT
GCTGGTAAGAGAAAAGGCAGCCAGAAGGACCTGAGACCGCCGGATCTGTGGATACACCAC
GAGGAGATGGAAATGAAGAACATTGAGAAGCCAGCAGGCTCAGACCCCGCAGGAAGGGAC
TCACCAATGCAGAGCTGCCAGGACATCACCCCTGTCAGCCACAGCCAGTCGGAAACGCAA
CTGGGAAGCAAGAGCACCACACAGCCTGGTCCTGAGACAGAAGATGTTGGAAGCAGCATG
TCCACGTTGGAGCGCTCACTTGCTGCCCGCAGAGCCACCCGTGCCAAGCTCATGATCCCC
ATGGATTCACAACCAAACAACCCTTctGTGGTCAGTGCCATTCCAGTGCCAACACTAGAA
AGTGCCCAGTACCCTGGAATCCTGCCATCCCCAACCTGTGGATACCCGCACCCGCAATTC
ACCCTTCGTCCAGTGCCATTCCCAACCCTCTCCATGGACAGGACCTTTGGACCAGGAAGA
AGTCAGTacaCTGTTAGTGAAGGACCAGCACCACAGCAGCCACCCTTGCTGCCGCAGACA
CAGCCTGAGCACTCCAGCAACGAGGATGCCCCGAGCAGAACCATCCCCACCGCTTGCGTC
CGCCCTACGCACCCTCTCCGCAGCTTTGCCAACCCCTTGCTACCTCCACCCATGAGTGCA
ATAGAACCGAAAGTCCCTTACACACCACTTCTCTCTCAATCAGggcCTAACCTCCCCAAG
GCTCAAGTCAAAACTGCATCCCTTGGCTTGGCAGGAAAAGCCAGGTCACCTCTGCTGCCC
GTCTCAGTGCCCACAGCCCCGGAGGTTGCAGAAGAGGGACACAAGCAGACTGAGGACTCT
GCAAATGTTTATGAGCAGGACGATCTGAGTGAACAGATGGCCAGTTTGGAGGGGCTAATG
AAGCAACTCAATGCTATCACAGGCTCAGCCTTC
>Dcc_Yellow1
ccagctgTCCCAAGTTCCAGtgtcctcccctctgctccccgAGATGTGGTCCCTGTTTTG
GTCTCCAGCCGATTTGTCCGTCTCAGCTGGCGCCCACCCGCTGAAGCCAGAGGCAGCATC
CAGACATACACGGTCTTCTTCACCAGGGATGGCATCAACAGAGAACGGGCAGTCAACACT
TCTCAGCCTGGAACACTTCAACTTACTGTGGGCAACCTGAAACCAGAGGAAACCTACACC
TTCCGAGTGGTGGCATACAACGAGTGGGGACCAGGAGAGAGCTCACAGCCCATCAAGGTG
GCCACGCAGCCAGAGCTGCAAGTTCCCGGGCCAGTGGAAAACCTGCGGGCTGTGTCTACC
TCACCGACCTCGATTCTCGTCTCCTGGGATCCTCCTGCCTATGCCAATGGCCCCGTCCAA
GGCTACAGACTCTTCTGTACAGAGACAGCGACTGGAAGAGAGCAGCACGTGGAAGTGGAT
GGGCTCTCCTACCGGCTGGAGGGGCTGAAGAAGTTCACTGAGTACACCCTACGCTTCCTC
GCCTACAACCGCTATGGCCCCGGTGTCTCAACTGAGGATGTGACAATCACCACACTTTCG
GATGtgCCCAGTGCGATGCCTCAGAACATCTCCCTGGAAGTGGTGAACTCCAGGAGCATT
AAAGTTAGCTGGTTGCCTCCACCACCAGGTACTCAAAATGGATTTATTACGGGCTATAAA
ATCCGGCATAGAAAGACTACCCGCAGGGGTGAGATTGAAACACTGGAGCCAAACAACCTC
TGGTACTTGTTCACAGgacTTGAGAAAGGAAGCCAGTACAGTTTCCAGGTGGCTGCAATG
ACAGTGAATGGGACAGGTCCCTCCTCAGACTGGTACACAGCAGAAACACCCGAGAACGAT
CTTGATGAATCTCAGGTTCCTGACCAGCCAAGTTCTCTTCATGTCAGGCCCCTGACAACC
AGTATTGTCATGAGTTGGACTCCGCCATTGAACCCAAACATTGTCGTCCGCGGGTACATC
ATCGGCTATGGTGTAGGCAGTCCGTATGCTGAAACTGTGCGGGTGGACAGTAAACAGCGG
TATTATTCCATTGAAAACTTGGagccAAGTTCCCACTATGTGATTTCCCTGAAGGCCTTT
AACAACGCAGGAGAAGGGGTGCCTCTGTATGAAAGTGCGACCACCAGGTCAATGACAGAC
CCCATTGATCCATTAGAAGTTGATTTTTATCCTTTGCTTGATGATTTCCCTACCTCAGTC
CCAGATATCTCCACCCCCATGCTCCCACCAGTAGGTGTCCAGGCTGTTGTACTTACGCAT
GATGCAGTGAGGGTCATCTGGGCAGATAACTCTGTCCCAAAGAATCAAAAGACAACGGAG
GTTCGCTTCTACACGGTCCGATGGAGAACAAGCTATTCAACAAATGCTAAGTATAAGTCA
GCAGATACGACTGCTCTGAGTCACACTGTGATAGGTCTGAAGCCGAACACCATGTACGAG
TTCTCTGTCATGGTCACCAAAGGCCGACGGTCCAGCACCTGGAGCATGACCGCACATGCC
ACCACCTACGAAGCAGcTCCAACCTCTGCTCCCAAGGATTTGACAGTCATTACACGGGAA
GGGAAACCCCGGACCGTCATTGTCAGCTGGCAGCCACCGTTGGAAGCCAATGGAAAAATC
ActgCTTACATCCTGTTCTATACTTTGGACAAGAACGCTCCCATTGATGACTGGATTATG
GAGTCCATCAGCGGTGACCGGCTCACACACCAGATCATGGATCTCAACTTGGACACTGTG
TACTACTTCAGAATCCAAGCTCGCAACGCCAAGGGAGTGGGGCCCCTCTCTGATCCTACT
TTCTTCCGGACGCTGAAAGTGGAGCACCCTGACAAAATGGCTAATGACCAAGGTCGTCAT
GGGGATGGTTCCTATTGGCCAGTGGACACCAACCTGATTGATCGGAGTAGTCTGAATGAG
CCCCCCATCGGGCAGATGCACCCTCCCCATGGCAGCGTCACACCCCAGAAGAACAGCAAC
CTCCTTGTCATCATCGTTGTCACCGTCGGCGTCATCAccgtggtggtggtggtggtggtg
gccgTCATCTGCACCAGGCGctcctcagcacagcagaggaaGAAACGTGCAACCCACAGT
GCTGGTAAGAGAAAAGGCAGCCAGAAGGACCTGAGACCGCCGGATCTGTGGATACACCAC
GAGGAGATGGAAATGAAGAACATTGAGAAGCCAGCAGGCTCAGACCCCGCAGGAAGGGAC
TCACCAATGCAGAGCTGCCAGGACATCACCCCTGTCAGCCACAGCCAGTCGGAAACGCAA
CTGGGAAGCAAGAGCACCACACAGCCTGGTCCTGAGACAGAAGATGTTGGAAGCAGCATG
TCCACGTTGGAGCGCTCACTTGCTGCCCGCAGAGCCACCCGTGCCAAGCTCATGATCCCC
ATGGATTCACAACCAAACAACCCTTctGTGGTCAGTGCCATTCCAGTGCCAACACTAGAA
AGTGCCCAGTACCCTGGAATCCTGCCATCCCCAACCTGTGGATACCCGCACCCGCAATTC
ACCCTTCGTCCAGTGCCATTCCCAACCCTCTCCATGGACAGGACCTTTGGACCAGGAAGA
AGTCAGTacaCTGTTAGTGAAGGACCAGCACCACAGCAGCCACCCTTGCTGCCGCAGACA
CAGCCTGAGCACTCCAGCAACGAGGATGCCCCGAGCAGAACCATCCCCACCGCTTGCGTC
CGCCCTACGCACCCTCTCCGCAGCTTTGCCAACCCCTTGCTACCTCCACCCATGAGTGCA
ATAGAACCGAAAGTCCCTTACACACCACTTCTCTCTCAATCAGggcCTAACCTCCCCAAG
GCTCAAGTCAAAACTGCATCCCTTGGCTTGGCAGGAAAAGCCAGGTCACCTCTGCTGCCC
GTCTCAGTGCCCACAGCCCCGGAGGTTGCAGAAGAGGGACACAAGCAGACTGAGGACTCT
GCAAATGTTTATGAGCAGGACGATCTGAGTGAACAGATGGCCAGTTTGGAGGGGCTAATG
AAGCAACTCAATGCTATCACAGGCTCAGCCTTC
>Dcc_Yellow2
ccagctgTCCCAAGTTCCAGtgtcctcccctctgctccccgAGATGTGGTCCCTGTTTTG
GTCTCCAGCCGATTTGTCCGTCTCAGCTGGCGCCCACCCGCTGAAGCCAGAGGCAGCATC
CAGACATACACGGTCTTCTTCACCAGGGATGGCATCAACAGAGAACGGGCAGTCAACACT
TCTCAGCCTGGAACACTTCAACTTACTGTGGGCAACCTGAAACCAGAGGAAACCTACACC
TTCCGAGTGGTGGCATACAACGAGTGGGGACCAGGAGAGAGCTCACAGCCCATCAAGGTG
GCCACGCAGCCAGAGCTGCAAGTTCCCGGGCCAGTGGAAAACCTGCGGGCTGTGTCTACC
TCACCGACCTCGATTCTCGTCTCCTGGGATCCTCCTGCCTATGCCAATGGCCCTGTCCAA
GGCTACAGACTCTTCTGTACAGAGACAGCGACTGGAAGAGAGCAGCACGTGGAAGTGGAT
GGGCTCTCCTACCGGCTGGAGGGGCTGAAGAAGTTCACTGAGTACACCCTACGCTTCCTC
GCCTACAACCGCTATGGCCCCGGTGTCTCAACTGAGGATGTGACAATCACCACACTTTCG
GATGtgCCCAGTGCGATGCCTCAGAACATCTCCCTGGAAGTGGTGAACTCCAGGAGCATC
AAAGTTAGCTGGTTGCCTCCACCACCAGGTACTCAAAATGGATTTATTACGGGCTATAAA
ATCCGGCATAGAAAGACTACCCGCAGGGGTGAGATTGAAACACTGGAGCCAAACAACCTC
TGGTACTTGTTCACAGgacTTGAGAAAGGAAGCCAGTACAGTTTCCAGGTGGCTGCAATG
ACAGTGAATGGGACAGGTCCCTCCTCAGACTGGTACACAGCAGAAACACCCGAGAACGAT
CTTGATGAATCTCAGGTTCCTGACCAGCCAAGTTCTCTTCATGTCAGGCCCCTGACAACC
AGTATTGTCATGAGTTGGACTCCGCCATTGAACCCAAACATTGTCGTCCGCGGGTACATC
ATCGGCTATGGTGTAGGCAGTCCGTATGCTGAAACTGTGCGGGTGGACAGTAAACAGCGG
TATTATTCCATTGAAAACTTGGagccAAGTTCCCACTATGTGATTTCCCTGAAGGCCTTT
AACAACGCAGGAGAAGGGGTGCCTCTGTATGAAAGTGCGACCACCAGGTCAATGACAGAC
CCCATTGATCCATTAGAAGTTGATTTTTATCCTTTGCTTGATGATTTCCCTACCTCAGTC
CCAGATATCTCCACCCCCATGCTCCCACCAGTAGGTGTCCAGGCTGTTGTACTTACGCAT
GATGCAGTGAGGGTCATCTGGGCAGATAACTCTGTCCCAAAGAATCAAAAGACAACGGAG
GTTCGCTTCTACACGGTCCGATGGAGAACAAGCTATTCAACAAATGCTAAGTATAAGTCA
GCAGATACGACTGCTCTGAGTCACACTGTGATAGGTCTGAAGCCGAACACCATGTACGAG
TTCTCTGTCATGGTCACCAAAGGCCGACGGTCCAGCACCTGGAGCATGACCGCACATGCC
ACCACCTACGAAGCAGcTCCAACCTCTGCTCCCAAGGATTTGACAGTCATTACACGGGAA
GGGAAACCCCGGACCGTCATTGTCAGCTGGCAGCCACCGTTGGAAGCCAATGGAAAAATC
ActgCTTACATCCTGTTCTATACTTTGGACAAGAACGCTCCCATTGATGACTGGATTATG
GAGTCCATCAGCGGTGACCGGCTCACACACCAGATCATGGATCTCAACTTGGACACTGTG
TACTACTTCAGAATCCAAGCTCGCAACGCCAAGGGAGTGGGGCCCCTCTCTGATCCTACT
TTCTTCCGGACGCTGAAAGTGGAGCACCCTGACAAAATGGCTAATGACCAAGGTCGTCAT
GGGGATGGTTCCTATTGGCCAGTGGACACCAACCTGATTGATCGGAGTAGTCTAAATGAG
CCCCCCATCGGGCAGATGCACCCTCCCCATGGCAGCGTCACACCCCAGAAGAACAGCAAC
CTCCTTGTCATCATCGTTGTCACCGTCGGCGTCATCAccgtggtggtggtggtggtggtg
gccgTCATCTGCACCAGGCGctcctcagcacagcagaggaaGAAACGTGCAACCCACAGT
GCTGGTAAGAGAAAAGGCAGCCAGAAGGACCTGAGACCGCCGGATCTGTGGATACACCAC
GAGGAGATGGAAATGAAGAACATTGAGAAGCCAGCAGGCTCAGACCCCGCAGGAAGGGAC
TCACCAATGCAGAGCTGCCAGGACATCACCCCTGTCAGCCACAGCCAGTCGGAAACGCAA
CTGGGAAGCAAGAGCACCACACAGCCTGGTCCTGAGACAGAAGATGTTGGAAGCAGCATG
TCCACGTTGGAGCGCTCACTTGCTGCCCGCAGAGCCACCCGTGCCAAGCTCATGATCCCC
ATGGATTCACAACCAAACAACCCTTctGTGGTCAGTGCCATTCCAGTGCCAACACTAGAA
AGTGCCCAGTACCCTGGAATCCTGCCATCCCCAACCTGTGGATACCCGCACCCGCAATTC
ACCCTTCGTCCAGTGCCATTCCCAACCCTCTCCATGGACAGGACCTTTGGACCAGGAAGA
AGTCAGTacaCTGTTAGTGAAGGACCAGCACCACAGCAGCCACCCTTGCTGCCGCAGACA
CAGCCTGAGCACTCCAGCAACGAGGATGCCCCGAGCAGAACCATCCCCACCGCTTGCGTC
CGCCCTACGCACCCTCTCCGCAGCTTTGCCAACCCCTTGCTACCTCCACCCATGAGTGCA
ATAGAACCGAAAGTCCCTTACACACCACTTCTCTCTCAATCAGggcCTAACCTCCCCAAG
GCTCAAGTCAAAACTGCATCCCTTGGCTTGGCAGGAAAAGCCAGGTCACCTCTGCTGCCC
GTCTCAGTGCCCACAGCCCCGGAGGTTGCAGAAGAGGGACACAAGCAGACTGAGGACTCT
GCAAATGTTTATGAGCAGGACGATCTGAGTGAACAGATGGCCAGTTTGGAGGGGCTAATG
AAGCAACTCAATGCTATCACAGGCTCAGCCTTC
>Rfk_2_GreenWT
GCCATGAGGCATCTGCCGTACTTCTGCCGCGGAGAGGTGGTGAAGGGCTTTGGCAGGGGC
TCCAAGGAGCTAGGCATCCCCACCGCTAACTTTTCTGAACAAGTAGTTGAAAGCTTTCCA
TCTGATATCTCTACTGGTATATACTATGGATGGGCCTGTGTTGGAAATGGAGATGTGCAT
AAAATGGTATTGAGCATAGGATGGAATCCtttctataaGAATTttaagaaatcaGTGgAA
ACCCACATTATCCACACCTTCAAAGAAGACTTTTATGGAGAAATTCTTAGTATAGTCATA
ATAGGATATATTCGACCAGAAAAAAACTTTGATTCCGTAGAGGCACTCATTTCAGCAATT
CAGGAAGACAttgaagaagcaaaaagacAGCTAGATTTACCAGAGCATCTTAAACTCAAA
GAAGATAACTTCTTTCATCTGCCACAAGGCAAAATAGTGCACAACCAC
>Rfk_2_Yellow1
GCCATGAGGCATCTGCCGTACTTCTGCCGCGGAGAGGTGGTGAAGGGCTTTGGCAGGGGC
TCCAAGGAGCTAGGCATCCCCACCGCTAACTTTTCTGAACAAGTAGTTGAAAGCTTTCCA
TCTGATATCTCTACTGGTATATACTATGGATGGGCCTGTGTTGGAAATGGAGATGTGCAT
AAAATGGTATTGAGCATAGGATGGAATCCtttctataaGAATTttaagaaatcaGTGgAA
ACCCACATTATCCACACCTTCAAAGAAGACTTTTATGGAGAAATTCTTAGTATAGTCATA
ATAGGATATATTCGACCAGAAAAAAACTTTGATTCCGTAGAGGCACTCATTTCAGCAATT
CAGGAAGACAttgaagaagcaaaaagacAGCTAGATTTACCAGAGCATCTTAAACTCAAA
GAAGATAACTTCTTTCATCTGCCACAAGGCAAAATAGTGCACAACCAC
>Rfk_2_Yellow2
GCCATGAGGCATCTGCCGTACTTCTGCCGCGGAGAGGTGGTGAAGGGCTTTGGCAGGGGC
TCCAAGGAGCTAGGCATCCCCACCGCTAACTTTTCTGAACAAGTAGTTGAAAGCTTTCCA
TCTGATATCTCTACTGGTATATACTATGGATGGGCCTGTGTTGGAAATGGAGATGTGCAT
AAAATGGTATTGAGCATAGGATGGAATCCtttctataaGAATTttaagaaatcaGTGgAA
ACCCACATTATCCACACCTTCAAAGAAGACTTTTATGGAGAAATTCTTAGTATAGTCATA
ATAGGATATATTCGACCAGAAAAAAACTTTGATTCCGTAGAGGCACTCATTTCAGCAATT
CAGGAAGACAttgaagaagcaaaaagacAGCTAGATTTACCAGAGCATCTTAAACTCAAA
GAAGATAACTTCTTTCATCTGCCACAAGGCAAAATAGTGCACAACCAC
>Fbxl8_GreenWT
ATGCCTGCTCCAGCTCCAGAACTGTGGAACTGCATCCCAGAAGAAATCCTTATCCAGATT
TTCCATTATCTTTCTCTTCGAGATAGATACGCAGTCTTCCAGGTGTGCAGACAATGGGCT
GCAGCTGTATCTTCTAGTTCTGTCTGGTACTTCACAGAGATCAGCTGTGATTCGGAGGAT
GAGGAAGGcatgctgcagagcctgctccAGTTCCTCAGCCAAATCAAGCACTTGAAGATC
GTGTTTGACCAGTCCAAAGAGGTCAACCGGAAGAATGTGAGACGCATCTTGGATGTGTTG
GCAAAGAAGAACcacaagctgcagcagctgtgTGtTGTGTGCCGCGGGGAGAACCCCTAT
TTCTACTCTGGCCAGGACATTCTACAGAGCATACAAAATATGTGTGACACTAAAAACCAG
ATAGATCTTCAGCATATTGATTTTCGGCAAATGCCTTTCACTCTCAATGATGAGCTTGTT
GAGCTCTTAGCTACCACTAACCCAAACCTGCGCAGTTTGTTCATCAACAACCGCACCCTG
GTGTGCAACGTGGCTCCAGACACCATTAGGAAAGTTCTCAGAGCATGTCCCAAACTCTCA
GCCTTGGGGGTTTACTATGCCAGTTTGTCTGACGATGTGTTTGAGGAACTGCTTAAGCCT
GAAAGAGCAGCTTTCACCCATTTAGACATTTTCTGTGAACGTCTGGATAAATATATTCCA
GTGATCTCAGAAGAGCTCTGGGCTGCTGTAAGCCAAAAGCATCCTCAACTCTGTGTAGAC
CTAGAGTTTGATCATACAGTCCCTGCCTGCAAAATACCATGCATCCTAAAGCTGAATATA
CCTGTGAGCACACTGCAACTTAACACCTATAATTACATGATAAATCAGATTAGGTTTGTC
ACCCAGAACTACAGCAGTACTTTAAAGAAGCTGACGCTGCAAACCACCTCCTCGGAGGAC
TTAAATTCATCTCTGGTGGATCTGGCTAGACAGTGCAGAAATCTGTTGGAGATCCACTGC
TACTGTGTGGTCAGCCAGGAGGTGGTAGAAGCATTCCTCATGCACTGCCCCCATCTGAAA
CAGTACACTCTGAAGGTCACCAAGGAAAGGCACCCCTGGAAACCAGTAACAGTTCAG
>Fbxl8_Yellow1
ATGCCTGCTCCAGCTCCAGAACTGTGGAACTGCATCCCAGAAGAAATCCTTATCCAGATT
TTCCATTATCTTTCTCTTCGAGATAGATACGCAGTCTTCCAGGTGTGCAGACAATGGGCT
GCAGCTGTATCTTCTAGTTCTGTCTGGTACTTCACAGAGATCAGCTGTGATTCGGAGGAT
GAGGAAGGcatgctgcagagcctgctccAGTTCCTCAGCCAAATCAAGCACTTGAAGATC
GTGTTTGACCAGTCCAAAGAGGTCAACCGGAAGAATGTGAGACGCATCTTGGATGTGTTG
GCAAAGAAGAACcacaagctgcagcagctgtgTGtTGTGTGCCGCGGGGAGAACCCCTAT
TTCTACTCTGGCCAGGACATTCTACAGAGCATACAAAATATGTGTGACACTAAAAACCAG
ATAGATCTTCAGCATATTGATTTTCGGCAAATGCCTTTCACTCTCAATGATGAGCTTGTT
GAGCTCTTAGCTACCACTAACCCAAACCTGCGCAGTTTGTTCATCAACAACCGCACCCTG
GTGTGCAACGTGGCTCCAGACACCATTAGGAAAGTTCTCAGAGCATGTCCCAAACTCTCA
GCCTTGGGGGTTTACTATGCCAGTTTGTCTGACGATGTGTTTGAGGAACTGCTTAAGCCT
GAAAGAGCAGCTTTCACCCATTTAGACATTTTCTGTGAACGTCTGGATAAATATATTCCA
GTGATCTCAGAAGAGCTCTGGGCTGCTGTAAGCCAAAAGCATCCTCAACTCTGTGTAGAC
CTAGAGTTTGATCATACAGTCCCTGCCTGCAAAATACCATGCATCCTAAAGCTGAATATA
CCTGTGAGCACACTGCAACTTAACACCTATAATTACATGATAAATCAGATTAGGTTTGTC
ACCCAGAACTACAGCAGTACTTTAAAGAAGCTGACGCTGCAAACCACCTCCTCGGAGGAC
TTAAATTCATCTCTGGTGGATCTGGCTAGACAGTGCAGAAATCTGTTGGAGATCCACTGC
TACTGTGTGGTCAGCCAGGAGGTGGTAGAAGCATTCCTCATGCACTGCCCCCATCTGAAA
CAGTACACTCTGAAGGTCACCAAGGAAAGGCACCCCTGGAAACCAGTAACAGTTCAG
>Fbxl8_Yellow2
ATGCCTGCTCCAGCTCCAGAACTGTGGAACTGCATCCCAGAAGAAATCCTTATCCAGATT
TTCCATTATCTTTCTCTTCGAGATAGATACGCAGTCTTCCAGGTGTGCAGACAATGGGCT
GCAGCTGTATCTTCTAGTTCTGTCTGGTACTTCACAGAGATCAGCTGTGATTCGGAGGAT
GAGGAAGGcatgctgcagagcctgctccAGTTCCTCAGCCAAATCAAGCACTTGAAGATC
GTGTTTGACCAGTCCAAAGAGGTCAACCGGAAGAATGTGAGACGCATCTTGGATGTGTTG
GCAAAGAAGAACcacaagctgcagcagctgtgTGtTGTGTGCCGCGGGGAGAACCCCTAT
TTCTACTCTGGCCAGGACATTCTACAGAGCATACAAAATATGTGTGACACTAAAAACCAG
ATAGATCTTCAGCATATTGATTTTCGGCAAATGCCTTTCACTCTCAATGATGAGCTTGTT
GAGCTCTTAGCTACCACTAACCCAAACCTGCGCAGTTTGTTCATCAACAACCGCACCCTG
GTGTGCAACGTGGCTCCAGACACCATTAGGAAAGTTCTCAGAGCATGTCCCAAACTCTCA
GCCTTGGGGGTTTACTATGCCAGTTTGTCTGACGATGTGTTTGAGGAACTGCTTAAGCCT
GAAAGAGCAGCTTTCACCCATTTAGACATTTTCTGTGAACGTCTGGATAAATATATTCCA
GTGATCTCAGAAGAGCTCTGGGCTGCTGTAAGCCAAAAGCATCCTCAACTCTGTGTAGAC
CTAGAGTTTGATCATACAGTCCCTGCCTGCAAAATACCATGCATCCTAAAGCTGAATATA
CCTGTGAGCACACTGCAACTTAACACCTATAATTACATGATAAATCAGATTAGGTTTGTC
ACCCAGAACTACAGCAGTACTTTAAAGAAGCTGACGCTGCAAACCACCTCCTCGGAGGAC
TTAAATTCATCTCTGGTGGATCTGGCTAGACAGTGCAGAAATCTGTTGGAGATCCACTGC
TACTGTGTGGTCAGCCAGGAGGTGGTAGAAGCATTCCTCATGCACTGCCCCCATCTGAAA
CAGTACACTCTGAAGGTCACCAAGGAAAGGCACCCCTGGAAACCAGTAACAGTTCAG
>Chst8_GreenWT
aaatggaaaaaTctCTATCAGatccaaagagaaagaaagcgGATTATGAGAGAAACTTGT
TCCAAGTACAAGAGTAATAACAGAAGAATAATCACTCCTTATCATGTTTCTAGAATATTT
GTAGAAGATAAATACAGAGTTCTATACTGTGAAGTTCCaaaagcaggctgctcTaaCTGG
AAACGGGTGCTCATGGTTCTCAACGGGCTGGCTTCTTCCACAAAAGATATACAGCACAAC
ACAGTGCACTATGGAAACTATTTAAAAAGACTGGACGGGTTTGATCACAAAGGAATTTAT
CATCGGCTCAACACTTACACAAAGATGCTTTTCATTCGTGAGCCTTTTGAAAAGCTGGTA
TCTGCATTTCGGGACAAGTTCGAACACCCGAACAACTACTACCATCCGGTTTTTGGAAAA
GCCATCATTTCCAGATATCGTGTCAATGCCACCAAAGAAGCATTACGGACAGGAGCTGGA
GTCACATTTAAAGAGTTCATTCAGTATCTCCTGGATGTACATAGGCCAGTGGGTATGGAT
ATCCACTGGGACCACGTCAACAGGCTTTGCAGCCCATGTTTAATAGACTACGACTTTGTC
GGGAAGTTTGAAAGTATGGAAGAAGATGCAAACTTCTTCTTGCACTTAATTGGTGCTCCA
CAAAATTTAACTTTCCCCAAGTTTAAAGATAGGCACTCCAATGAAGAAAGAACTACCAGT
AAAATTACAAAACAGTATTTTGCACAGCTTTCTCCTTCTCAACGACAACAAAGCTACGAC
TTTTACTATATGGATTACTTGATGTTTAACTATTCAAAACCT
>Chst8_Yellow1
aaatggaaaaaTctCTATCAGatccaaagagaaagaaagcgGATTATGAGAGAAACTTGT
TCCAAGTACAAGAGTAATAACAGAAGAATAATCACTCCTTATCATGTTTCTAGAATATTT
GTAGAAGATAAATACAGAGTTCTATACTGTGAAGTTCCaaaagcaggctgctcTaaCTGG
AAACGGGTGCTCATGGTTCTCAACGGGCTGGCTTCTTCCACAAAAGATATACAGCACAAC
ACAGTGCACTATGGAAACTATTTAAAAAGACTGGACGGGTTTGATCACAAAGGAATTTAT
CATCGGCTCAACACTTACACAAAGATGCTTTTCATTCGTGAGCCTTTTGAAAAGCTGGTA
TCTGCATTTCGGGACAAGTTCGAACACCCGAACAACTACTACCATCCGGTTTTTGGAAAA
GCCATCATTTCCAGATATCGTGTCAATGCCACCAAAGAAGCATTACGGACAGGAGCTGGA
GTCACATTTAAAGAGTTCATTCAGTATCTCCTGGATGTACATAGGCCAGTGGGTATGGAT
ATCCACTGGGACCACGTCAACAGGCTTTGCAGCCCATGTTTAATAGACTACGACTTTGTC
GGGAAGTTTGAAAGTATGGAAGAAGATGCAAACTTCTTCTTGCACTTAATTGGTGCTCCA
CAAAATTTAACTTTCCCCAAGTTTAAAGATAGGCACTCCAATGAAGAAAGAACTACCAGT
AAAATTACAAAACAGTATTTTGCACAGCTTTCTCCTTCTCAACGACAACAAAGCTACGAC
TTTTACTATATGGATTACTTGATGTTTAACTATTCAAAACCT
>Chst8_Yellow2
aaatggaaaaaTctCTATCAGatccaaagagaaagaaagcgGATTATGAGAGAAACTTGT
TCCAAGTACAAGAGTAATAACAGAAGAATAATCACTCCTTATCATGTTTCTAGAATATTT
GTAGAAGATAAATACAGAGTTCTATACTGTGAAGTTCCaaaagcaggctgctcTaaCTGG
AAACGGGTGCTCATGGTTCTCAACGGGCTGGCTTCTTCCACAAAAGATATACAGCACAAC
ACAGTGCACTATGGAAACTATTTAAAAAGACTGGACGGGTTTGATCACAAAGGAATTTAT
CATCGGCTCAACACTTACACAAAGATGCTTTTCATTCGTGAGCCTTTTGAAAAGCTGGTA
TCTGCATTTCGGGACAAGTTCGAACACCCGAACAACTACTACCATCCGGTTTTTGGAAAA
GCCATCATTTCCAGATATCGTGTCAATGCCACCAAAGAAGCATTACGGACAGGAGCTGGA
GTCACATTTAAAGAGTTCATTCAGTATCTCCTGGATGTACATAGGCCAGTGGGTATGGAT
ATCCACTGGGACCACGTCAACAGGCTTTGCAGCCCATGTTTAATAGACTACGACTTTGTC
GGGAAGTTTGAAAGTATGGAAGAAGATGCAAACTTCTTCTTGCACTTAATTGGTGCTCCA
CAAAATTTAACTTTCCCCAAGTTTAAAGATAGGCACTCCAATGAAGAAAGAACTACCAGT
AAAATTACAAAACAGTATTTTGCACAGCTTTCTCCTTCTCAACGACAACAAAGCTACGAC
TTTTACTATATGGATTACTTGATGTTTAACTATTCAAAACCT
>Trappc2l_GreenWT
GCTCCTCAGAACTATCCCCTGTACATCCGGAGCGTTCCAACTGAGAACGAGCTGAAGTTC
CACTACACTGTGCACACCTCTCTTGATGTTGTGGATGAAAAGATCTCTGCAATGGGCAAG
GCTCTTGTAGATCAGAGGGAACTGTACCTAGGGCTCCTCTACCCCACTGAGGACTACAAG
GTATATGGCTACGTGACAAATTCCAGGGTGAAGTTTGTTATGGTGGTGGATTCTTCAAAC
ACAGCACTTCGAGACAACGAGATCCGCAGTATGTTCCGAAAGCTGCACAATTCATATACA
GACATAATGTGTAACCCCTTTTATAACCCTGGGGACCGTATCCATTCCAGGGCTTTTGAT
AATATGGTGAACTCCATGATGATGCAGGTGTGC
>Trappc2l_Yellow1
GCTCCTCAGAACTATCCCCTGTACATCCGGAGCGTTCCAACTGAGAACGAGCTGAAGTTC
CACTACACCGTCCACACCTCTCTTGATGTTGTGGATGAAAAGATCTCTGCAATGGGCAAG
GCTCTTGTAGATCAGAGGGAACTGTACCTAGGGCTCCTCTACCCCACTGAGGACTACAAG
GTATATGGCTACGTGACAAATTCCAGGGTGAAGTTTGTTATGGTGGTGGATTCTTCAAAC
ACAGCACTTCGAGACAACGAGATCCGCAGTATGTTCCGAAAGCTGCACAATTCATATACA
GACATAATGTGTAACCCCTTTTATAACCCTGGGGACCGTATCCATTCCAGGGCTTTTGAT
AATATGGTGAACTCCATGATGATGCAGGTGTGC
>Trappc2l_Yellow2
GCTCCTCAGAACTATCCCCTGTACATCCGGAGCGTTCCAACTGAGAACGAGCTGAAGTTC
CACTACACCGTGCACACCTCTCTTGATGTTGTGGATGAAAAGATCTCTGCAATGGGCAAG
GCTCTTGTAGATCAGAGGGAACTGTACCTAGGGCTCCTCTACCCCACTGAGGACTACAAG
GTATATGGCTACGTGACAAATTCCAGGGTGAAGTTTGTTATGGTGGTGGATTCTTCAAAC
ACAGCACTTCGAGACAACGAGATCCGCAGTATGTTCCGAAAGCTGCACAATTCATATACA
GACATAATGTGTAACCCCTTTTATAACCCTGGGGACCGTATCCATTCCAGGGCTTTTGAT
AATATGGTGAACTCCATGATGATGCAGGTGTGC
>Mylk_0_GreenWT
GTCAGTGGACTCTCTCCTTTCATGGGAGACAACGACAACGAAACCCTAGCCAATGTTACC
TCAGCAACGTGGGACTTTGATGATGAGGCTTTTGATGAAATCTCTGATGATGCCAAAGAC
TTTATCAGCAATCTACTAAAGAAAGATATGAAGAGTCGCTTAAATTGTACTCAATGTCTT
CAGCACCCTTGGCTGCAAAAAGACACCAAAACCATGGAAGCCAAAAAACTTTCCAAAGAT
AGGATGAAGAAATATATGGCCAGAAGAAAATGGCAGAAAACAGGCCATGCTGTCCGAGCA
ATAGGAAGACTTTCATCCATGGCAATGATTTCTGGTATGAGTGGGAGGAAGGCCTCTGGG
AGCTCGCCCACCAGCCCTATAAATGCAGACAAAGTAGAGAATGAAGaTGCTTTCCTTGAA
GAAGTGGCTGAAGAAAAGCCTCATGTAAAGCCATATTTTACTAAAACAATCCTTGACATG
GAGGTTGTGGAAGGAAGTGCTGCTAGATTTGACTGCAAAATTGAAGGCTATCCTGACCCT
GAGGTAATGTGGTACAAAGATGACCAGCCTGTCAAGGAATCCCGTCACTTCCAGATAGAT
TATGATGAGGATGGGAACTGTTCTTTGACTATTTCTGAAGTGTGTGGGGACGATGATGCC
AAATACACCTGCAAAGCTGTCAACAGCCTTGGGGAAGCCACATGCACTGCAGAACTCCTC
GTGGAAACAATGGCAAAAGAAggagaagatgaagatgaagaggaggaagaa
>Mylk_0_Yellow1
GTCAGTGGACTCTCTCCTTTCATGGGAGACAACGACAACGAAACCCTAGCCAATGTTACC
TCAGCAACGTGGGACTTTGATGATGAGGCTTTTGATGAAATCTCTGATGATGCCAAAGAC
TTTATCAGCAATCTACTAAAGAAAGATATGAAGAGTCGCTTAAATTGTACTCAATGTCTT
CAGCACCCTTGGCTGCAAAAAGACACCAAAACCATGGAAGCCAAAAAACTTTCCAAAGAT
AGGATGAAGAAATATATGGCCAGAAGAAAATGGCAGAAAACAGGCCATGCTGTCCGAGCA
ATAGGAAGACTTTCATCCATGGCAATGATTTCTGGTATGAGTGGGAGGAAGGCCTCTGGG
AGCTCGCCCACCAGCCCTATAAATGCAGACAAAGTAGAGAATGAAGaTGCTTTCCTTGAA
GAAGTGGCTGAAGAAAAGCCTCATGTAAAGCCATATTTTACTAAAACAATCCTTGACATG
GAGGTTGTGGAAGGAAGTGCTGCTAGATTTGACTGCAAAATTGAAGGCTATCCTGACCCT
GAGGTAATGTGGTACAAAGATGACCAGCCTGTCAAGGAATCCCGTCACTTCCAGATAGAT
TATGATGAGGATGGGAACTGTTCTTTGACTATTTCTGAAGTGTGTGGGGACGATGATGCC
AAATACACCTGCAAAGCTGTCAACAGCCTTGGGGAAGCCACATGCACTGCAGAACTCCTC
GTGGAAACAATGGCAAAAGAAggagaagatgaagatgaagaggaggaagaa
>Mylk_0_Yellow2
GTCAGTGGACTCTCTCCTTTCATGGGAGACAACGACAACGAAACCCTAGCCAATGTTACC
TCAGCAACGTGGGACTTTGATGATGAGGCTTTTGATGAAATCTCTGATGATGCCAAAGAC
TTTATCAGCAATCTACTAAAGAAAGATATGAAGAGTCGCTTAAATTGTACTCAATGTCTT
CAGCACCCTTGGCTGCAAAAAGACACCAAAACCATGGAAGCCAAAAAACTTTCCAAAGAT
AGGATGAAGAAATATATGGCCAGAAGAAAATGGCAGAAAACAGGCCATGCTGTCCGAGCA
ATAGGAAGACTTTCATCCATGGCAATGATTTCTGGTATGAGTGGGAGGAAGGCCTCTGGG
AGCTCGCCCACCAGCCCTATAAATGCAGACAAAGTAGAGAATGAAGaTGCTTTCCTTGAA
GAAGTGGCTGAAGAAAAGCCTCATGTAAAGCCATATTTTACTAAAACAATCCTTGACATG
GAGGTTGTGGAAGGAAGTGCTGCTAGATTTGACTGCAAAATTGAAGGCTATCCTGACCCT
GAGGTAATGTGGTACAAAGATGACCAGCCTGTCAAGGAATCCCGTCACTTCCAGATAGAT
TATGATGAGGATGGGAACTGTTCTTTGACTATTTCTGAAGTGTGTGGGGACGATGATGCC
AAATACACCTGCAAAGCTGTCAACAGCCTTGGGGAAGCCACATGCACTGCAGAACTCCTC
GTGGAAACAATGGCAAAAGAAggagaagatgaagatgaagaggaggaagaa
>Vcan_GreenWT
ATGAGAACAACAGGTGTTAAGATCACTCATGCCACAGCCATCATTCCTACTTCTGTTACA
GCAGAATCTGAGGGACATGCTGCAAGTGAAAAGTTCACACAGGCTCCTTCAGTTTCTGGC
ATGTGGCTGCTGACCGATAAACATCAGGGGTATATGACAGAAGAGTCTTCTCATACTGAG
AGTGCACATGAGCTAGATACAGAAGATGGTATCTTTGGAATGGAGAGTACATCATCTCCA
GGGCAAATTACAGAGCATCCAGGAGCTCTGATTTCAACACTTATAGATGAAACCAAGACA
AGCATGGAGACAGCGGAAGCAAAAAGTGATGAAGAAGCTGTATCAGCCAATTTTGATCAG
AGTAAACATACTACAGGTGTCTCCTACACAAGCAGTTCTTCAGATTTGGAAATGATCGCA
GTATCCAAACTATCAGTGGGTGAAAGCAGTGCAACAATGAAGTCTTTTAGCTCCTCAAGT
GTTACTGTATTACCAACTGCTGTGCCCACAGTCATGGAGGTAACTGAACATGAAGGAGAT
GAAATATCAGGGTATGTTTTGGAAATATCCATTCCTACCACAGAAGCTGGACAAAGAGAG
GGTACTGTGATGTTGGTGGCAACACCTACTGAAGAAGTCTTTACTGAAATGGAAGTCTCA
AAATACACAGTGATAGAGGAAGGCCAGACAAGCACTGCAATGTCAACTGAGGAGTCAGTG
ACAACACTTCAAGACAGAAAAGGAACACCACCAGCTGGCATTGGAGAGACAAAGGAATTT
ATTGTATTTACAGATGTAACAGAGGTAGATACTACAGTTCCACAGAAAGAATATGATGCT
TCCCCAGTTCCAGCTACTACTGAAAGTGAGATCACTAGAGATATGCCAGTTACTACTCAG
AATCATTTTGTTGACATCTTTCATACAGAAGCACCAGAAGCAACTGCAAAAGGCAGTGAC
GTCTTCCCAGAGGACTCATCCACCAAAGATCAAGATAAGGAAGAAGATGCTGCCAGAGAG
TCTACTTTATCTGTGACAACTGTGCAAATACCTGAACAAAAGACAGCACAAGGATCAGAA
CCCTCTCAAACAGCTGTTCAGGAAAAACAGGATGAGGCAGGTTCGGCTTATGATGAGACA
TATCTAGTGACAGAATTATCAGTGCCAGCAGTGAAGGTCACAGATTATGGAAGAGTCCTG
GGATCTAATGAAACTAGCACCAGGACCTTGCATCTCACAGTGGCTCCAAAAGCTGAAACT
GTTACTGATCAAGAAGAGGAGGTAACTGAAGTGATGCCTATAACAGTGGGTACCCAAGCG
AAAACATACGAAAGCAGAGGAACCCCTGCCAGAGAAGCAGACAGTGATGTAGTGAGCTGG
GAATCTGTGTTGCCCCCCTATAGGATGCCAACAGGTCATCCTACTGTGGAAGCCATTACT
CATCTAACTTTGGGATCTTCTCCAAGCCAAACTCTGGAAGGTTCAGGAATATCAGAAGAA
CCTGGAGAAATCAAGACAGCTATATTTCCAGCTCATGCAACAGATAAGGCAACAATTCTC
AGTGATGTAAAAACACCTTCTGTTAGTGCTGTAGACAAAATTCAACCTACATCAGCATCC
AAACCTTCTGTTACTCCAAAGTCACCACGTATCATtcctgaggaagaagaggaggtaACA
AGCAATGACATCATCATAATTGGTGAATCTATTTCTCCCAGTCAAGCCCCTGCTGATGAC
GATCTGACAGGAAAGATGTTAGAACCAGAAATTGATAAGGAATATTTCAAAGCATCAACT
GCTACTGCAGTCGCACGAGCTACTGCACCACCCAAAGTAAAGGAGACCACAGAGGCTTTA
CAGCCTCGAGAGGTGTCTCCTTCTACTTCACATCCTGATAGTGGAAATGACATAAAATTG
TACGTTATTCAAATCAGAGGCAATGATACAGatcATCCGGTGAATGAATTTTTGGATCTG
TTCAGTCGCCACATGCTTCCTCACGCAGTAGATGAATCCCACATTGATGCAGAATCAGCT
CAGACTGAACCCTGTACTTCAGACTCTGTGCAGGATTCATCTGAATATATAATATTGGAT
CCTTTCTTTCCAAATTTTGTAGAgtttgaagaagaGgaagactGTGAAAATACTACTGAT
GTTACAACTCCTCCAGCTTTGCAGTTCATCAATGGAAAGCAACAAGTTACTAGCGCACCT
AAGAGCACAAAAGCTGAGGAAGCGAGAAGTGATCAAATCGAAAGTGTTGCACATTCCAAA
AATGTAACCTTTTCTCAAATCaatgaaacaaacacatttataatacctgaaaatgaagca
tctgGTACTATGCAACCAAGCAAAGCTGGAGAAGTGATAGGGGCATTTGAAGTTACACAA
CCAACAGCAGATGTTGCAATTTTAGAACCTGTTTATAGTGGTGAGTTAGAAGTTGCTACA
ACTGACAAATCAATAGCCATTACTTTTTCGTATGAGCAGTCTCtgcaaaaaAataaagaG
accATAACGTGGCATGGAACTGAGGAGATGTCTACTAAAGATACAAAAAACTTGCTTCTG
ATTACTAATGAATCTTCTGGAGATGGCTCCACTGAACCTGATTTACCCAGATCTGTCTTC
TCAGAAATTGTGACAATGTCAAGAAAGCAAGACAGTGCAAAAAATTCTGACATAACTTCT
GTTCCTACTGTATTTGCTGTGGAAGGTTCTGCTGTAACTGCTTCTCTAGATACAGTTTTT
AATACTGCTACAGTAGGCATAGGTATGAAAGACCTTATTTCAGAAGAGGCATCCCCAACT
CCAGGAAATCATTATAAATCAACTATTAAACTTACTGCAAACTCCCCTGTTGAAAGTCTT
ATGGAAACAAGCAGTCATACAGCAAAGCCTGAGATGGGTGCTGCTTCTTTTATGGTTCTA
GAAGGATCTGGAGATGTAGAAAAGGGCATCACTATAACTTCAACCATCAAAACGGAAACA
GCAGTAACAGAAGCACTTTCAAGGCAAGATATTTCTTTGGGTTTTGAAACAGTATTGCCA
ACAGAAATTTCTATAACAACTTCAGGAATAACTTCTGCTTTGCCCGAAGGAATCAGCACT
CTGTATTCTGCTTTTGATCAAAGTCCTGAATTAACTGTTGTCACCAATTCTGTTTATGAG
TTTATTACAGAAAAAGAAGTTGCCAGATCTTTTGTAACTGAAAAGAATATAAAAAGtgaa
aaagaagTgCAAACCACTGTTTATTCAAGTCAGGAAAACTTAGCtactgctgcagaggga
aattCAGAGTTGAATGAGCTTGGGAGCACTACTAGTGAAGTCAGAACTGTAAGTCAAGAG
CCTACCCCCATCAGAAAAACAGTACTGGTAACAGGTACCATgagttctgaaataaaaaag
gtcaCCACCATTCCTCTGTtgagagagaaACACCTTCttataAATGAAGGATCAGCAGAA
GAACCAGCAGACATATTTTCAGGGAGTCCCACAAGAAAAGTAGTAAGTACTGACTCACCA
TTTACTGAGCCAGGTTCTGGAGACATAGATGTTATTACCGAGTCTGCTACTTTGACTTCA
GTTCCAATAAGACCTATCACtgaaacacaAacagaaaagcATGAAGGAAAAGTTTACGGT
ATATATGACACTTTACTGAAGAATGCAACAACAGAATATGAAGAACATGAAAGACCAGAT
GAATCAGCAATATCAATTTCAAGTACTAGGTCAGACAGCTTGACAAAGGAGCCTGAATTA
ACAAGTCAAATGCCTCAGGATGTGTTTAGTACAGGAAACCTGggagaacaaaagcaggaa
acagaacCAGCTTACACAGCTCTTTCTGAAGTAAAATCTAGTCCTGATTCTAGAAAAGAA
GTAATATCTCATGTTGCATCAGGAGTTAAAACTGAAGATTTAGAAATAACTGAGATCACA
CCATCTCCAGAATCAGTGGTTAGTAACAGCCCTTATGACATAATGGCGACACATGGTACT
GGCAgtgcagaagGAGTagcagTatctacagaaagcagaaatgcagaagttaGTTCTTCA
GCTGTCTCATTAGGAAAGATTCTCCTGATTGAGCATGGCTCTGGAGAAGAATTCAAAGGt
gGcagcagcaccacagaacTAATGTCTAATGGATCCACTAAAGAAATACTTGGAAGTCAT
TTCCCATTTATTGATCAGGGATCTGGGGAAGCAGACACATTCAATGAATCATTTACAAAA
CCAGCAGTTTCACCCCCTGGGGAACAAGAAACACAAGAAAAGTATGACAAAAAAGTTGTC
AGCACACCACCTATGAATCATGCCTTCACTACTGAACCTGGCAAGCTAGTCAAAAGTCCT
GAACATGAATCAACCACAATGGAAACTATAACTGACATgagaatggaagagaaaaaaatt
gatgaACTGATAGTGAGAGATTATTCTACGAAGACTCCTTTGGTGGAAGATATATATTGA
AAAGATTTGCCACAGAAAATTTCAGCAAAAGCTGTAGAATCTTCtgaaGAAGAAACAACA
GaccctttatttaaaaatacacaggcTACTCATGAACATCTAGGATTTTTAAATGTTCCT
ACTGTCAGTCtgtattcagaagaaaaggaattagaAACTgaatctgttaaaaaaatactt
ttgccaTTTAATGATGACAGAGTAACTGAACCTGCAAAGATTGAAAGGAAATACATAAGC
TCTCCAGGTACAGATACAGAGCAAAAGGAGGAGTTggtacaCaatattttccctacGAAA
GATATTCCCAGTTTGTCCCTGACacctaaagaagaaaagctatCAAATAATGAGCTCATT
GGTGATGCATTATTTTCAGGACAAGGGTCAGGAGATGACCTTGCCGTTATTTCTGCTGTA
GTGCCATTAGCTGTCAAAGAAATCACAAGTACTTTAAGTCCTCAATCTCATCCTGCAAAT
TTGGGACCCAAACTATCAACTGACAGGACACAAGACTTTGACAGAGGAAGCACTGAATCA
AATGCTGAAGTTAATGAAGAAGTTACAAGTGCTGTAGCTGGGCTGctgttaaaaacagaa
aaccagtttCCCAGCTCAGTGATCACCAGTTCCTCAGCTTTAGCAGAAAAGAGTTCCAAT
AGCTTCACCTCTGAAGAGATTAAAGAGATGACACATTATTTTGTTGCAACTGAAAAACCT
CACGATAAGGAAACTAAATACAGGAaaggagaaaatgaaagaaGGACAACATCTACTTCT
AAAGCTGTTTCTCGAGAGGAAACTTTACATTTACTGATTAAACATGGTGTAACTCCCATT
TCCGTAATACTGAGTGGAACTCCTAGTCTTGAAACAGAAAGATCGCTTGTAACCTCAACA
ACAAAAATGCCAGGCAGAGTGTTATCTGAAAGCTCTGGAGAAGGGTCTGGCTGGGTTGGT
GATTTGGATTCGTCTTCGGATACGTTTACTGATTTGTCAATACCCCCTGTGTCAAAGGTA
GAACTAAATGCTTCATCTAGTGTTCCTGGGGAAGTTTATTCTGAAGTTACAACAGACGCA
CCAATAGATGGACCACAGACTGTCATCACAGGACTGGCATCCCTTTTTACAGAAGATAAA
GAGATTGTGGCAAATCCATCTGCTGTTCAACCAAAGACAGCCGCATCAGAAGAGCTAACA
AGTGATACTGGGATATATGAGAAAATTATCCCAGTGATTGATGATAAAAGAAGTGTTATA
TTGAACGTCTCTGTTTATGGTGATATTACACTAATTGAAGAGAGACTTCAAATCCCATCA
GAAGAAACAATTATTATAGACATGGATCACTCTAAATCAATGCCTGAAGATATAATAAGT
GTGCAGACAACGCCAAATCTTGTTATACAATCAACATATGGTGATGATGACAGCGTGACA
GCTGAAGAGGAGAAATATGAATCAACACCTAAAATTTCCATAACCAAAGAGAAGACACTT
GGATCTGGTGATAGTCTTCCTTCAACTACATCCAGTCAGCCAAGCAGTGAATCAATAACA
GCTGGGCACAGATCAAAATCAGATGACAAGGATCTGGGTTCAGGGAATGCAAGGAAGTTT
GCCTCAGAAACTCTCATTGCTACTAAAGTCTCTGAACtggGcattttcCttcctacagTG
CCATCACTGACAAACCCTCATGTGCTTCATGAGTCTAAACATGTTGTAACAAGCACAATA
GATGACAACTACAAGCTGAATACTTCAGCAAACAACCAAGTAGTAGCAGATCAGAGTGAA
ACAGTCTCTGTCTCTGGCTTTTCTGGAATGGGACAAGAAGAACTGGATGATAAGCTGCCT
GTGATTCCTTCTCTTACACCAGTTTTTACTACTGAGACAGAAAGAGCTTTGGCAACTGAC
ATGCTTGATGTAAGTATTGTCACCACACAGCGTACGTCCCAACTGACATCTGCATCATCT
AGCAAAAATGATGAAAAACATCCCACAGTAtaCacaaacacaaaatcGgCATTGGCAGAG
TATGAAGAAACAGATTCAGGCTTTTATTCAGTACATCAAACTCCTAAATCTTCAGTGACT
GTTCAGCTGGTTAACGGAGTATCTGAGTACTCTGATGTAATCATTCCAAGTACATCATCT
TCGAAGGATTCAGATTATCCTGATCATTCATCAGACGGAACTTTCAAAGAAGTCAGTTCT
GCTGCAGCGGCAACATATAAACCTCCCACCACTGACCTTCTCAACAGGACAGAATATTCT
CTGCTGGAGTTTTCCCCCAAGCctgtttcagaaagcacaaCTACAGAAAGTACTCCTCAC
TTTAACAGTTTTGTAACAGACAgAGcagaagagacagaaaccTCTGTAACTGATTTGGTT
GTTGAGGAAGAAGCTACCGTTTCTGGAGATTCTCCATCACTACATGTCTTGCCtactgct
tttctgaatttcagagaaaGTGTGAGCACAGATGTTCCAAATGTTAGGACAGTAAAAGTT
GAAGATTCCTCAGAGAGAGTGGGCAATCCTCATCAAGAAGATGACAGAAGTACTGAGAGA
GAGATTCCATGGCTTTTTTCCACACCTGTTTCAAATTCACCCAATAGCATTGAAAGTGAA
GTATTTAAGCCTGACCAGGAATCAGTTACAATGCTAGCTTCATCTTCACAATCTTCAGAt
gtaaGcacagaaacacaatcAGCTTTGTTTGGGCAAGAGGAGATCACAACTATTTCTTCG
AACATTGTAACAAACAGCTTTACCCCTGGAAAGAGTCCATACCAAAATGAGCAGTCTACA
ATAAGCTCCGAGGAGCCAAACACTATTGAACTTGTAACTTCATCGTTTTTCCTTCGGGAA
GTCACTAATGGATCAGATTTCCTGATTGGCACCAGTGTGGGTTCAGTTGAAGGCACAGCA
GTGCAAATTCCAGGCCAAGACCCATGCAAAAGCAATCCCTGCCTTAATGGTGGCACGTGC
TATCCACGTGGTTCATTTTACATCTGCACATGTTTGCCAGGTTTCAACGGCGAGCAGTGT
GAATTAGATATTGATGAATGCCAGTCTAACCCATGCCGGAATGGAGCCACGTGTATAGAC
GGCCTCAATATCTTTACTTGCTTGTGTCTGCCAAGCTATATAGGTGCTCTTTGTGAACAA
GACACAGAGACCTGTGATTATGGCTGGCATAAGTTCCAAGGACAGTGCTACAAATACTTT
GCCCATCGGCGTACGTGGGACACGGCTGAAAGGGAATGCCGTCTCCAGGGAGCACACTTG
ACAAGTATCTTGTCTCATGAGGAGCAGATCTTTGTGAACCGCATTGGGCATGACTACCAG
TGGATTGGCCTCAATGACAAGATGTTTGAGCGCGATTTCCGATGGACTGATGGTAGCCCA
CTG
>Vcan_Yellow1
ACGAGAACAACAGGTGTTAAGATCACTCATGCCACAGCCATCATTCCTACTTCTGTTACA
GCAGAATCTGAGGGACATGCTGCAAGTGAAAAGTTCACACAGGCTCCTTCAGTTTCTGGC
ATGTGGCTGCTGACCGATAAACATCAGGGGTATATGACAGAAGAGTCTTCTCATACTGAG
AGTGCACATGAGCTAGATACAGAAGATGGTATCTTTGGAATGGAGAGTACATCATCTCCA
GGGCAAATTACAGAGCATCCAGGAGCTCTGATTTCAACACTTATAGATGAAACCAAGACA
AGCATGGAGACAGCGGAAGCAAAAAGTGATGAAGAAGCTGTATCAGCCAATTTTGATCAG
AGTAAACATACTACAGGTGTCTCCTACACAAGCAGTTCTTCAGATTTGGAAATGATCGCA
GTATCCAAACTATCAGTGGGTGAAAGCAGTGCAACAATGAAGTCTTTTAGCTCCTCAAGT
GTTACTGTATTACCAACTGCTGTGCCCACAGTCATGGAGGTAACTGAACATGAAGGAGAT
GAAATATCAGGGTATGTTTTGGAAATATCCATTCCTACCACAGAAGCTGGACAAAGAGAG
GGTACTGTGATGTTGGTGGCAACACCTACTGAAGAAGTCTTTACTGAAATGGAAGTCTCA
AAATACACAGTGATAGAGGAAGGCCAGACAAGCACTGCAATGTCAACTGAGGAGTCAGTG
ACAACACTTCAAGACAGAAAAGGAACACCACCAGCTGGCATTGGAGAGACAAAGGAATTT
ATTGTATTTACAGATGTAACAGAGGTAGATACTACAGTTCCACAGAAAGAATATGATGCT
TCCCCAGTTCCAGCTACTACTGAAAGTGAGATCACTAGAGATATGCCAGTTACTACTCAG
AATCATTTTGTTGACATCTTTCATACAGAAGCACCAGAAGCAACTGCAAAAGGCAGTGAC
GTCTTCCCAGAGGACTCATCCACCAAAGATCAAGATAAGGAAGAAGATGCTGCCAGAGAG
TCTACTTTATCTGTGACAACTGTGCAAATACCTGAACAAAAGACAGCACAAGGATCAGAA
CCCTCTCAAACAGCTGTTCAGGAAAAACAGGATGAGGCAGGTTCGGCTTATGATGAGACA
TATCTAGTGACAGAATTATCAGTGCCAGCAGTGAAGGTCACAGATTATGGAAGAGTCCTG
GGATCTAATGAAACTAGCACCAGGACCTTGCATCTCACAGTGGCTCCAAAAGCTGAAACT
GTTACTGATCAAGAAGAGGAGGTAACTGAAGTGATGCCTATAACAGTGGGTACCCAAGCG
AAAACATACGAAAGCAGAGGAACCCCTGCCAGAGAAGCAGACAGTGATGTAGTGAGCTGG
GAATCTGTGTTGCCCCCCTATAGGATGCCAACAGGTCATCCTACTGTGGAAGCCATTACT
CATCTAACTTTGGGATCTTCTCCAAGCCAAACTCTGGAAGGTTCAGGAATATCAGAAGAA
CCTGGAGAAATCAAGACAGCTATATTTCCAGCTCATGCAACAGATAAGGCAACAATTCTC
AGTGATGTAAAAACACCTTCTGTTAGTGCTGTAGACAAAATTCAACCTACATCAGCATCC
AAACCTTCTGTTACTCCAAAGTCACCACGTATCATtcctgaggaagaagaggaggtaACA
AGCAATGACATCATCATAATTGGTGAATCTATTTCTCCCAGTCAAGCCCCTGCTGATGAC
GATCTGACAGGAAAGATGTTAGAACCAGAAATTGATAAGGAATATTTCAAAGCATCAACT
GCTACTGCAGTCGCACGAGCTACTGCACCACCCAAAGTAAAGGAGACCACAGAGGCTTTA
CAGCCTCGAGAGGTGTCTCCTTCTACTTCACATCCTGATAGTGGAAATGACATAAAATTG
TACGTTATTCAAATCAGAGGCAATGATACAGatcATCCGGTGAATGAATTTTTGGATCTG
CTCAGTCGCCACATGCTTCCTCACGCAGTAGATGAATCCCACATTGATGCAGAATCAGCT
CAGACTGAACCCTGTACTTCAGACTCTGTGCAGGATTCATCTGAATATATAATATTGGAT
CCTTTCTTTCCAAATTTTGTAGAgtttgaagaagaGgaagactGTGAAAATACTACTGAT
GTTACAACTCCTCCAGCTTTGCAGTTCATCAATGGAAAGCAACAAGTTACTAGCGCACCT
AAGAGCACAAAAGCTGAGGAAGCGAGAAGTGATCAAATCGAAAGTGTTGCACATTCCAAA
AATGTAACCTTTTCTCAAATCaatgaaacaaacacatttataatacctgaaaatgaagca
tctgGTACTATGCAACCAAGCAAAGCTGGAGAAGTGATAGGGGCATTTGAAGTTACACAA
CCAACAGCAGATGTTGCAATTTTAGAACCTGTTTATAGTGGTGAGTTAGAAGTTGCTACA
ACTGACAAATCAATAGCCATTACTTTTTCGTATGAGCAGTCTCtgcaaaaaAataaagaG
accATAACATGGCATGGAACTGAGGAGATGTCTACTAAAGATACAAAAAACTTGCTTCTG
ATTACTAATGAATCTTCTGGAGATGGCTCCACTGAACCTGATTTACCCAGATCTGTCTTC
TCAGAAATTGTGACAATGTCAAGAAAGCAAGACAGTGCAAAAAATTCTGACATAACTTCT
GTTCCTACTGTATTTGCTGTGGAAGGTTCTGCTGTAACTGCTTCTCTAGATACAGTTTTT
AATACTGCTACAGTAGGCATAGGTATGAAAGACCTTATTTCAGAAGAGGCATCCCCAACT
CCAGGAAATCATTATAAATCAACTATTAAACTTACTGCAAACTCCCCTGTTGAAAGTCTT
ATGGAAACAAGCAGTCATACAGCAAAGCCTGAGATGGGTGCTGCTTCTTTTATGGTTCTA
GAAGGATCTGGAGATGTAGAAAAGGGCATCACTATAACTTCAACCATCAAAACGGAAACA
GCAGTAACAGAAGCACTTTCAAGGCAAGATATTTCTTTGGGTTTTGAAACAGTATTGCCA
ACAGAAATTTCTATAACAACTTCAGGAATAACTTCTGCTTTGCCCGAAGGAATCAGCACT
CTGTATTCTGCTTTTGATCAAAGTCCTGAATTAACTGTTGTCACCAATTCTGTTTATGAG
TTTATTACAGAAAAAGAAGTTGCCAGATCTTTTGTAACTGAAAAGAATATAAAAAGtgaa
aaagaagTgCAAACCACTGTTTATTCAAGTCAGGAAAACTTAGCtactgctgcagaggga
aattCAGAGTTGAATGAGCTTGGGAGCACTACTAGTGAAGTCAGAACTGTAAGTCAAGAG
CCTACCCCCATCAGAAAAACAGTACTGGTAACAGGTACCATgagttctgaaataaaaaag
gtcaCCACCATTCCTCTGTtgagagagaaACACCTTCttataAATGAAGGATCAGCAGAA
GAACCAGCAGACATATTTTCAGGGAGTCCCACAAGAAAAGTAGTAAGTACTGACTCACCA
TTTACTGAGCCAGGTTCTGGAGACATAGATGTTATTACCGAGTCTGCTACTTTGACTTCA
GTTCCAATAAGACCTATCACtgaaacacaAacagaaaagcATGAAGGAAAAGTTTACGGT
ATATATGACACTTTACTGAAGAATGCAACAACAGAATATGAAGAACATGAAAGACCAGAT
GAATCAGCAATATCAATTTCAAGTACTAGGTCAGACAGCTTGACAAAGGAGCCTGAATTA
ACAAGTCAAATGCCTCAGGATGTGTTTAGTACAGGAAACCTGggagaacaaaagcaggaa
acagaacCAGCTTACACAGCTCTTTCTGAAGTAAAATCTAGTCCTGATTCTAGAAAAGAA
GTAATATCTCATGTTGCATCAGGAGTTAAAACTGAAGATTTAGAAATAACTGAGATCACA
CCATCTCCAGAATCAGTGGTTAGTAACAGCCCTTATGACATAATGGCGACACATGGTACT
GGCAgtgcagaagGAGTagcagTatctacagaaagcagaaatgcagaagttaGTTCTTCA
GCTGTCTCATTAGGAAAGATTCTCCTGATTGAGCATGGCTCTGGAGAAGAATTCAAAGGt
gGcagcagcaccacagaacTAATGTCTAATGGATCCACTAAAGAAATACTTGGAAGTCAT
TTCCCATTTATTGATCAGGGATCTGGGGAAGCAGACACATTCAATGAATCATTTACAAAA
CCAGCAGTTTCACCCCCTGGGGAACAAGAAACACAAGAAAAGTATGACAAAAAAGTTGTC
AGCACACCACCTATGAATCATGCCTTCACTACTGAACCTGGCAAGCTAGTCAAAAGTCCT
GAACATGAATCAACCACAATGGAAACTATAACTGACATgagaatggaagagaaaaaaatt
gatgaACTGATAGTGAGAGATTATTCTACGAAGACTCCTTTGGTGGAAGATATATATTGA
AAAGATTTGCCACAGAAAATTTCAGCAAAAGCTGTAGAATCTTCtgaaGAAGAAACAACA
GaccctttatttaaaaatacacaggcTACTCATGAACATCTAGGATTTTTAAATGTTCCT
ACTGTCAGTCtgtattcagaagaaaaggaattagaAACTgaatctgttaaaaaaatactt
ttgccaTTTAATGATGACAGAGTAACTGAACCTGCAAAGATTGAAAGGAAATACATAAGC
TCTCCAGGTACAGATACAGAGCAAAAGGAGGAGTTggtacaCaatattttccctacGAAA
GATATTCCCAGTTTGTCCCTGACacctaaagaagaaaagctatCAAATAATGAGCTCATT
GGTGATGCATTATTTTCAGGACAAGGGTCAGGAGATGACCTTGCCGTTATTTCTGCTGTA
GTGCCATTAGCTGTCAAAGAAATCACAAGTACTTTAAGTCCTCAATCTCATCCTGCAAAT
TTGGGACCCAAACTATCAACTGACAGGACACAAGACTTTGACAGAGGAAGCACTGAATCA
AATGCTGAAGTTAATGAAGAAGTTACAAGTGCTGTAGCTGGGCTGctgttaaaaacagaa
aaccagtttCCCAGCTCAGTGATCACCAGTTCCTCAGCTTTAGCAGAAAAGAGTTCCAAT
AGCTTCACCTCTGAAGAGATTAAAGAGATGACACATTATTTTGTTGCAACTGAAAAACCT
CACGATAAGGAAACTAAATACAGGAaaggagaaaatgaaagaaGGACAACATCTACTTCT
AAAGCTGTTTCTCGAGAGGAAACTTTACATTTACTGATTAAACATGGTGTAACTCCCATT
TCCGTAATACTGAGTGGAACTCCTAGTCTTGAAACAGAAAGATCGCTTGTAACCTCAACA
ACAAAAATGCCAGGCAGAGTGTTACCTGAAAGCTCTGGAGAAGGGTCTGGCTGGGTTGGT
GATTTGGATTCGTCTTCGGATACGTTTACTGATTTGTCAATACCCCCTGTGTCAAAGGTA
GAACTAAATGCTTCATCTAGTGTTCCTGGGGAAGTTTATTCTGAAGTTACAACAGACGCA
CCAATAGATGGACCACAGACTGTCATCACAGGACTGGCATCCCTTTTTACAGAAGATAAA
GAGATTGTGGCAAATCCATCTGCTGTTCAACCAAAGACAGCCGCATCAGAAGAGCTAACA
AGTGATACTGGGATATATGAGAAAATTATCCCAGTGATTGATGATAAAAGAAGTGTTATA
TTGAACGTCTCTGTTTATGGTGATATTACACTAATTGAAGAGAGACTTCAAATCCCATCA
GAAGAAACAATTATTATAGACATGGATCACTCTAAATCAATGCCTGAAGATATAATAAGT
GTGCAGACAACGCCAAATCTTGTTATACAATCAACATATGGTGATGATGACAGCGTGACA
GCTGAAGAGGAGAAATATGAATCAACACCTAAAATTTCCATAACCAAAGAGAAGACACTT
GGATCTGGTGATAGTCTTCCTTCAACTACATCCAGTCAGCCAAGCAGTGAATCAATAACA
GCTGGGCACAGATCAAAATCAGATGACAAGGATCTGGGTTCAGGGAATGCAAGGAAGTTT
GCCTCAGAAACTCTCATTGCTACTAAAGTCTCTGAACtggGcattttcCttcctacagTG
CCATCACTGACAAACCCTCATGTGCTTCATGAGTCTAAACATGTTGTAACAAGCACAATA
GATGACAACTACAAGCTGAATACTTCAGCAAACAACCAAGTAGTAGCAGATCAGAGTGAA
ACAGTCTCTGTCTCTGGCTTTTCTGGAATGGGACAAGAAGAACTGGATGATAAGCTGCCT
GTGATTCCTTCTCTTACACCAGTTTTTACTACTGAGACAGAAAGGGCTTTGGCAACTGAC
ATGCTTGATGTAAGTATTGTCACCACACAGCGTACGTCCCAACTGACATCTGCATCATCT
AGCAAAAATGATGAAAAACATCCCACAGTAtaCacaaacacaaaatcGgCATTGGCAGAG
TATGAAGAAACAGATTCAGGCTTTTATTCAGTACATCAAACTCCTAAATCTTCAGTGACT
GTTCAGCTGGTTAACGGAGTATCTGAGTACTCTGATGTAATCATTCCAAGTACATCATCT
TCGAAGGATTCAGATTATCCTGATCATTCATCAGACGGAACTTTCAAAGAAGTCAGTTCT
GCTGCAGCGGCAACATATAAACCTCCCACCACTGACCTTCTCAACAGGACAGAATATTCT
CTGCTGGAGTTTTCCCCCAAGCctgtttcagaaagcacaaCTACAGAAAGTACTCCTCAC
TTTAACAGTTTTGTAACAGACAgAGcagaagagacagaaaccTCTGTAACTGATTTGGTT
GTTGAGGAAGAAGCTACCGTTTCTGGAGATTCGCCATCACTACATGTCTTGCCtactgct
tttctgaatttcagagaaaGTGTGAGCACAGATGTTCCAAATGTTAGGACAGTAAAAGTT
GAAGATTCCTCAGAGAGAGTGGGCAATCCTCATCAAGAAGATGACAGAAGTACTGAGAGA
GAGATTCCATGGCTTTTTTCCACACCTGTTTCAAATTCACCCAATAGCATTGAAAGTGAA
GTATTTAAGCCTGACCAGGAATCAGTTACAATGCTAGCTTCATCTTCACAATCTTCAGAt
gtaaGcacagaaacacaatcAGCTTTGTTTGGGCAAGAGGAGATCACAACTATTTCTTCG
AACATTGTAACAAACAGCTTTACCCCTGGAAAGAGTCCATACCAAAATGAGCAGTCTACA
ATAAGCTCCGAGGAGCCAAACACTATTGAACTTGTAACTTCATCGTTTTTCCTTCGGGAA
GTCACTAATGGATCAGATTTCCTGATTGGCACCAGTGTGGGTTCAGTTGAAGGCACAGCA
GTGCAAATTCCAGGCCAAGACCCATGCAAAAGCAATCCCTGCCTTAATGGTGGCACGTGC
TATCCACGTGGTTCATTTTACATCTGCACATGTTTGCCAGGTTTCAACGGCGAGCAGTGT
GAATTAGATATTGATGAATGCCAGTCTAACCCATGCCGGAATGGAGCCACGTGTATAGAC
GGCCTCAATATCTTTACTTGCTTGTGTCTGCCAAGCTATATAGGTGCTCTTTGTGAACAA
GACACAGAGACCTGTGATTATGGCTGGCATAAGTTCCAAGGACAGTGCTACAAATACTTT
GCCCATCGGCGTACGTGGGACACGGCTGAAAGGGAATGCCGTCTCCAGGGAGCACACTTG
ACAAGTATCTTGTCTCATGAGGAGCAGATCTTTGTGAACCGCATTGGGCATGACTACCAG
TGGATTGGCCTCAATGACAAGATGTTTGAGCGCGATTTCCGATGGACTGATGGTAGCCCA
CTG
>Vcan_Yellow2
ACGAGAACAACAGGTGTTAAGATCACTCATGCCACAGCCATCATTCCTACTTCTGTTACA
GCAGAATCTGAGGGACATGCTGCAAGTGAAAAGTTCACACAGGCTCCTTCAGTTTCTGGC
ATGTGGCTGCTGACCGATAAACATCAGGGGTATATGACAGAAGAGTCTTCTCATACTGAG
AGTGCACATGAGCTAGATACAGAAGATGGTATCTTTGGAATGGAGAGTACATCATCTCCA
GGGCAAATTACAGAGCATCCAGGAGCTCTGATTTCAACACTTATAGATGAAACCAAGACA
AGCATGGAGACAGCGGAAGCAAAAAGTGATGAAGAAGCTGTATCAGCCAATTTTGATCAG
AGTAAACATACTACAGGTGTCTCCTACACAAGCAGTTCTTCAGATTTGGAAATGATCGCA
GTATCCAAACTATCAGTGGGTGAAAGCAGTGCAACAATGAAGTCTTTTAGCTCCTCAAGT
GTTACTGTATTACCAACTGCTGTGCCCACAGTCATGGAGGTAACTGAACATGAAGGAGAT
GAAATATCAGGGTATGTTTTGGAAATATCCATTCCTACCACAGAAGCTGGACAAAGAGAG
GGTACTGTGATGTTGGTGGCAACACCTACTGAAGAAGTCTTTACTGAAATGGAAGTCTCA
AAATACACAGTGATAGAGGAAGGCCAGACAAGCACTGCAATGTCAACTGAGGAGTCAGTG
ACAACACTTCAAGACAGAAAAGGAACACCACCAGCTGGCATTGGAGAGACAAAGGAATTT
ATTGTATTTACAGATGTAACAGAGGTAGATACTACAGTTCCACAGAAAGAATATGATGCT
TCCCCAGTTCCAGCTACTACTGAAAGTGAGATCACTAGAGATATGCCAGTTACTACTCAG
AATCATTTTGTTGACATCTTTCATACAGAAGCACCAGAAGCAACTGCAAAAGGCAGTGAC
GTCTTCCCAGAGGACTCATCCACCAAAGATCAAGATAAGGAAGAAGATGCTGCCAGAGAG
TCTACTTTATCTGTGACAACTGTGCAAATACCTGAACAAAAGACAGCACAAGGATCAGAA
CCCTCTCAAACAGCTGTTCAGGAAAAACAGGATGAGGCAGGTTCGGCTTATGATGAGACA
TATCTAGTGACAGAATTATCAGTGCCAGCAGTGAAGGTCACAGATTATGGAAGAGTCCTG
GGATCTAATGAAACTAGCACCAGGACCTTGCATCTCACAGTGGCTCCAAAAGCTGAAACT
GTTACTGATCAAGAAGAGGAGGTAACTGAAGTGATGCCTATAACAGTGGGTACCCAAGCG
AAAACATACGAAAGCAGAGGAACCCCTGCCAGAGAAGCAGACAGTGATGTAGTGAGCTGG
GAATCTGTGTTGCCCCCCTATAGGATGCCAACAGGTCATCCTACTGTGGAAGCCATTACT
CATCTAACTTTGGGATCTTCTCCAAGCCAAACTCTGGAAGGTTCAGGAATATCAGAAGAA
CCTGGAGAAATCAAGACAGCTATATTTCCAGCTCATGCAACAGATAAGGCAACAATTCTC
AGTGATGTAAAAACACCTTCTGTTAGTGCTGTAGACAAAATTCAACCTACATCAGCATCC
AAACCTTCTGTTACTCCAAAGTCACCACGTATCATtcctgaggaagaagaggaggtaACA
AGCAATGACATCATCATAATTGGTGAATCTATTTCTCCCAGTCAAGCCCCTGCTGATGAC
GATCTGACAGGAAAGATGTTAGAACCAGAAATTGATAAGGAATATTTCAAAGCATCAACT
GCTACTGCAGTCGCACGAGCTACTGCACCACCCAAAGTAAAGGAGACCACAGAGGCTTTA
CAGCCTCGAGAGGTGTCTCCTTCTACTTCACATCCTGATAGTGGAAATGACATAAAATTG
TACGTTATTCAAATCAGAGGCAATGATACAGatcATCCGGTGAATGAATTTTTGGATCTG
TTCAGTCGCCACATGCTTCCTCACGCAGTAGATGAATCCCACATTGATGCAGAATCAGCT
CAGACTGAACCCTGTACTTCAGACTCTGTGCAGGATTCATCTGAATATATAATATTGGAT
CCTTTCTTTCCAAATTTTGTAGAgtttgaagaagaGgaagactGTGAAAATACTACTGAT
GTTACAACTCCTCCAGCTTTGCAGTTCATCAATGGAAAGCAACAAGTTACTAGCGCACCT
AAGAGCACAAAAGCTGAGGAAGCGAGAAGTGATCAAATCGAAAGTGTTGCACATTCCAAA
AATGTAACCTTTTCTCAAATCaatgaaacaaacacatttataatacctgaaaatgaagca
tctgGTACTATGCAACCAAGCAAAGCTGGAGAAGTGATAGGGGCATTTGAAGTTACACAA
CCAACAGCAGATGTTGCAATTTTAGAACCTGTTTATAGTGGTGAGTTAGAAGTTGCTACA
ACTGACAAATCAATAGCCATTACTTTTTCGTATGAGCAGTCTCtgcaaaaaAataaagaG
accATAACATGGCATGGAACTGAGGAGATGTCTACTAAAGATACAAAAAACTTGCTTCTG
ATTACTAATGAATCTTCTGGAGATGGCTCCACTGAACCTGATTTACCCAGATCTGTCTTC
TCAGAAATTGTGACAATGTCAAGAAAGCAAGACAGTGCAAAAAATTCTGACATAACTTCT
GTTCCTACTGTATTTGCTGTGGAAGGTTCTGCTGTAACTGCTTCTCTAGATACAGTTTTT
AATACTGCTACAGTAGGCATAGGTATGAAAGACCTTATTTCAGAAGAGGCATCCCCAACT
CCAGGAAATCATTATAAATCAACTATTAAACTTACTGCAAACTCCCCTGTTGAAAGTCTT
ATGGAAACAAGCAGTCATACAGCAAAGCCTGAGATGGGTGCTGCTTCTTTTATGGTTCTA
GAAGGATCTGGAGATGTAGAAAAGGGCATCACTATAACTTCAACCATCAAAACGGAAACA
GCAGTAACAGAAGCACTTTCAAGGCAAGATATTTCTTTGGGTTTTGAAACAGTATTGCCA
ACAGAAATTTCTATAACAACTTCAGGAATAACTTCTGCTTTGCCCGAAGGAATCAGCACT
CTGTATTCTGCTTTTGATCAAAGTCCTGAATTAACTGTTGTCACCAATTCTGTTTATGAG
TTTATTACAGAAAAAGAAGTTGCCAGATCTTTTGTAACTGAAAAGAATATAAAAAGtgaa
aaagaagTgCAAACCACTGTTTATTCAAGTCAGGAAAACTTAGCtactgctgcagaggga
aattCAGAGTTGAATGAGCTTGGGAGCACTACTAGTGAAGTCAGAACTGTAAGTCAAGAG
CCTACCCCCATCAGAAAAACAGTACTGGTAACAGGTACCATgagttctgaaataaaaaag
gtcaCCACCATTCCTCTGTtgagagagaaACACCTTCttataAATGAAGGATCAGCAGAA
GAACCAGCAGACATATTTTCAGGGAGTCCCACAAGAAAAGTAGTAAGTACTGACTCACCA
TTTACTGAGCCAGGTTCTGGAGACATAGATGTTATTACCGAGTCTGCTACTTTGACTTCA
GTTCCAATAAGACCTATCACtgaaacacaAacagaaaagcATGAAGGAAAAGTTTACGGT
ATATATGACACTTTACTGAAGAATGCAACAACAGAATATGAAGAACATGAAAGACCAGAT
GAATCAGCAATATCAATTTCAAGTACTAGGTCAGACAGCTTGACAAAGGAGCCTGAATTA
ACAAGTCAAATGCCTCAGGATGTGTTTAGTACAGGAAACCTGggagaacaaaagcaggaa
acagaacCAGCTTACACAGCTCTTTCTGAAGTAAAATCTAGTCCTGATTCTAGAAAAGAA
GTAATATCTCATGTTGCATCAGGAGTTAAAACTGAAGATTTAGAAATAACTGAGATCACA
CCATCTCCAGAATCAGTGGTTAGTAACAGCCCTTATGACATAATGGCGACACATGGTACT
GGCAgtgcagaagGAGTagcagTatctacagaaagcagaaatgcagaagttaGTTCTTCA
GCTGTCTCATTAGGAAAGATTCTCCTGATTGAGCATGGCTCTGGAGAAGAATTCAAAGGt
gGcagcagcaccacagaacTAATGTCTAATGGATCCACTAAAGAAATACTTGGAAGTCAT
TTCCCATTTATTGATCAGGGATCTGGGGAAGCAGACACATTCAATGAATCATTTACAAAA
CCAGCAGTTTCACCCCCTGGGGAACAAGAAACACAAGAAAAGTATGACAAAAAAGTTGTC
AGCACACCACCTATGAATCATGCCTTCACTACTGAACCTGGCAAGCTAGTCAAAAGTCCT
GAACATGAATCAACCACAATGGAAACTATAACTGACATgagaatggaagagaaaaaaatt
gatgaACTGATAGTGAGAGATTATTCTACGAAGACTCCTTTGGTGGAAGATATATATTGA
AAAGATTTGCCACAGAAAATTTCAGCAAAAGCTGTAGAATCTTCtgaaGAAGAAACAACA
GaccctttatttaaaaatacacaggcTACTCATGAACATCTAGGATTTTTAAATGTTCCT
ACTGTCAGTCtgtattcagaagaaaaggaattagaAACTgaatctgttaaaaaaatactt
ttgccaTTTAATGATGACAGAGTAACTGAACCTGCAAAGATTGAAAGGAAATACATAAGC
TCTCCAGGTACAGATACAGAGCAAAAGGAGGAGTTggtacaCaatattttccctacGAAA
GATATTCCCAGTTTGTCCCTGACacctaaagaagaaaagctatCAAATAATGAGCTCATT
GGTGATGCATTATTTTCAGGACAAGGGTCAGGAGATGACCTTGCCGTTATTTCTGCTGTA
GTGCCATTAGCTGTCAAAGAAATCACAAGTACTTTAAGTCCTCAATCTCATCCTGCAAAT
TTGGGACCCAAACTATCAACTGACAGGACACAAGACTTTGACAGAGGAAGCACTGAATCA
AATGCTGAAGTTAATGAAGAAGTTACAAGTGCTGTAGCTGGGCTGctgttaaaaacagaa
aaccagtttCCCAGCTCAGTGATCACCAGTTCCTCAGCTTTAGCAGAAAAGAGTTCCAAT
AGCTTCACCTCTGAAGAGATTAAAGAGATGACACATTATTTTGTTGCAACTGAAAAACCT
CACGATAAGGAAACTAAATACAGGAaaggagaaaatgaaagaaGGACAACATCTACTTCT
AAAGCTGTTTCTCGAGAGGAAACTTTACATTTACTGATTAAACATGGTGTAACTCCCATT
TCCGTAATACTGAGTGGAACTCCTAGTCTTGAAACAGAAAGATCGCTTGTAACCTCAACA
ACAAAAATGCCAGGCAGAGTGTTACCTGAAAGCTCTGGAGAAGGGTCTGGCTGGGTTGGT
GATTTGGATTCGTCTTCGGATACGTTTACTGATTTGTCAATACCCCCTGTGTCAAAGGTA
GAACTAAATGCTTCATCTAGTGTTCCTGGGGAAGTTTATTCTGAAGTTACAACAGACTCA
CCAATAGATGGACCACAGACTGTCATCACAGGACTGGCATCCCTTTTTACAGAAGATAAA
GAGATTGTGGCAAATCCATCTGCTGTTCAACCAAAGACAGCCGCATCAGAAGAGCTAACA
AGTGATACTGGGATATATGAGAAAATTATCCCAGTGATTGATGATAAAAGAAGTGTTATA
TTGAACGTCTCTGTTTATGGTGATATTACACTAATTGAAGAGAGACTTCAAATCCCATCA
GAAGAAACAATTATTATAGACATGGATCACTCTAAATCAATGCCTGAAGATATAATAAGT
GTGCAGACAACGCCAAATCTTGTTATACAATCAACATATGGTGATGATGACAGCGTGACA
GCTGAAGAGGAGAAATATGAATCAACACCTAAAATTTCCATAACCAAAGAGAAGACACTT
GGATCTGGTGATAGTCTTCCTTCAACTACATCCAGTCAGCCAAGCAGTGAATCAATAACA
GCTGGGCACAGATCAAAATCAGATGACAAGGATCTGGGTTCAGGGAATGCAAGGAAGTTT
GCCTCAGAAACTCTCATTGCTACTAAAGTCTCTGAACtggGcattttcCttcctacagTG
CCATCACTGACAAACCCTCATGTGCTTCATGAGTCTAAACATGTTGTAACAAGCACAATA
GATGACAACTACAAGCTGAATACTTCAGCAAACAACCAAGTAGTAGCAGATCAGAGTGAA
ACAGTCTCTGTCTCTGGCTTTTCTGGAATGGGACAAGAAGAACTGGATGATAAGCTGCCT
GTGATTCCTTCTCTTACACCAGTTTTTACTACTGAGACAGAAAGGGCTTTGGCAACTGAC
ATGCTTGATGTAAGTATTGTCACCACACAGCGTACGTCCCAACTGACATCTGCATCATCT
AGCAAAAATGATGAAAAACATCCCACAGTAtaCacaaacacaaaatcGgCATTGGCAGAG
TATGAAGAAACAGATTCAGGCTTTTATTCAGTACATCAAACTCCTAAATCTTCAGTGACT
GTTCAGCTGGTTAACGGAGTATCTGAGTACTCTGATGTAATCATTCCAAGTACATCATCT
TCGAAGGATTCAGATTATCCTGATCATTCATCAGACGGAACTTTCAAAGAAGTCAGTTCT
GCTGCAGCGGCAACATATAAACCTCCCACCACTGACCTTCTCAACAGGACAGAATATTCT
CTGCTGGAGTTTTCCCCCAAGCctgtttcagaaagcacaaCTACAGAAAGTACTCCTCAC
TTTAACAGTTTTGTAACAGACAgAGcagaagagacagaaaccTCTGTAACTGATTTGGTT
GTTGAGGAAGAAGCTACCGTTTCTGGAGATTCGCCATCACTACATGTCTTGCCtactgct
tttctgaatttcagagaaaGTGTGAGCACAGATGTTCCAAATGTTAGGACAGTAAAAGTT
GAAGATTCCTCAGAGAGAGTGGGCAATCCTCATCAAGAAGATGACAGAAGTACTGAGAGA
GAGATTCCATGGCTTTTTTCCACACCTGTTTCAAATTCACCCAATAGCATTGAAAGTGAA
GTATTTAAGCCTGACCAGGAATCAGTTACAATGCTAGCTTCATCTTCACAATCTTCAGAt
gtaaGcacagaaacacaatcAGCTTTGTTTGGGCAAGAGGAGATCACAACTATTTCTTCG
AACATTGTAACAAACAGCTTTACCCCTGGAAAGAGTCCATACCAAAATGAGCAGTCTACA
ATAAGCTCCGAGGAGCCAAACACTATTGAACTTGTAACTTCATCGTTTTTCCTTCGGGAA
GTCACTAATGGATCAGATTTCCTGATTGGCACCAGTGTGGGTTCAGTTGAAGGCACAGCA
GTGCAAATTCCAGGCCAAGACCCATGCAAAAGCAATCCCTGCCTTAATGGTGGCACGTGC
TATCCACGTGGTTCATTTTACATCTGCACATGTTTGCCAGGTTTCAACGGCGAGCAGTGT
GAATTAGATATTGATGAATGCCAGTCTAACCCATGCCGGAATGGAGCCACGTGTATAGAC
GGCCTCAATATCTTTACTTGCTTGTGTCTGCCAAGCTATATAGGTGCTCTTTGTGAACAA
GACACAGAGACCTGTGATTATGGCTGGCATAAGTTCCAAGGACAGTGCTACAAATACTTT
GCCCATCGGCGTACGTGGGACACGGCTGAAAGGGAATGCCGTCTCCAGGGAGCACACTTG
ACAAGTATCTTGTCTCATGAGGAGCAGATCTTTGTGAACCGCATTGGGCATGACTACCAG
TGGATTGGCCTCAATGACAAGATGTTTGAGCGCGATTTCCGATGGACTGATGGTAGCCCA
CTG
>Ifna2_GreenWT
ATGAATGCTTTTGGCTTAATACAACTTGGCATCATACTATTGTGCACCAGCACTACCTCC
TGTCCTCAGTGTAATCACCTTCCTTTACAGCGAAGAAAAGTGGTCAAGAACAGCATGCAA
CTTTTGGACAAAATGGGTGAAAAATTTCCTCGACAATGTCTAAAAGAGAAAATGTCCTTC
AGATTTCCTAAGCAGGTTCTAAAGCCCAGACAGAAAGAGACTGTCAAAGTGGCCATTGAA
GAGATCTTCCAACATATCTTCTACATCTTTAGCAAGAATCTAACTCTAGCTGCTTGGGAT
AAGACAGCTTTAGGACAGTTCCAAAATGGactttatcagcaaatAgagCAATTGGAGGCA
TGTGTAATCAAGAAGCAGACCCAGTATTTTTGGAGTAAAGAAGACAACAGGCTGAAACTG
AAGAAGTACTTCAAAGAAATAGActgttttctTACAGACaaacagtacaGCCTGTGCTCC
TGGGAAATCAGCCGTGCAGAAATGAGAAGATGTCTTCAGTTGGTTGATAAAGTCATAAGG
AAGCTC
>Ifna2_Yellow1
ATGAATGCTTTTGGCTTAATACAACTTGGCATCATACTATTGTGCACCAGCACTACCTCC
TGTCCTCAGTGTAATCACCTTCCTTTACAGCGAAGAAAAGTGGTCAAGAACAGCATGCAA
CTTTTGGACAAAATGGGTGAAAAATTTCCTCGACAATGTCTAAAAGAGAAAATGTCCTTC
AGATTTCCTAAGCAGGTTCTAAAGCCCAGACAGAAAGAGACTGTCAAAGTGGCCATTGAA
GAGATCTTCCAACATATCTTCTACATCTTTAGCAAGAATCTAACTCTAGCTGCTTGGGAT
AAGACAGCTTTAGGACAGTTCCAAAATGGactttatcagcaaatAgagCAATTGGAGGCA
TGTGTAATCAAGAAGCAGACCCAGTATTTTTGGAGTAAAGAAGCCAACAGGCTGAAACTG
AAGAAGTACTTCAAAGAAATAGActgttttctTACAGACaaacagtacaGCCTGTGCTCC
TGGGAAATCAGCCGTGCAGAAATGAGAAGATGTCTTCAGTTGGTTGATAAAGTCATAAGG
AAGCTC
>Ifna2_Yellow2
ATGAATGCTTTTGGCTTAATACAACTTGGCATCATACTATTGTGCACCAGCACTACCTCC
TGTCCTCAGTGTAATCACCTTCCTTTACAGCGAAGAAAAGTGGTCAAGAACAGCATGCAA
CTTTTGGACAAAATGGGTGAAAAATTTCCTCGACAATGTCTAAAAGAGAAAATGTCCTTC
AGATTTCCTAAGCAGGTTCTAAAGCCCAGACAGAAAGAGACTGTCAAAGTGGCCATTGAA
GAGATCTTCCAACATATCTTCTACATCTTTAGCAAGAATCTAACTCTAGCTGCTTGGGAT
AAGACAGCTTTAGGACAGTTCCAAAATGGactttatcagcaaatAgagCAATTGGAGGCA
TGTGTAATCAAGAAGCAGACCCAGTATTTTTGGAGTAAAGAAGACAACAGGCTGAAACTG
AAGAAGTACTTCAAAGAAATAGActgttttctTACAGACaaacagtacaGCCTGTGCTCC
TGGGAAATCAGCCGTGCAGAAATGAGAAGATGTCTTCAGTTGGTTGATAAAGTCATAAGG
AAGCTC
>Adamtsl1_GreenWT
gactGTCCACCAGAAGCAGGTGATTTTCGTGcccagcagtgctctgctcACAATGACGTC
AAGTACCAGGGACAGTTTTATGAATGGCTTCCTGTCTCCAATGACCTCGACAACCCATGC
TCTCTGAAGTGCCAGGCCAAAGGAACTGCTCTTGTTGTGGAGCTGGCACCAAAGGTTCTG
GATGGGACCCGATGCTACACTGAATCACTGGACATGTGCATCAGTGGCTTGTGCCAAATC
GTTGGCTGTGACCACCAGCTGGGAAGTGCTGTCAAGGAAGACAACTGTGGGGTCTGCAAT
GGTGATGGGACCACCTGCCGGCTGGTTCGAGGCCAGTATAAGTCCCAGCTCTCAGCAAAT
AAACTGGACGATACGGTGGTTGCTATTCCCTATGGAAGCAGACAAATTCGCGTCATGCTG
AAAGGACCCGATCATTTATATTTGGAAACCAAGACTCTCCAAGGTGTGAAGAGTGAAAAT
AGCCTCAGCTCCACAGGCTCCTTCCTCGTGGAGAATTCTAGCATCAACTTCCAGAAGTTA
CCTGACAAGGAGATATTAAGAATACCTGGGCCTCTCACTGCAGACTTCACTATCAAGATC
CGCTATGCTGGTGCTGCCGACAGTTCAGTTCAGTTTATCTTCTATCAGCCTATTGTTCAC
CGATGGAgggaaactgatttttttccttgttcagCATCTTGTGGAGGAGGTTATCAACTA
ACATCTGCTGAATGTTTTGATTTGAGAAGCAGCCGGGTAGTAGCAGATCAATACTGTCAC
TATTATCCTGAAAATATCAAGCCAAAGCCAAAACTTCAAGAGTGTAATCTGGATCCTTGT
CCTGCAAGTGATGGATACAAGCAGATCATGCCCTATGACCTCTACCATCCCCTTCCTCGA
TGGGAAAGTACACCCTGGACTGCCTGTTCCTCATCCTGTGGAGGGGGCATTCAAAGCCGC
AGCGTCTCATGTGTGGAAGAAGACATTCAGGGACATATCAGCCCTGTGGAAGAATGGAAA
TGCATGTATACTCCAAAGATGCCTGTTGTCCAACCTTGCAATATATTTGATTGCCCAAAA
TGGCTTGCTCAGGAATGGTCTCCGtgcacCGTGACCTGTGGACAAGGTCTCCGATACCGT
GTAGTCCTTTGCATTGATCACAGGGGGATGCATACAGGAGGCTGTACTCCTAAAACAAAG
CCACACATAAAAGAAGAATGCATTATACCCACTCCTTGTTACAAACCCAAAGAGAAACTT
CCTGTGGAAGCAAAGTTGCCGTGGTATAAGCAGGCTCAAGAACTGGAGGAAGGAGCAGTG
GTGTCTGAAGAACCATCGTTTATTCCTGAGGCTTGGTCCACCTGTAGTGTCACCTGTGGA
GTGGGCAGCCAAGTGCGGCTTGTGAAATGTCAAgtgctCctctctttctctcagtCTGTG
GCTGACTTGCCTATTGATGAGTGTGAGGGTCCCAAGCCTGTGTCTCAGAGAGCCTGTTAC
AGTGGTCCCTGCAATGGGGAGGCCACCGAATATACCCCAGAGGAATCTGAGCTGCTGTAT
GGCAGCTTGCAGGCATTTGATGAGCTCTATGACTGGGAGTATGAGGGCTTTACAGAGTGT
TCAGAGTCCTGTGGAGGAGGTGTCCAGGAGGCTGTGGTGACCTGCCTGAACAAACAAACC
AGGGAGACTGCGGATGAGACGCTGTGTGTAACCAGCCGTCGTCCTCCACAGCTGCTGAAA
GCCTGTAGCCTGGACCCCTGCCCCCCAAGG
>Adamtsl1_Yellow1
gactGTCCACCAGAAGCAGGTGATTTTCGTGcccagcagtgctctgctcACAATGACGTC
AAGTACCAGGGACAGTTTTATGAATGGCTTCCTGTCTCCAATGACCTCGACAACCCATGC
TCTCTGAAGTGCCAGGCCAAAGGAACTGCTCTTGTTGTGGAGCTGGCACCAAAGGTTCTG
GATGGGACCCGATGCTACACTGAATCACTGGACATGTGCATCAGTGGCTTGTGCCAAATC
GTTGGCTGTGACCACCAGCTGGGAAGTGCTGTCAAGGAAGACAACTGTGGGGTCTGCAAT
GGTGATGGGACCACCTGCCGGCTGGTTCGAGGCCAGTATAAGTCCCAGCTCTCAGCAAAT
AAACTGGACGATACGGTGGTTGCTATTCCCTATGGAAGCAGACAAATTCGTGTCATGCTG
AAAGGACCCGATCATTTATATTTGGAAACCAAGACTCTCCAAGGTGTGAAGAGTGAAAAT
AGCCTCAGCTCCACAGGCTCCTTCCTCGTGGAGAATTCTAGCATCAACTTCCAGAAGTTA
CCTGACAAGGAGATATTAAGAATACCTGGGCCTCTCACTGCAGACTTCACTATCAAGATC
CGCTATGCTGGTGCTGCCGACAGTTCAGTTCAGTTTATCTTCTATCAGCCTATTGTTCAC
CGATGGAgggaaactgatttttttccttgttcagCATCTTGTGGAGGAGGTTATCAACTA
ACATCTGCTGAATGTTTTGATTTGAGAAGCAGCCGGGTAGTAGCAGATCAATACTGTCAC
TATTATCCTGAAAATATCAAGCCAAAGCCAAAACTTCAAGAGTGTAATCTGGATCCTTGT
CCTGCAAGTGATGGATACAAGCAGATCATGCCCTATGACCTCTACCATCCCCTTCCTCGA
TGGGAAAGTACACCCTGGACTGCCTGTTCCTCATCCTGTGGAGGGGGCATTCAAAGCCGC
AGCGTCTCATGTGTGGAAGAAGACATTCAGGGACATATCAGCCCTGTGGAAGAATGGAAA
TGCATGTATACTCCAAAGATGCCTGTTGTCCAACCTTGCAATATATTTGATTGCCCAAAA
TGGCTTGCTCAGGAATGGTCTCCGtgcacCGTGACCTGTGGACAAGGTCTCCGATACCGT
GTAGTCCTTTGCATTGATCACAGGGGGATGCATACAGGAGGCTGTACTCCTAAAACAAAG
CCACACATAAAAGAAGAATGCATTATACCCACTCCTTGTTACAAACCCAAAGAGAAACTT
CCTGTGGAAGCAAAGTTGCCGTGGTATAAGCAGGCTCAAGAACTGGAGGAAGGAGCAGTG
GTGTCTGAAGAACCATCGTTTATTCCTGAGGCTTGGTCCACCTGTAGTGTCACCTGTGGA
GTGGGCAGCCAAGTGCGGCTTGTGAAATGTCAAgtgctCctctctttctctcagtCTGTG
GCTGACTTGCCTATTGATGAGTGTGAGGGTCCCAAGCCTGTGTCTCAGAGAGCCTGTTAC
AGTGGTCCCTGCAATGGGGAGGCCACCGAATATACCCCAGAGGAATCTGAGCTGCTGTAT
GGCAGCTTGCAGGCATTTGATGAGCTCTATGACTGGGAGTATGAGGGCTTTACAGAGTGT
TCAGAGTCCTGTGGAGGAGGTGTCCAGGAGGCTGTGGTGACCTGCCTGAACAAACAAACC
AGGGAGACTGCGGATGAGACGCTGTGTGTAACCAGCCGTCGTCCTCCACAGCTGCTGAAA
GCCTGTAGCCTGGACCCCTGCCCCCCAAGG
>Adamtsl1_Yellow2
gactGTCCACCAGAAGCAGGTGATTTTCGTGcccagcagtgctctgctcACAATGACGTC
AAGTACCAGGGACAGTTTTATGAATGGCTTCCTGTCTCCAATGACCTCGACAACCCATGC
TCTCTGAAGTGCCAGGCCAAAGGAACTGCTCTTGTTGTGGAGCTGGCACCAAAGGTTCTG
GATGGGACCCGATGCTACACTGAATCACTGGACATGTGCATCAGTGGCTTGTGCCAAATC
GTTGGCTGTGACCACCAGCTGGGAAGTGCTGTCAAGGAAGACAACTGTGGGGTCTGCAAT
GGTGATGGGACCACCTGCCGGCTGGTTCGAGGCCAGTATAAGTCCCAGCTCTCAGCAAAT
AAACTGGACGATACGGTGGTTGCTATTCCCTATGGAAGCAGACAAATTCGCGTCATGCTG
AAAGGACCCGATCATTTATATTTGGAAACCAAGACTCTCCAAGGTGTGAAGAGTGAAAAT
AGCCTCAGCTCCACAGGCTCCTTCCTCGTGGAGAATTCTAGCATCAACTTCCAGAAGTTA
CCTGACAAGGAGATATTAAGAATACCTGGGCCTCTCACTGCAGACTTCACTATCAAGATC
CGCTATGCTGGTGCTGCCGACAGTTCAGTTCAGTTTATCTTCTATCAGCCTATTGTTCAC
CGATGGAgggaaactgatttttttccttgttcagCATCTTGTGGAGGAGGTTATCAACTA
ACATCTGCTGAATGTTTTGATTTGAGAAGCAGCCGGGTAGTAGCAGATCAATACTGTCAC
TATTATCCTGAAAATATCAAGCCAAAGCCAAAACTTCAAGAGTGTAATCTGGATCCTTGT
CCTGCAAGTGATGGATACAAGCAGATCATGCCCTATGACCTCTACCATCCCCTTCCTCGA
TGGGAAAGTACACCCTGGACTGCCTGTTCCTCATCCTGTGGAGGGGGCATTCAAAGCCGC
AGCGTCTCATGTGTGGAAGAAGACATTCAGGGACATATCAGCCCTGTGGAAGAATGGAAA
TGCATGTATACTCCAAAGATGCTTGTTGTCCAACCTTGCAATATATTTGATTGCCCAAAA
TGGCTTGCTCAGGAATGGTCTCCGtgcacCGTGACCTGTGGACAAGGTCTCCGATACCGT
GTAGTCCTTTGCATTGATCACAGGGGGATGCATACAGGAGGCTGTACTCCTAAAACAAAG
CCACACATAAAAGAAGAATGCATTATACCCACTCCTTGTTACAAACCCAAAGAGAAACTT
CCTGTGGAAGCAAAGTTGCCGTGGTATAAGCAGGCTCAAGAACTGGAGGAAGGAGCAGTG
GTGTCTGAAGAACCATCGTTTATTCCTGAGGCTTGGTCCACCTGTAGTGTCACCTGTGGA
GTGGGCAGCCAAGTGCGGCTTGTGAAATGTCAAgtgctCctctctttctctcagtCTGTG
GCTGACTTGCCTATTGATGAGTGTGAGGGTCCCAAGCCTGTGTCTCAGAGAGCCTGTTAC
AGTGGTCCCTGCAATGGGGAGGCCACTGAATATACCCCAGAGGAATCTGAGCTGCTGTAT
GGCAGCTTGCAGGCATTTGATGAGCTCTATGACTGGGAGTATGAGGGCTTTACAGAGTGT
TCAGAGTCCTGTGGAGGAGGTGTCCAGGAGGCTGTGGTGACCTGCCTGAACAAACAAACC
AGGGAGACTGCGGATGAGACGCTGTGTGTAACCAGCCGTCGTCCTCCACAGCTGCTGAAA
GCCTGTAGCCTGGACCCCTGCCCCCCAAGG
>Rad23b_GreenWT
gTGAAGgaactgaaagagaagattGAGTCAGAAAGGGGGAAAGATGCTTTTCCAGTAGCT
GGCCAGAAACTGATTTATGCAGGTAAAATCCTTAATGATGATACTGCTCTTAAGGAATAC
AAAATAGATGAGAAGAACTTTGTGGTTGTTATGGTGACAAAAGCCAAAGCAGCAACTGGA
GCGACTCAGCAGTCGAATGctactactgctactagCTCAATGACTGCAGCTCCCACACCA
GTCACTGCACCACTCCCTGATGCTGCCCCTGTACCAGCTCCTGTTCCTCTACCACCAGCA
CCAGATGTAGTTGCCTGTGAATCAGAACCTGTGAGTGATCCTAAAGAAGAGAAGCTAGCA
GAAGAACTACCTGAGGCACCAGCTGCTGTCAGTCCCTCGTCAACTGACAGTACAACAGGT
GATACATCTCGATCAAATCTTTTTGAGGATGCTATAAGTGCACTTGTGACAGGTCAGTCC
TATGAGAATATGGTGACTGAGATCATGTCAATGGGCTATGAACGAGAGCAAGTAATTGCA
GCGCTACGGGCTAGCTTCAACAATCCTGACAGAGCAGTGGAATACCTTTTAATGGGCATA
CCCAGAGATAATCAGGCTGCGGCTGAAccccctcctccagcagcaagcAGTGGTGCCTCT
CAGtcttcagcagtggcagcagctgtaGCAACTATACCTACAACTACTAGTTCATTGGGA
GgACATCCACTCGAGTTTTTACGAAATCAGCCTCAGTTCCAGCAGATGAGACAAATTATT
CAGCAAAATCCTTCTCTGTTACCAGCATTGCTACAGCAGATTGGAAGGGAGAACCCTCAA
CTACTGCAGCAAATAAGCCAACACCAGGAACACTTTATTCATATGTTGAACGAGCCGGTT
TTGGAGTCTCGCCAAGGTTTAGCTGGCAGTGATGATGGTGCCAGCACTGGAGGACTAGCA
GAAGCTGGAAATGGTCACATGAACTACATTCAAGTAACACCTCAGGAAAAAGAAGCTATA
GAAAGGttaaagGCATTAGGATTTCCTGAAGGACTTGTGATACAGGCGTATTTTGCTTGt
gagaagaatgaaaaCttgGCTGCCAACTTTCTCCTACAACAGAACTTTGATGAAGAT
>Rad23b_Yellow1
gTGAAGgaactgaaagagaagattGAGTCAGAAAGGGGGAAAGATGCTTTTCCAGTAGCT
GGCCAGAAACTGATTTATGCAGGTAAAATCCTTAATGATGATACTGCTCTTAAGGAATAC
AAAATAGATGAGAAGAACTTTGTGGTTGTTATGGTGACAAAAGCCAAAGCAGCAACTGGA
GCGACTCAGCAGTCGAATGctactactgctactagCTCAATGACTGCAGCTCCCACACCA
GTCACTGCACCACTCCCTGATGCTGCCCCTGTACCAGCTCCTGTTCCTCTACCACCAGCA
CCAGATGTAGTTGCCTGTGAATCAGAACCTGTGAGTGATCCTAAAGAAGAGAAGCTAGCA
GAAGAACTACCTGAGGCACCAGCTGCTGTCAGTCCCTCGTCAACTGACAGTACAACAGGT
GATACATCTCGATCAAATCTTTTTGAGGATGCTATAAGTGCACTTGTGACAGGTCAGTCC
TATGAGAATATGGTGACTGAGATCATGTCAATGGGCTATGAACGAGAGCAAGTAATTGCA
GCGCTACGGGCTAGCTTCAACAATCCTGACAGAGCAGTGGAATACCTTTTAATGGGCATA
CCCAGAGATAATCAGGCTGCGGCTGAAccccctcctccagcagcaagcAGTGGTGCCTCT
CAGtcttcagcagtggcagcagctgtaGCAACTATACCTACAACTACTAGTTCATTGGGA
GgACATCCACTCGAGTTTTTACGAAATCAGCCTCAGTTCCAGCAGATGAGACAAATTATT
CAGCAAAATCCTTCTCTGTTACCAGCATTGCTACAGCAGATTGGAAGGGAGAACCCTCAA
CTACTGCAGCAAATAAGCCAACACCAGGAACACTTTATTCATATGTTGAACGAGCCGGTT
TTGGAGTCTCGCCAAGGTTTAGCTGGCAGTGATGATGGTGCCAGCACTGGAGGACTAGCA
GAAGCTGGAAATGGTCACATGAACTACATTCAAGTAACACCTCAGGAAAAAGAAGCTATA
GAAAGGttaaagGCATTAGGATTTCCTGAAGGACTTGTGATACAGGCGTATTTTGCTTGt
gagaagaatgaaaaCttgGCTGCCAACTTTCTCCTACAGCAGAACTTTGATGAAGAT
>Rad23b_Yellow2
gTGAAGgaactgaaagagaagattGAGTCAGAAAGGGGGAAAGATGCTTTTCCAGTAGCT
GGCCAGAAACTGATTTATGCAGGTAAAATCCTTAATGATGATACTGCTCTTAAGGAATAC
AAAATAGATGAGAAGAACTTTGTGGTTGTTATGGTGACAAAAGCCAAAGCAGCAACTGGA
GCGACTCAGCAGTCGAATGctactactgctactagCTCAATGACTGCAGCTCCCACACCA
GTCACTGCACCACTCCCTGATGCTGCCCCTGTACCAGCTCCTGTTCCTCTACCACCAGCA
CCAGATGTAGTTGCCTGTGAATCAGAACCTGTGAGTGATCCTAAAGAAGAGAAGCTAGCA
GAAGAACTACCTGAGGCACCAGCTGCTGTCAGTCCCTCGTCAACTGACAGTACAACAGGT
GATACATCTCGATCAAATCTTTTTGAGGATGCTATAAGTGCACTTGTGACAGGTCAGTCC
TATGAGAATATGGTGACTGAGATCATGTCAATGGGCTATGAACGAGAGCAAGTAATTGCA
GCGCTACGGGCTAGCTTCAACAATCCTGACAGAGCAGTGGAATACCTTTTAATGGGCATA
CCCAGAGATAATCAGGCTGCGGCTGAAccccctcctccagcagcaagcAGTGGTGCCTCT
CAGtcttcagcagtggcagcagctgtaGCAACTATACCTACAACTACTAGTTCATTGGGA
GgACATCCACTCGAGTTTTTACGAAATCAGCCTCAGTTCCAGCAGATGAGACAAATTATT
CAGCAAAATCCTTCTCTGTTACCAGCATTGCTACAGCAGATTGGAAGGGAGAACCCTCAA
CTACTGCAGCAAATAAGCCAACACCAGGAACACTTTATTCATATGTTGAACGAGCCGGTT
TTGGAGTCTCGCCAAGGTTTAGCTGGCAGTGATGATGGTGCCAGCACTGGAGGACTAGCA
GAAGCTGGAAATGGTCACATGAACTACATTCAAGTAACACCTCAGGAAAAAGAAGCTATA
GAAAGGttaaagGCATTAGGATTTCCTGAAGGACTTGTGATACAGGCGTATTTTGCTTGt
gagaagaatgaaaaCttgGCTGCCAACTTTCTCCTACAGCAGAACTTTGATGAAGAT
>Ndufs7_GreenWT
TCCAGGCCCGGTGCCGTGGCGCCTGTTCACACCCGGCTGCTCCATCAGACGCCGGTGGCT
GAGCAGGCTGACAGCTCTGTCCAAATCCAGCAAAAGAGCTCAGCCATTGTGCAGAAGAAG
TCCTACGTCCCCAGTAGCAGGGGTGAATACATTGTCACCAAACTCGATGACTTGGTCAAC
TGGGCAAGAAGGAGCTCCCTGTGGCCGATGACGTTTGGCCTGGCGTGCTGCGCCGTGGAG
ATGATGCACATGGCGGCTCCTCGCTACGACATGGACCGCTTCGGGGTGGTGTTCCGAGCC
AGTCCCCGGCAAGCTGATGTCATGATCGTGGCTGGCACCCTCACAAACAAGATGGCCCCG
GCTCTCCGGAAGGTCTATGACCAGATGCCAGAACCTCGCTATGTGGTCTCCATGGGGAGC
TGTGCCAATGGAGGAGGTTACTACCACTACTCCTACTCCGTGGTGAGGGGCTGCGACCGC
ATCGTGCCGGTGGACATCTATGTGCCAGGTTGCCCACCTACAGCTGAAGCTTTGCTGTAT
GGAATCCTGCAGCTTCAGAAGAAAATCAAACGggagaagaaGATCcagatCTGGTACAGG
AAA
>Ndufs7_Yellow1
TCCAGGCCCGGTGCCGTGGCGCCTGTTCACACCCGGCTGCTCCATCAGACGCCGGTGGCT
GAGCAGGCTGACAGCTCTGTCCAAATCCAGCAAAAGAGCTCAGCCATTGTGCAGAAGAAG
TCCTACGTCCCCAGTAGCAGGGGTGAATACATTGTCACCAAACTCGATGACTTGGTCAAC
TGGGCAAGAAGGAGCTCCCTGTGGCCGATGACGTTTGGCCTGGCGTGCTGCGCCGTGGAG
ATGATGCACATGGCGGCTCCTCGCTACGACATGGACCGCTTCGGGGTGGTGTTCCGAGCC
AGTCCCCGGCAAGCTGATGTCATGATCGTGGCTGGCACCCTCACAAACAAGATGGCCCCG
GCTCTCCGGAAGGTCTATGACCAGATGCCAGAACCTCGCTATGTGGTCTCCATGGGGAGC
TGTGCCAATGGAGGAGGTTACTACCACTACTCCTACTCCGTGGTGAGGGGCTGCGACCGC
ATCGTGCCGGTGGACATCTATGTGCCAGGTTGCCCACCTACAGCTGAAGCTTTGCTGTAT
GGAATCCTGCAGCTTCAGAAGAAAATCAAACGggagaagaaGATCcagatCTGGTACAGG
AAA
>Ndufs7_Yellow2
TCCAGGCCCGGTGCCGTGGCGCCTGTTCACACCCGGCTGCTCCATCAGACGCCGGTGGCT
GAGCAGGCTGACAGCTCTGTCCAAATCCAGCAAAAGAGCTCAGCCATTGTGCAGAAGAAG
TCCTACGTCCCCAGTAGCAGGGGTGAATACATTGTCACCAAACTCGATGACTTGGTCAAC
TGGGCAAGAAGGAGCTCCCTGTGGCCGATGACGTTTGGCCTGGCGTGCTGCGCCGTGGAG
ATGATGCACATGGCGGCTCCTCGCTACGACATGGACCGCTTCGGGGTGGTGTTCCGAGCC
AGTCCCCGGCAAGCTGATGTCATGATCGTGGCTGGCACCCTCACAAACAAGATGGCCCCG
GCTCTCCGGAAGGTCTATGACCAGATGCCAGAACCTCGCTATGTGGTCTCCATGGGGAGC
TGTGCCAATGGAGGAGGTTACTACCACTACTCCTACTCCGTGGTGAGGGGCTGCGACCGC
ATCGTGCCGGTGGACATCTATGTGCCAGGTTGCCCACCTACAGCTGAAGCTTTGCTGTAT
GGAATCCTGCAGCTTCAGAAGAAAATCAAACGggagaagaaGATCcagatCTGGTACAGG
AAA
>Syt4_GreenWT
GATGAAATTCCTACAGTGGTTGGGATCTTTAGTGCATTTGGCCTTGTCTTCTCTCTCTCC
CTTTTTGCTTGGATCTGCTGCCAGCGTAAATCTTCCAAATCCAATAAGACACCTCCGTAT
AAGTTTGTCCATGTTCTGAAGGGGGTTGATATTTACCCTGAGAATCTCAACAGTAAGAAG
AAGTTTGGAGCAGATGATAAGAGTGAATCAAAGAACAAGTCATCTATGCCAAAGAATTCT
CTCCATCTTgacctggagaagagagatcTAAATGGCAACTTCCCCAAAGCAACCCCTAAA
ATCCAGAGCTCTTCAGATCTTGAAAATTTGTCTCCTGAGCActttgcagaaaggaagaaa
gattcAGTATCCCCTGACAGTTTAAAATCAATCACTTCCCTGTCTTCTGAAGATAAACAA
GACAAGCTAGGAAcTCTGtttttctccttagagTACAACTTTgagaaaaaggcatttgta
GTGAACATCAAAGAAGCACGTGGGCTGCCAGCAATGGATGAGCAGTCAATGACTTCTGAT
CCCTACATCAAAATGACCATCCTGCCTGAGAAAAAGCACAAAGTGAAAACCAGAGTGCTG
AGAAAAACTTTAGATCCAGCTTTCGATGAAACTTTCACATTTTATGGGATCCCCTATAGC
CAGATTCAAGACTTAACACTTCACTTTATGATCTTGAGCTTTGACAGGTTTTCCAGAGAT
GATGTCATTGGAGAAGTCCTCATTCCTCTCGCAGGAATTGAACTGTCAGAAGGAAGACTA
CTAATGGACAGAGAGATCATCAAAAGAAATGTTAGGaaatcatCTGGGCGTGGAGAATTA
CTGATCTCTCTCTGTTATCAGTCTACAACAAACACGCTTACTGTGGTTGTTTTAAAAGCC
AGACATCTACCTAAATCTGATGTGTCAGGATTATCAGACCCTTATGTCAAAGTGAACCTG
TACCATGCTAAGAAGAGgatttctaaaaagaaaacccaCgtgAAGAAATGCACCCCTAAT
GCAGTGTTCAATGAATTGTTTGTGTTTGACATTCCTTGTGAGGGCCTTGATGATATCAGC
ATTGAATTTTTGGTCTTAGATTCAGATAGGGGGTCAAGGAACGAGGTTATTGGCCGGTTA
ACCTTGGGATGCTCAGCTGAAGGAACAGGTGGAGAGCACTGGAAAGAAATTTGTGAATAT
CCTAGGAGACAAATTGCCAAATGGCATATGTTGTGTGATGGT
>Syt4_Yellow1
GATGAAATTCCTACAGTGGTTGGGATCTTTAGTGCATTTGGCCTTGTCTTCTCTCTCTCC
CTTTTTGCTTGGATCTGCTGCCAGCGTAAATCTTCCAAATCCAATAAGACACCTCCGTAT
AAGTTTGTCCATGTTCTGAAGGGGGTTGATATTTACCCTGAGAATCTCAACAGTAAGAAG
AAGTTTGGAGCAGATGATAAGAGTGAATCAAAGAACAAGTCATCTATGCCAAAGAATTCT
CTCCATCTTgacctggagaagagagatcTAAATGGCAACTTCCCCAAAGCAACCCCTAAA
ATCCAGAGCTCTTCAGATCTTGAAAATTTGTCTCCTGAGCActttgcagaaaggaagaaa
gattcAGTATCCCCTGACAGTTTAAAATCAATCACTTCCCTGTCTTCTGAAGATAAACAA
GACAAGCTAGGAAcTCTGtttttctccttagagTACAACTTTgagaaaaaggcatttgta
GTGAACATCAAAGAAGCACGTGGGCTGCCAGCAATGGATGAGCAGTCAATGACTTCTGAT
CCCTACATCAAAATGACCATCCTGCCTGAGAAAAAGCACAAAGTGAAAACCAGAGTGCTG
AGAAAAACTTTAGATCCAGCTTTCGATGAAACTTTCACATTTTATGGGATCCCCTATAGC
CAGATTCAAGACTTAACACTTCACTTTATGATCTTGAGCTTTGACAGGTTTTCCAGAGAT
GATGTCATTGGAGAAGTCCTCATTCCTCTCGCAGGAATTGAACTGTCAGAAGGAAGACTA
CTAATGGACAGAGAGATCATCAAAAGAAATGTTAGGaaatcatCTGGGCGTGGAGAATTA
CTGATCTCTCTCTGTTATCAGTCTACAACAAACACGCTTACTGTGGTTGTTTTAAAAGCC
AGACATCTACCTAAATCTGATGTGTCAGGATTATCAGACCCTTATGTCAAAGTGAACCTG
TACCATGCTAAGAAGAGgatttctaaaaagaaaacccaCgtgAAGAAATGCACCCCTAAT
GCAGTGTTCAATGAATTGTTTGTGTTTGACATTCCTTGTGAGGGCCTTGATGATATCAGC
ATTGAATTTTTGGTCTTAGATTCAGATAGGGGGTCAAGGAACGAGGTTATTGGCCGGTTA
ACCTTGGGATGCTCAGCTGAAGGAACAGGTGGAGAGCACTGGAAAGAAATTTGTGAATAT
CCTAGGAGACAAATTGCCAAATGGCATATGTTGTGTGATGGT
>Syt4_Yellow2
GATGAAATTCCTACAGTGGTTGGGATCTTTAGTGCATTTGGCCTTGTCTTCTCTCTCTCC
CTTTTTGCTTGGATCTGCTGCCAGCGTAAATCTTCCAAATCCAATAAGACACCTCCGTAT
AAGTTTGTCCATGTTCTGAAGGGGGTTGATATTTACCCTGAGAATCTCAACAGTAAGAAG
AAGTTTGGAGCAGATGATAAGAGTGAATCAAAGAACAAGTCATCTATGCCAAAGAATTCT
CTCCATCTTgacctggagaagagagatcTAAATGGCAACTTCCCCAAAGCAACCCCTAAA
ATCCAGAGCTCTTCAGATCTTGAAAATTTGTCTCCTGAGCActttgcagaaaggaagaaa
gattcAGTATCCCCTGACAGTTTAAAATCAATCACTTCCCTGTCTTCTGAAGATAAACAA
GACAAGCTAGGAAcTCTGtttttctccttagagTACAACTTTgagaaaaaggcatttgta
GTGAACATCAAAGAAGCACGTGGGCTGCCAGCAATGGATGAGCAGTCAATGACTTCTGAT
CCCTACATCAAAATGACCATCCTGCCTGAGAAAAAGCACAAAGTGAAAACCAGAGTGCTG
AGAAAAACTTTAGATCCAGCTTTCGATGAAACTTTCACATTTTATGGGATCCCCTATAGC
CAGATTCAAGACTTAACACTTCACTTTATGATCTTGAGCTTTGACAGGTTTTCCAGAGAT
GATGTCATTGGAGAAGTCCTCATTCCTCTCGCAGGAATTGAACTGTCAGAAGGAAGACTA
CTAATGGACAGAGAGATCATCAAAAGAAATGTTAGGaaatcatCTGGGCGTGGAGAATTA
CTGATCTCTCTCTGTTATCAGTCTACAACAAACACGCTTACTGTGGTTGTTTTAAAAGCC
AGACATCTACCTAAATCTGATGTGTCAGGATTATCAGACCCTTATGTCAAAGTGAACCTG
TACCATGCTAAGAAGAGgatttctaaaaagaaaacccaCgtgAAGAAATGCACCCCTAAT
GCAGTGTTCAATGAATTGTTTGTGTTTGACATTCCTTGTGAGGGCCTTGATGATATCAGC
ATTGAATTTTTGGTCTTAGATTCAGATAGGGGGTCAAGGAACGAGGTTATTGGCCGGTTA
ACCTTGGGATGCTCAGCTGAAGGAACAGGTGGAGAGCACTGGAAAGAAATTTGTGAATAT
CCTAGGAGACAAATTGCCAAATGGCATATGTTGTGTGATGGT
>Sumo1_GreenWT
caggaagcaAAACCTTCAGCTGAGGACTTGGGAGATAAGAAAGAAGGGGAATATATTAAA
CTCAAAGTCATTGGGCAGGACAGCAGTGAAATTCACTTCAAGGTGaaaatgacaacacac
ctcaaGAAACTCAAAGAATCATACTGTCAAAGACAGGGTGTTCCAATGAATTCACTCAGG
TTCCTTTTCGAGGGTCAGAGAATTACTGATAATCATACCCCCAAGGAGctggggatggag
gaggaagatgtGATTGAAGTTTATCAGGAACAGACGGGGGGTCACTCAACAATT
>Sumo1_Yellow1
caggaagcaAAACCTTCAGCTGAGGACTTGGGAGATAAGAAAGAAGGGGAATATATTAAA
CTCAAAGTCATTGGGCAGGACAGCAGTGAAATTCACTTCAAGGTGaaaatgacaacacac
ctcaaGAAACTCAAAGAATCATACTGTCAAAGACAGGGTGTTCCAATGAATTCACTCAGG
TTCCTTTTCGAGGGTCAGAGAATTACTGATAATCATACCCCCAAGGAGctggggatggag
gaggaagatgtGATTGAAGTTTATCAGGAACAGACGGGGGGTCACTCAACAATT
>Sumo1_Yellow2
caggaagcaAAACCTTCAGCTGAGGACTTGGGAGATAAGAAAGAAGGGGAATATATTAAA
CTCAAAGTCATTGGGCAGGACAGCAGTGAAATTCACTTCAAGGTGaaaatgacaacacac
ctcaaGAAACTCAAAGAATCATACTGTCAAAGACAGGGTGTTCCAATGAATTCACTCAGG
TTCCTTTTCGAGGGTCAGAGAATTACTGATAATCATACCCCCAAGGAGctggggatggag
gaggaagatgtGATTGAAGTTTATCAGGAACAGACGGGGGGTCACTCAACAATT
>Agtpbp1_GreenWT
CTCCCCAAGATCCTGAGTCAAACTGCCCCAGCTTTCTGcatgggcagctgcagctttgta
GTGGAAAAGTCTAAGGAATCAACAGCGCGAGTTGTTGTCTGGAGAGAGATAGGAGTACAA
AGGAGCTACACAATGGAAAGCACTTTATGTGGATGTGACCAGGGCAAATATAAGgGATTG
CAGATAGGGACAAGAGAACTGGAGGAGATGGGAGCAAAGTTCTGTGTTGGCTTACTGCGT
TTAAAAAGAACGTCCTCACCTTTGGAATACAGCCTGCCTTCTAGTCTGTTGGATATTGAA
AATGAGCTGATGGAGTCAAGCTGTAAAGTGACA
>Agtpbp1_Yellow1
CTCCCCAAGATCCTGAGTCAAACTGCCCCAGCTTTCTGcatgggcagctgcagctttgta
GTGGAAAAGTCTAAGGAATCAACAGCGCGAGTTGTTGTCTGGAGAGAGATAGGAGTACAA
AGGAGCTACACAATGGAAAGCACTTTATGTGGATGTGACCAGGGCAAATATAAGgGATTG
CAGATAGGGACAAGAGAACTGGAGGAGATGGGAGCAAAGTTCTGTGTTGGCTTACTGCGT
TTAAAAAGAACGTCCTCACCTTTGGAATACAGCCTGCCTTCTAGTCTGTTGGATATTGAA
AATGAGCTGATGGAGTCAAGCTGTAAAGTGACA
>Agtpbp1_Yellow2
CTCCCCAAGATCCTGAGTCAAACTGCCCCAGCTTTCTGcatgggcagctgcagctttgta
GTGGAAAAGTCTAAGGAATCAACAGCGCGAGTTGTTGTCTGGAGAGAGATAGGAGTACAA
AGGAGCTACACAATGGAAAGCACTTTATGTGGATGTGACCAGGGCAAATATAAGgGATTG
CAGATAGGGACAAGAGAACTGGAGGAGATGGGAGCAAAGTTCTGTGTTGGCTTACTGCGT
TTAAAAAGAACGTCCTCACCTTTGGAATACAGCCTGCCTTCTAGTCTGTTGGATATTGAA
AATGAGCTGATGGAGTCAAGCTGTAAAGTGACA
>Znf131_GreenWT
ATGGAAGCTGAAGAAACGATGGAGTGTATCCAGGAATTCCCTGAACACTATAAAGTTATT
TTGGATAGACTGAACGAACAGCGTGAGCAGGACCAGTTTACAGATATCACTTTGATTGTT
GATGGTCACCATTTCAAAGCTCATAAGGCTGTTCTTGCTGCCTGTAGCCAGTTCTTCTAT
AAGTTCTTCCAAGATTTCACTCAGGAGCCCTTGGTGGAGATTGAAGGTGTAAGTAACATG
GCATTTCGTCACCTAATTGAGTTCACCTACACAGCAAAATTAATGGTCCAAGGTGAAGAA
GAAGCAAATGATGTTTGGAAAGCAGCTGAGTATCTACAGATGTTAGAAGCGATCAAAGCA
CTTCAAATCAGGAACAAAGAAAACTCATCTCCTTTAGACTCAAATCAAGCACAAGGaaCc
aataaaccaaaaaagAGGAAGGTAGCTGAAACTTCTAATGTTATCACAGAAACACTTCCA
TCTGCAGAATCAGAGCCTGTGGAAATTGAGGTTGAGATTGCGGAAGGCACGATTGAAGTG
GAAGACGACAGCATTGAAACCCTTGAAGAAGTAGCTTCTGCAGAGCAATCCATAAAGTAC
ATACAGACAACAGGTACATCAGATGAATCTGCGTTGGCTCTTTTGGCAGACATCACCAGC
AAGTATCGtcagggagagagaaaatgccAGATCCAGGAAGAAGGTGATAGTGCAACTGAT
ACCTCGTGCAAACAGGTAGAAGGTATTGAAATTGTGGAACTTCAGCTGTCACACATGAAC
AATTTATTCCACTGTGAGAAATGTAATCGTTCCTTTAAATTGTTTTACCATTTCAAGGAA
CACATGAAAACACACTCCACTGAGAGTTACAAGTGTGACATATGCAATAAAAGGTACCTG
CGAGAGAGTGCTTTGAAACAGCATCTCACCTGTTACCACCTTGATGAAGGTGGTGCCAGC
AAGAAGCAAAGACCTggcaaaaaaatacatatatgccAGTACTGTGATAAACAGTTTGAT
CACTTTGGACATTTTAAAGAGCACCTCCGGAAACACACAGGTGAAAAACCATTTGAATGT
CCAAACTGCCATGAACGTTTTGCTAGGAATAGCACACTCAAATGTCACCTGACAGCCTGT
CAGTCTGGAGCTGGAgctaaaaagggaagaaagaagctgtATGAATGTCAGGTTTGTAAC
AGCGTTTTTAACAGCTGGGATCAATTCAAAGATCACTTGGTAATACACACTGGTGACAAA
CCCAACCACTGTACCCTATGTGATTTGTGGTTTATGCAAGGCAGTGAGCTGAGAAGGCAT
CTCAAAGAaattcacagtatttcagagcGAATAGTGACAGAAGAGGTTCTTCCAGTGGAA
GCTGTGGAAGCTGAACCAGTAACATCAATGACTATAATAGAGCAAGTGGAGCAAGTCCAT
GTGCTTCCAGTAATTCAGGTACAAGTGGATCCTGCACAGGTAACTGTGGAACAGATGCAC
CGGCATCTCATACAAGACAATCAAGTGAAAGGCGCACAGGTGGATGAACTGCAAGAACAG
ATGCAAATTAGTTACTTGGAAGTTGAACACATTCAGACTGAACAAGGTGCTGAAGTTCAT
GTGGAGCAGTTACATGTTGAGCATGTAAATCAGATACAGATGGAAGAAGTACAGGCAGAA
CTTATAGATGGAACAGAACTTGAACAAGTAGAATATGAAAGTGTTGatcaaggaaCAGAA
GAAAAGAAAcctaATCAAGTAGATGGTGGAGATAAGGACGATCATGAACAAGCTGAAGGC
TTAAAGACTCAACAGTTAGTGGACATGCAGATCAAAAAGGTGAAC
>Znf131_Yellow1
ATGGAAGCTGAAGAAACGATGGAGTGTATCCAGGAATTCCCTGAACACTATAAAGTTATT
TTGGATAGACTGAACGAACAGCGTGAGCAGGACCAGTTTACAGATATCACTTTGATTGTT
GATGGTCACCATTTCAAAGCTCATAAGGCTGTTCTTGCTGCCTGTAGCCAGTTCTTCTAT
AAGTTCTTCCAAGATTTCACTCAGGAGCCCTTGGTGGAGATTGAAGGTGTAAGTAACATG
GCATTTCGTCACCTAATTGAGTTCACCTACACAGCAAAATTAATGGTCCAAGGTGAAGAA
GAAGCAAATGATGTTTGGAAAGCAGCTGAGTATCTACAGATGTTAGAAGCGATCAAAGCA
CTTCAAATCAGGAACAAAGAAAACTCATCTCCTTTAGACTCAAATCAAGCACAAGGaaCc
aataaaccaaaaaagAGGAAGGTAGCTGAAACTTCTAATGTTATCACAGAAACACTTCCA
TCTGCAGAATCAGAGCCTGTGGAAATTGAGGTTGAGATTGCGGAAGGCACGATTGAAGTG
GAAGACGACAGCATTGAAACCCTTGAAGAAGTAGCTTCTGCAGAGCAATCCATAAAGTAC
ATACAGACAACAGGTACATCAGATGAATCTGCGTTGGCTCTTTTGGCAGACATCACCAGC
AAGTATCGtcagggagagagaaaatgccAGATCCAGGAAGAAGGTGATAGTGCAACTGAT
ACCTCGTGCAAACAGGTAGAAGGTATTGAAATTGTGGAACTTCAGCTGTCACACATGAAC
AATTTATTCCACTGTGAGAAATGTAATCGTTCCTTTAAATTGTTTTACCATTTCAAGGAA
CACATGAAAACACACTCCACTGAGAGTTACAAGTGTGACATATGCAATAAAAGGTACCTG
CGAGAGAGTGCTTTGAAACAGCATCTCACCTGTTACCACCTTGATGAAGGTGGTGCCAGC
AAGAAGCAAAGACCTggcaaaaaaatacatatatgccAGTACTGTGATAAACAGTTTGAT
CACTTTGGACATTTTAAAGAGCACCTCCGGAAACACACAGGTGAAAAACCATTTGAATGT
CCAAACTGCCATGAACGTTTTGCTAGGAATAGCACACTCAAATGTCACCTGACAGCCTGT
CAGTCTGGAGCTGGAgctaaaaagggaagaaagaagctgtATGAATGTCAGGTTTGTAAC
AGCGTTTTTAACAGCTGGGATCAATTCAAAGATCACTTGGTAATACACACTGGTGACAAA
CCCAACCACTGTACCCTATGTGATTTGTGGTTTATGCAAGGCAGTGAGCTGAGAAGGCAT
CTCAAAGAaattcacagtatttcagagcGAATAGTGACAGAAGAGGTTCTTCCAGTGGAA
GCTGTGGAAGCTGAACCAGTAACATCAATGACTATAATAGAGCAAGTGGAGCAAGTCCAT
GTGCTTCCAGTAATTCAGGTACAAGTGGATCCTGCACAGGTAACTGTGGAACAGATGCAC
CGGGATCTCATACAAGACAATCAAGTGAAAGGCGCACAGGTGGATGAACTGCAAGAACAG
ATGCAAATTAGTTACTTGGAAGTTGAACACATTCAGACTGAACAAGGTGCTGAAGTTCAT
GTGGAGCAGTTACATGTTGAGCATGTAAATCAGATACAGATGGAAGAAGTACAGGCAGAA
CTTATAGATGGAACAGAACTTGAACAAGTAGAATATGAAAGTGTTGatcaaggaaCAGAA
GAAAAGAAAcctaATCAAGTAGATGGTGGAGATAAGGACGATCATGAACAAGCTGAAGGC
TTAAAGACTCAACAGTTAGTGGACATGCAGATCAAAAAGGTGAAC
>Znf131_Yellow2
ATGGAAGCTGAAGAAACGATGGAGTGTATCCAGGAATTCCCTGAACACTATAAAGTTATT
TTGGATAGACTGAACGAACAGCGTGAGCAGGACCAGTTTACAGATATCACTTTGATTGTT
GATGGTCACCATTTCAAAGCTCATAAGGCTGTTCTTGCTGCCTGTAGCCAGTTCTTCTAT
AAGTTCTTCCAAGATTTCACTCAGGAGCCCTTGGTGGAGATTGAAGGTGTAAGTAACATG
GCATTTCGTCACCTAATTGAGTTCACCTACACAGCAAAATTAATGGTCCAAGGTGAAGAA
GAAGCAAATGATGTTTGGAAAGCAGCTGAGTATCTACAGATGTTAGAAGCGATCAAAGCA
CTTCAAATCAGGAACAAAGAAAACTCATCTCCTTTAGACTCAAATCAAGCACAAGGaaCc
aataaaccaaaaaagAGGAAGGTAGCTGAAACTTCTAATGTTATCACAGAAACACTTCCA
TCTGCAGAATCAGAGCCTGTGGAAATTGAGGTTGAGATTGCGGAAGGCACGATTGAAGTG
GAAGACGACAGCATTGAAACCCTTGAAGAAGTAGCTTCTGCAGAGCAATCCATAAAGTAC
ATACAGACAACAGGTACATCAGATGAATCTGCGTTGGCTCTTTTGGCAGACATCACCAGC
AAGTATCGtcagggagagagaaaatgccAGATCCAGGAAGAAGGTGATAGTGCAACTGAT
ACCTCGTGCAAACAGGTAGAAGGTATTGAAATTGTGGAACTTCAGCTGTCACACATGAAC
AATTTATTCCACTGTGAGAAATGTAATCGTTCCTTTAAATTGTTTTACCATTTCAAGGAA
CACATGAAAACACACTCCACTGAGAGTTACAAGTGTGACATATGCAATAAAAGGTACCTG
CGAGAGAGTGCTTTGAAACAGCATCTCACCTGTTACCACCTTGATGAAGGTGGTGCCAGC
AAGAAGCAAAGACCTggcaaaaaaatacatatatgccAGTACTGTGATAAACAGTTTGAT
CACTTTGGACATTTTAAAGAGCACCTCCGGAAACACACAGGTGAAAAACCATTTGAATGT
CCAAACTGCCATGAACGTTTTGCTAGGAATAGCACACTCAAATGTCACCTGACAGCCTGT
CAGTCTGGAGCTGGAgctaaaaagggaagaaagaagctgtATGAATGTCAGGTTTGTAAC
AGCGTTTTTAACAGCTGGGATCAATTCAAAGATCACTTGGTAATACACACTGGTGACAAA
CCCAACCACTGTACCCTATGTGATTTGTGGTTTATGCAAGGCAGTGAGCTGAGAAGGCAT
CTCAAAGAaattcacagtatttcagagcGAATAGTGACAGAAGAGGTTCTTCCAGTGGAA
GCTGTGGAAGCTGAACCAGTAACATCAATGACTATAATAGAGCAAGTGGAGCAAGTCCAT
GTGCTTCCAGTAATTCAGGTACAAGTGGATCCTGCACAGGTAACTGTGGAACAGATGCAC
CGGGATCTCATACAAGACAATCAAGTGAAAGGCGCACAGGTGGATGAACTGCAAGAACAG
ATGCAAATTAGTTACTTGGAAGTTGAACACATTCAGACTGAACAAGGTGCTGAAGTTCAT
GTGGAGCAGTTACATGTTGAGCATGTAAATCAGATACAGATGGAAGAAGTACAGGCAGAA
CTTATAGATGGAACAGAACTTGAACAAGTAGAATATGAAAGTGTTGatcaaggaaCAGAA
GAAAAGAAAcctaATCAAGTAGATGGTGGAGATAAGGACGATCATGAACAAGCTGAAGGC
TTAAAGACTCAACAGTTAGTGGACATGCAGATCAAAAAGGTGAAC
>Hapln1_GreenWT
GGCGTTGTATTCCCTTACTCTCCACGGCTGGGTCGTTACAACTTAAACTTCCATGAGGCT
CAGCTAGCGTGCCTGGACCAAGACTCTGTTATCGCCTCCTTTGATCAGCTCTACGATGCC
TGGAGGTCAGGGCTGGACTGGTGTAATGCAGGCTGGCTCAGCGATGGCTCCGTGCAGTAC
CCCATCACCAAACCCAGAGAGCCCTGCGGAGGGAAGAACACAGTGCCTGGGATCAGGAAT
TACGGGTTCTGGGATAAAGATAAAAGCCGATATGATGTCTTCTGTTTTACTTCAAACTTC
AATGGTCGTTTTTACTACCTAATTCACCCAACCAAGCTGACCTATGATGAAGCAGTTCAG
GCGTGTTTGAAGGATGGAGCTCAGATTGCTAAAGTTGGCCAGATCTTTGCTGCCTGGAAG
CTTTTGGGTTATGACCGTTGCGATGCTGGGTGGCTGGCTGATGGCAGCGTCCGCTACCCA
ATCTCCAGGCCAAGGAAACGCTGCAGTCCTAGCGAAGCAGCCGTTCGCTTTGTAGGCTTT
CCTGATAAAAAGCACAAGCTGTATGGTGTGTACTGCTTCAGAGCATACAAC
>Hapln1_Yellow1
GGCGTTGTATTCCCTTACTCTCCACGGCTGGGTCGTTACAACTTAAACTTCCATGAGGCT
CAGCTAGCGTGCCTGGACCAAGACTCTGTTATCGCCTCCTTTGATCAGCTCTACGATGCC
TGGAGGTCAGGGCTGGACTGGTGTAATGCAGGCTGGCTCAGCGATGGCTCCGTGCAGTAC
CCCATCACCAAGCCCAGAGAGCCCTGCGGAGGGAAGAACACAGTGCCTGGGATCAGGAAT
TACGGGTTCTGGGATAAAGATAAAAGCCGATATGATGTCTTCTGTTTTACTTCAAACTTC
AATGGTCGTTTTTACTACCTAATTCACCCAACCAAGCTGACCTATGATGAAGCAGTTCAG
GCGTGTTTGAAGGATGGAGCTCAGATTGCTAAAGTTGGCCAGATCTTTGCTGCCTGGAAG
CTTTTGGGTTATGACCGTTGCGATGCTGGGTGGCTGGCTGATGGCAGCGTCCGCTACCCA
ATCTCCAGGCCAAGGAAACGCTGCAGTCCTAGCGAAGCAGCCGTTCGCTTTGTAGGCTTT
CCTGATAAAAAGCACAAGCTGTATGGTGTGTACTGCTTCAGAGCATACAAC
>Hapln1_Yellow2
GGCGTTGTATTCCCTTACTCTCCACGGCTGGGTCGTTACAACTTAAACTTCCATGAGGCT
CAGCTAGCGTGCCTGGACCAAGACTCTGTTATCGCCTCCTTTGATCAGCTCTACGATGCC
TGGAGGTCAGGGCTGGACTGGTGTAATGCAGGCTGGCTCAGCGATGGCTCCGTGCAGTAC
CCCATCACCAAGCCCAGAGAGCCCTGCGGAGGGAAGAACACAGTGCCTGGGATCAGGAAT
TACGGGTTCTGGGATAAAGATAAAAGCCGATATGATGTCTTCTGTTTTACTTCAAACTTC
AATGGTCGTTTTTACTACCTAATTCACCCAACCAAGCTGACCTATGATGAAGCAGTTCAG
GCGTGTTTGAAGGATGGAGCTCAGATTGCTAAAGTTGGCCAGATCTTTGCTGCCTGGAAG
CTTTTGGGTTATGACCGTTGCGATGCTGGGTGGCTGGCTGATGGCAGCGTCCGCTACCCA
ATCTCCAGGCCAAGGAAACGCTGCAGTCCTAGCGAAGCAGCCGTTCGCTTTGTAGGCTTT
CCTGATAAAAAGCACAAGCTGTATGGTGTGTACTGCTTCAGAGCATACAAC
>Ankrd11_1_GreenWT
CAAGAAGCCTTTGGTAGGAATTCTGTAAATCCAGTTTGCCCCATTTCACTTTCAGTCATC
CATAGGAGGAATCTATATGGTGAAACCTTACTGCATAGGGCTGTTTTTCATCAAGATGTA
GACCTTGTACATAACATAATAAAAGCCGGTGGAAATGTAAATATTCGGGATTATGCTGgC
TGGACTGCACTACATACAGCAAGTGTGGAAGGCTCTTACAGGATTGCAAATGAGCTTTTG
AAAGCAGGAGCTGATGTTGATGCTAGAGGATATGAACAAGTAACACCATTGCAAGATGCA
GCTAAGGAGGGCCATTATGAGGTATATTCCAAACTGAACACGAATTATGGTTTAGGGATA
>Ankrd11_1_Yellow1
CAAGAAGCCTTTGGTAGGAATTCTGTAAATCCAGTTTGCCCCATTTCACTTTCAGTCATC
CATAGGAGGAATCTATATGGTGAAACCTTACTGCATAGGGCTGTTTTTCATCAAGATGTA
GACCTTGTACATAACATAATAAAAGCCGGTGGAAATGTAAATATTCGGGATTATGCTGgC
TGGACTGCACTACATACAGCAAGTGTGGAAGGCTCTTACAGGATTGCAAATGAGCTTTTG
AAAGCAGGAGCTGATGTTGATGCTAGAGGATATGAACAAGTAACACCATTGCAAGATGCA
GCTAAGGAGGGCCATTATGAGGTATATTCCAAACTGAACACGAATTATGGTTTAGGGATA
>Ankrd11_1_Yellow2
CAAGAAGCCTTTGGTAGGAATTCTGTAAATCCAGTTTGCCCCATTTCACTTTCAGTCATC
CATAGGAGGAATCTATATGGTGAAACCTTACTGCATAGGGCTGTTTTTCATCAAGATGTA
GACCTTGTACATAACATAATAAAAGCCGGTGGAAATGTAAATATTCGGGATTATGCTGgC
TGGACTGCACTACATACAGCAAGTGTGGAAGGCTCTTACAGGATTGCAAATGAGCTTTTG
AAAGCAGGAGCTGATGTTGATGCTAGAGGATATGAACAAGTAACACCATTGCAAGATGCA
GCTAAGGAGGGCCATTATGAGGTATATTCCAAACTGAACACGAATTATGGTTTAGGGATA
>Cenpt_GreenWT
CTGCAGCCACAGCAGGCAAAGCCAGTTCTAAAGTGCTCATGGAAAAAGCCGTTGGAGCCT
AAAGTGTCAAGTAGTGTAAAGAGTGTATTTAAGGACTATGCGAAAATGCCAGTGGCCACA
GAATCATTCAGAACTGTTGAAAAATGCACcaagaaataCttcaagcaGCTCTGGAGTGAT
CTGGCAGCTTTCGCTAGCCATGCTGGGAGGAAGACAGTAGAAGTGTCTGACGTAGAAGTC
CTCATGAGAAGACAAAGGCTGGTGACAGATGAGATACCGCTGCATGTGCTGATTGAGCGT
CACCTCCCTCTGGATTACAGGAAGCTCCTGATTCCAGTTGCTGTGAGTGGAAATAAAGTG
ATCCCT
>Cenpt_Yellow1
CTGCAGCCACAGCAGGCAAAGCCAGTTCTAAAGTGCTCATGGAAAAAGCCGTTGGAGCCT
AAAGTGTCAAGTAGTGTAAAGAGTGTATTTAAGGACTATGCGAAAATGCCAGTGGCCACA
GAATCATTCAGAACTGTTGAAAAATGCACcaagaaataCttcaagcaGCTCTGGAGTGAT
CTGGCAGCTTTCGCTAGCCATGCTGGGAGGAAGACAGTAGAAGTGTCTGACGTAGAAGTC
CTCATGAGAAGACAAAGGCTGGTGACAGATGAGATACCGCTGCATGTGCTGATTGAGCGT
CACCTCCCTCTGGATTACAGGAAGCTCCTGATTCCAGTTGCTGTGAGTGGAAATAAAGTG
ATCCCT
>Cenpt_Yellow2
CTGCAGCCACAGCAGGCAAAGCCAGTTCTAAAGTGCTCATGGAAAAAGCCGTTGGAGCCT
AAAGTGTCAAGTAGTGTAAAGAGTGTATTTAAGGACTATGCGAAAATGCCAGTGGCCACA
GAATCATTCAGAACTGTTGAAAAATGCACcaagaaataCttcaagcaGCTCTGGAGTGAT
CTGGCAGCTTTCGCTAGCCATGCTGGGAGGAAGACAGTAGAAGTGTCTGACGTAGAAGTC
CTCATGAGAAGACAAAGGCTGGTGACAGATGAGATACCGCTGCATGTGCTGATTGAGCGT
CACCTCCCTCTGGATTACAGGAAGCTCCTGATTCCAGTTGCTGTGAGTGGAAATAAAGTG
ATCCCT
>Trappc13_GreenWT
CAGGCTGATCTTCAGACAAGTTCTCAGCGCTTGAACCTTTCAGCTTCTAGTGCTGCAGTG
GCAGAACTTAAACCTGACTGTTGCATTGATGATGTGATCCATCATGAAGTAAAGGAAATA
GGAACACACATcCTAGTTTGTGCAGTAAGTTACACTACGCAGACAGGAGAGAAGATGTAC
TTCAGAAAGTTCTTCAAATTTCAGgTTCTTAAACCACTAGATGTGAAAACCAAATTCTAC
AATGCTGAGacaGATGAAGTGTTTCTGGAAGCTCAGATTCAGAATATCACTACCTCTCCA
ATGTTTATGGAGAAGGTTTCTTTAGAACCATCTATAATGTACAATGTtgcagaactgaac
acagttaATACAGCAGGGGAAAGtgAGTCTACTTTTGGCTCAAGAACTTATTTACAACCT
ATGGATACACGTCAATACTTATACTGCCTAAAACCAAAGCAAGAATTTGCAGAGAAGGCT
GGAGTAATAAAAGGTGTAACAGTGATTGGTAAACTAGACATTGTATGGAAAACTAATCTG
GGTGAACGAGGAAGGCTGCAAACTAGCCAGCTCCAAAGAATGGCTCCTGGCTATGGCGAT
GTAAGGCTTTCTCTGGAGACAATACCAGACACCGTAAATTTGGAAGAACCTTTTGACATT
ACATGTAAAGTAACAAATTGCAGTGAAAGGACTATGGATCTGGTTTTAGAAATGTGCAAT
ACAAATTCCATCCACTGGTGTGGAGTTTCAGGAAGGCAACTTGGAAAGCTGCACCCAAGC
TCATCCCTCCATCTTGCACTTACATTGCTGTCTTCAGTGCAGGGATTGCAAagTGTCTCG
GGCTTAAGACTTACAGACACATTTTTGAAGAGAACATACGAGTACGATGATATTGCACAA
GTCTGTGTGGTTTCTTCAGAAGTCaaacaA
>Trappc13_Yellow1
CAGGCTGATCTTCAGACAAGTTCTCAGCGCTTGAACCTTTCAGCTTCTAGTGCTGCAGTG
GCAGAACTTAAACCTGACTGTTGCATTGATGATGTGATCCATCATGAAGTAAAGGAAATA
GGAACACACATcCTAGTTTGTGCAGTAAGTTACACTACGCAGACAGGAGAGAAGATGTAC
TTCAGAAAGTTCTTCAAATTTCAGgTTCTTAAACCACTAGATGTGAAAACCAAATTCTAC
AATGCTGAGacaGATGAAGTGTTTCTGGAAGCTCAGATTCAGAATATCACTACCTCTCCA
ATGTTTATGGAGAAGGTTTCTTTAGAACCATCTATAATGTACAATGTtgcagaactgaac
acagttaATACAGCAGGGGAAAGtgAGTCTACTTTTGGCTCAAGAACTTATTTACAACCT
ATGGATACACGTCAATACTTATACTGCCTAAAACCAAAGCAAGAATTTGCAGAGAAGGCT
GGAGTAATAAAAGGTGTAACAGTGATTGGTAAACTAGACATTGTATGGAAAACTAATCTG
GGTGAACGAGGAAGGCTGCAAACTAGCCAGCTCCAAAGAATGGCTCCTGGCTATGGCGAT
GTAAGGCTTTCTCTGGAGACAATACCAGACACCGTAAATTTGGAAGAACCTTTTGACATT
ACATGTAAAGTAACAAATTGCAGTGAAAGGACTATGGATCTGGTTTTAGAAATGTGCAAT
ACAAATTCCATCCACTGGTGTGGAGTTTCAGGAAGGCAACTTGGAAAGCTGCACCCAAGC
TCATCCCTCCATCTTGCACTTACATTGCTGTCTTCAGTGCAGGGATTGCAAagTGTCTCG
GGCTTAAGACTTACAGACACATTTTTGAAGAGAACATACGAGTACGATGATATTGCACAA
GTCTGTGTGGTTTCTTCAGAAGTCaaacaA
>Trappc13_Yellow2
CAGGCTGATCTTCAGACAAGTTCTCAGCGCTTGAACCTTTCAGCTTCTAGTGCTGCAGTG
GCAGAACTTAAACCTGACTGTTGCATTGATGATGTGATCCATCATGAAGTAAAGGAAATA
GGAACACACATcCTAGTTTGTGCAGTAAGTTACACTACGCAGACAGGAGAGAAGATGTAC
TTCAGAAAGTTCTTCAAATTTCAGgTTCTTAAACCACTAGATGTGAAAACCAAATTCTAC
AATGCTGAGacaGATGAAGTGTTTCTGGAAGCTCAGATTCAGAATATCACTACCTCTCCA
ATGTTTATGGAGAAGGTTTCTTTAGAACCATCTATAATGTACAATGTtgcagaactgaac
acagttaATACAGCAGGGGAAAGtgAGTCTACTTTTGGCTCAAGAACTTATTTACAACCT
ATGGATACACGTCAATACTTATACTGCCTAAAACCAAAGCAAGAATTTGCAGAGAAGGCT
GGAGTAATAAAAGGTGTAACAGTGATTGGTAAACTAGACATTGTATGGAAAACTAATCTG
GGTGAACGAGGAAGGCTGCAAACTAGCCAGCTCCAAAGAATGGCTCCTGGCTATGGCGAT
GTAAGGCTTTCTCTGGAGACAATACCAGACACCGTAAATTTGGAAGAACCTTTTGACATT
ACATGTAAAGTAACAAATTGCAGTGAAAGGACTATGGATCTGGTTTTAGAAATGTGCAAT
ACAAATTCCATCCACTGGTGTGGAGTTTCAGGAAGGCAACTTGGAAAGCTGCACCCAAGC
TCATCCCTCCATCTTGCACTTACATTGCTGTCTTCAGTGCAGGGATTGCAAagTGTCTCG
GGCTTAAGACTTACAGACACATTTTTGAAGAGAACATACGAGTACGATGATATTGCACAA
GTCTGTGTGGTTTCTTCAGAAGTCaaacaA
>Atp6v0d1_0_GreenWT
ATGTCGTCTTTCCCGGAGCTGTATTTTAACGTCGATAACGGCTACCTGGAAGGTTTGGTG
CGCGGTTTTAAGGCGGGGGTGCTCCGGCAAGGTGACTACGTGAACTTGGTGCAGTGTGAG
AGCCTGGAGGACTTGAAACTGCACCTTCAGAGCACAGACTATGGGAACTTCCTGGCCAAC
GAAGCCTCCCCACTCACTGTCTCTGTCATAGACGACAAGCTGAAAGAGAAGATGGTAGTG
GAGTTCCGTCACATGAGGAACCATGCCTATGAGCCTCTAGCAAGTTTTCTGGACTTCATC
ACGTACAGCTACATGATTGACAATGTCATTCTGCTGATCACTGGGACTCTGCACCAGCGT
TCCATCTCCGAACTGGTGCCCAAGTGCCATCCTCTGGGAAGTTTCGAGCAGATGGAAGCT
GTGAACATTGCTCAGACGCCTGCGGAGCTCTACAATGCAATCCTGGTGGACACTCCCCTG
GctgctttcttccaAGACTGCATATCTGAACAGGACCTGGATGAAATGAACATTGAAATA
ATTCGAAACACGCTGTATAAGgcttACCTGGAGTCGTTCTACAAGTTCTGCAAGGTGCTG
GGAGGTACCACAGCAGATGCTATGTGCCCAATCCTGGAGTTCGAAGCTGATCGGAGGGCC
TTCATCATCACCATTAACTCATTTGGGACTGAGCTGTCCAAGGAGGACCGGGCAAAGCTG
TTCCCGCACTGTGGCAAGCTCTACCCTGAGGGCCTGGCTCAGCTGGCCCGAGCAGATGAC
TACGAACAGGTCAAGAATGTTGCTGACTACTACCCTGAGTACAAGCTGCTGTTTGAAGGG
GCTGGCAGCAACCCTGGAGACAAGACCCTTGAAGACAGGTTCTTTGAGCATGAGGTGAAG
CTGAACAAGCTGGCTTTCCTCAACCAGTTCCACTTTGGAGTCTTCTATGCCTTTGTGAAG
CTGAAGGAGCAGGAGTGCCGCAACATTGTGTGGATCGCAGAGTGCATTGCCCAGCGGCAC
AGAACCAAGATTGACAACTACATTCCCATCTTC
>Atp6v0d1_0_Yellow1
ATGTCGTCTTTCCCGGAGCTGTATTTTAACGTCGATAACGGCTACCTGGAAGGTTTGGTG
CGCGGTTTTAAGGCGGGGGTGCTCCGGCAAGGTGACTACGTGAACTTGGTGCAGTGTGAG
AGCCTGGAGGACTTGAAACTGCACCTTCAGAGCACAGACTATGGGAACTTCCTGGCCAAC
GAAGCCTCCCCACTCACTGTCTCTGTCATAGACGACAAGCTGAAAGAGAAGATGGTAGTG
GAGTTCCGTCACATGAGGAACCATGCCTATGAGCCTCTAGCAAGTTTTCTGGACTTCATC
ACGTACAGCTACATGATTGACAATGTCATTCTGCTGATCACTGGGACTCTGCACCAGCGT
TCCATCTCCGAACTGGTGCCCAAGTGCCATCCTCTGGGAAGTTTCGAGCAGATGGAAGCT
GTGAACATTGCTCAGACGCCTGCGGAGCTCTACAATGCAATCCTGGTGGACACTCCCCTG
GctgctttcttccaAGACTGCATATCTGAACAGGACCTGGATGAAATGAACATTGAAATA
ATTCGAAACACGCTGTATAAGgcttACCTGGAGTCGTTCTACAAGTTCTGCAAGGTGCTG
GGAGGTACCACAGCAGATGCTATGTGCCCAATCCTGGAGTTCGAAGCTGATCGGAGGGCC
TTCATCATCACCATTAACTCATTTGGGACTGAGCTGTCCAAGGAGGACCGGGCAAAGCTG
TTCCCGCACTGTGGCAAGCTCTACCCTGAGGGCCTGGCTCAGCTGGCCCGAGCAGATGAC
TACGAACAAGTCAAGAATGTTGCTGACTACTACCCTGAGTACAAGCTGCTGTTTGAAGGG
GCTGGCAGCAACCCTGGAGACAAGACCCTTGAAGACAGGTTCTTTGAGCATGAGGTGAAG
CTGAACAAGCTGGCTTTCCTCAACCAGTTCCACTTTGGAGTCTTCTATGCCTTTGTGAAG
CTGAAGGAGCAGGAGTGCCGCAACATTGTGTGGATCGCAGAGTGCATTGCCCAGCGGCAC
AGAACCAAGATTGACAACTACATTCCCATCTTC
>Atp6v0d1_0_Yellow2
ATGTCGTCTTTCCCGGAGCTGTATTTTAACGTCGATAACGGCTACCTGGAAGGTTTGGTG
CGCGGTTTTAAGGCGGGGGTGCTCCGGCAAGGTGACTACGTGAACTTGGTGCAGTGTGAG
AGCCTGGAGGACTTGAAACTGCACCTTCAGAGCACAGACTATGGGAACTTCCTGGCCAAC
GAAGCCTCCCCACTCACTGTCTCTGTCATAGACGACAAGCTGAAAGAGAAGATGGTAGTG
GAGTTCCGTCACATGAGGAACCATGCCTATGAGCCTCTAGCAAGTTTTCTGGACTTCATC
ACGTACAGCTACATGATTGACAATGTCATTCTGCTGATCACTGGGACTCTGCACCAGCGT
TCCATCTCCGAACTGGTGCCCAAGTGCCATCCTCTGGGAAGTTTCGAGCAGATGGAAGCT
GTGAACATTGCTCAGACGCCTGCGGAGCTCTACAATGCAATCCTGGTGGACACTCCCCTG
GctgctttcttccaAGACTGCATATCTGAACAGGACCTGGATGAAATGAACATTGAAATA
ATTCGAAACACGCTGTATAAGgcttACCTGGAGTCGTTCTACAAGTTCTGCAAGGTGCTG
GGAGGTACCACAGCAGATGCTATGTGCCCAATCCTGGAGTTCGAAGCTGATCGGAGGGCC
TTCATCATCACCATTAACTCATTTGGGACTGAGCTGTCCAAGGAGGACCGGGCAAAGCTG
TTCCCGCACTGTGGCAAGCTCTACCCTGAGGGCCTGGCTCAGCTGGCCCGAGCAGATGAC
TACGAACAGGTCAAGAATGTTGCTGACTACTACCCTGAGTACAAGCTGCTGTTTGAAGGG
GCTGGCAGCAACCCTGGAGACAAGACCCTTGAAGACAGGTTCTTTGAGCATGAGGTGAAG
CTGAACAAGCTGGCTTTCCTCAACCAGTTCCACTTTGGAGTCTTCTATGCCTTTGTGAAG
CTGAAGGAGCAGGAGTGCCGCAACATTGTGTGGATCGCAGAGTGCATTGCCCAGCGGCAC
AGAACCAAGATTGACAACTACATTCCCATCTTC
>Znf536_GreenWT
ATGGAAGAAGCTAGTTTGTGCCTTGGTGTTTCTTCGGCTGTGCCAGAAGCTGACGCCCAT
CTCAACAACACCATACTCAATGGACAGTATTCAATGAGCCAGAAGCTGCACCAGATCACT
TCCCAGCTCAGCCATGCCTTTCCAGAGCTCCAGAACAGGCAGAATCCAGAAGAGAAGGCA
TCAGCGCCACTAGAAGACAAAAGCCACATGTCCATAGCAAACCAGCCCATCAGCAGTCAG
ATGGCTCTGTTGGCCAACCAGCTCAATAGAGAGGTTGATACCAGTTTGAATGGGCGCGTG
GACCTGCAGCAGTTCTTGAATGGGCAAAACCTAGGCATTATGTCTCAGATGAGTGATATA
GAGGATGAtgccaggaaaaacagaaagtaTCCATGTCCTCTGTGTGGGAAACGCTTTCGC
TTTAACAGCATCCTGTCGCTACACATGCGAACTCACACTGGAGAGAAACCATTTAAGTGT
CCATACTGtgaccacagagcagctcagaaagGCAACCTGAAGATACACCTGCGTACTCAT
AAGCTTGGAAACCTTGGCAAAGGTCGTGGAAGAGTCCgagaagaaaacagacttttaCAT
GAGCTGGAGGAGAGAGCAATTCTTCGGGACAAACAGATGAAGAGCAGCCTTTTGCAGCCA
CGACCCGAtgtgaaagcacagcagcatgcCCAGCCAATGCCTCTCGCAAATTGCAACTTG
TCTGTGCCTGCTAATCACAGCACACCTGATATTTCAAACCCTGTTCCCTCTCCAAAGCCA
GTCAATGTCCAGGAAGAAGTTGTCACTCAAACAGCTGGGTTTAGATGCACGTTCTGCAAA
GGCAAGTTTAAGAAGCGAGAAGAGCTGGACAGGCACATAAGGATCCTGCACAAGCCTTAC
AAGTGCACCCTGTGTGACTTTGCTGCCTCGCAGGAAGAGGAGCTGATCAGCCACGTGGAG
AAGGCTCACATAACTGCAGAGTCAGCCCAGGGCCAGGGCTCCAACGGAAGTGGGGAGCAG
TCCACCAATGAGTTCCGTTGTGAGGTGTGTGGCCAAGTGTTTAGCCAAGCCTGGTTTCTA
AAAGGCCACATGAGAAAGCACAAGGATTCCTTTGAACACTGCTGTCAGATCTGTGGGAGG
CGATTCAAAGAGCCTTGGTTCCTTAAAAATCACATGAAAGTTCACCTGAATAAGTTATCT
GTAAAGAACAAATCTCCTAATGATCCTGAAGTACCTGTCTCTATCAGCAGCATGTCCCAG
GAAGCTCATGCAAACCTATATTCGAGATACCTCTCATGTTTGCAGAGTGGGTTTCTTCCT
CCTGACAAAGTGACTTTAAGTGAACAAAATCAAATCTATAACAAAGGAGATATGCCcata
aaggagaaagaagtgtTGGGGAAGCTTCTTTCACCAATTTCTGGTATTGGCCACAGTATG
GCTGAAGGGGATAAACATTCTTTATTGGGCTGTCTCAATCTGGTGCCTCCTCTGAAATCC
AGCTGTATAGAAAGGTTACAAGCTGCCGCCAAAGCGGCAGAAATGGATCCAGTAAACAGC
TATCAAGCCTGGCAGCTTATGGCAAGGGGAATGGCCATGGAACATGGCTTTTTGTCTAAA
GAGCAGCAGATACAGCGCAGCCATGAAGACACTTTGGCAAATGCTGGAGTTATGTTTGAT
AAGGAGAAGCGGGAGTATGTGTTAGTAGGAGCAGATGGCTCTAAGCAGAAAATGCCTGCT
GATTTGGTTCACAGCACTAAAATGGGCAATCAGAGAGACTTGCCAAACAAACTAGACCCT
TTAGAAGGCAGCAGAGATTTTTTGTCACATGGTATGAACCAGGGACTCGATTTCAACTTA
CAAAGTCAtggaaatgtgaaagaCaagccaacTGAATGCCCAGACTGTGGAAGAGTTTTC
AGAACCTACCACCAAGTGGTTGTTCACTCCAGGGTCCACaaaagagacaggaaaggagaa
gatgAAATAATTCAAGGTGGTCTTGATGAACGACGTGGATCTGGAAGTGACCAAGAGTCT
CAGTCTGTCAGCAGGTCGACAACACCAGGGTCCTCTAACATTACTGAAGAAAGTGGAGTA
GGTGGAGGTCTCTCGCAGATGGGAAGTGCCCAGGAGGACAGCCCACATCCTTCCTCACCC
TCCTCTTCA
>Znf536_Yellow1
ATGGAAGAAGCTAGTTTGTGCCTTGGTGTTTCTTCGGCTGTGCCAGAAGCTGACGCCCAT
CTCAACAACACCATACTCAATGGACAGTATTCAATGAGCCAGAAGCTGCACCAGATCACT
TCCCAGCTCAGCCATGCCTTTCCAGAGCTCCAGAACAGGCAGAATCCAGAAGAGAAGGCA
TCAGCGCCACTAGAAGACAAAAGCCACATGTCCATAGCAAACCAGCCCATCAGCAGTCAG
ATGGCTCTGTTGGCCAACCAGCTCAATAGAGAGGTTGATACCAGTTTGAATGGGCGCGTG
GACCTGCAGCAGTTCTTGAATGGGCAAAACCTAGGCATTATGTCTCAGATGAGTGATATA
GAGGATGAtgccaggaaaaacagaaagtaTCCATGTCCTCTGTGTGGGAAACGCTTTCGC
TTTAACAGCATCCTGTCGCTACACATGCGAACTCACACTGGAGAGAAACCATTTAAGTGT
CCATACTGtgaccacagagcagctcagaaagGCAACCTGAAGATACACCTGCGTACTCAT
AAGCTTGGAAACCTTGGCAAAGGTCGTGGAAGAGTCCgagaagaaaacagacttttaCAT
GAGCTGGAGGAGAGAGCAATTCTTCGGGACAAACAGATGAAGAGCAGCCTTTTGCAGCCA
[truncated: 1,698,074 more chars]
